# Supplementary material for: Comprehensive analysis of key genes associated with ceRNA networks in nasopharyngeal carcinoma based on bioinformatics analysis
Source: Cancer Cell Int. 2020 Aug 26;20:408. doi: 10.1186/s12935-020-01507-1 (PMC7448472; doi:10.1186/s12935-020-01507-1)
Supplement: Supplementary file 3 — Additional file 3: Table S3. Details of the interactions of the up-regulated miRNAs and mRNAs. [file 12935_2020_1507_MOESM3_ESM.txt]

miRNA	Gene Symbol	Gene ID	Transcript ID	context++ score	context++ score percentile	weighted context++ score	weighted context++ score percentile	positions
hsa-miR-137	AACS	ENSG00000081760.12	ENST00000261686.6	-0.220	86	-0.216	90	1074
hsa-miR-325-3p	AACS	ENSG00000081760.12	ENST00000261686.6	-0.044	68	-0.043	75	1075
hsa-miR-145-5p	AARS	ENSG00000090861.11	ENST00000261772.8	-0.259	95	-0.259	96	114
hsa-miR-5195-3p	AARS	ENSG00000090861.11	ENST00000261772.8	-0.345	96	-0.345	97	114
hsa-miR-140-5p	AARS	ENSG00000090861.11	ENST00000261772.8	-0.403	98	-0.403	99	201
hsa-miR-92a-3p	AARS	ENSG00000090861.11	ENST00000261772.8	-0.458	99	-0.458	99	324
hsa-miR-92b-3p	AARS	ENSG00000090861.11	ENST00000261772.8	-0.458	99	-0.458	99	324
hsa-miR-367-3p	AARS	ENSG00000090861.11	ENST00000261772.8	-0.436	98	-0.436	99	324
hsa-miR-363-3p	AARS	ENSG00000090861.11	ENST00000261772.8	-0.476	99	-0.476	99	324
hsa-miR-32-5p	AARS	ENSG00000090861.11	ENST00000261772.8	-0.442	99	-0.442	99	324
hsa-miR-25-3p	AARS	ENSG00000090861.11	ENST00000261772.8	-0.463	99	-0.463	99	324
hsa-miR-505-3p.2	ABCA13	ENSG00000179869.10	ENST00000544596.1	-0.010	46	-0.010	68	1901
hsa-miR-421	ABCA13	ENSG00000179869.10	ENST00000544596.1	-0.167	89	-0.167	93	1901
hsa-miR-325-3p	ABCA13	ENSG00000179869.10	ENST00000544596.1	-0.063	74	-0.063	80	1908
hsa-miR-6835-3p	ABCA13	ENSG00000179869.10	ENST00000544596.1	-0.310	99	-0.310	99	1967
hsa-miR-133a-3p.1	ABCA3	ENSG00000167972.9	ENST00000301732.5	-0.243	85	-0.243	89	708
hsa-miR-6504-5p	ABCC1	ENSG00000103222.14	ENST00000399408.2	-0.245	94	-0.245	96	323
hsa-miR-3064-5p	ABCC1	ENSG00000103222.14	ENST00000399408.2	-0.213	92	-0.213	94	323
hsa-miR-133a-3p.2	ABCC1	ENSG00000103222.14	ENST00000399408.2	-0.111	70	-0.111	78	366
hsa-miR-133b	ABCC1	ENSG00000103222.14	ENST00000399408.2	-0.123	72	-0.123	79	366
hsa-miR-185-5p	ABCC1	ENSG00000103222.14	ENST00000399408.2	-0.102	70	-0.102	79	392
hsa-miR-4306	ABCC1	ENSG00000103222.14	ENST00000399408.2	-0.110	73	-0.110	81	392
hsa-miR-4644	ABCC1	ENSG00000103222.14	ENST00000399408.2	-0.070	59	-0.070	71	392
hsa-miR-7-5p	ABCC1	ENSG00000103222.14	ENST00000399408.2	-0.100	84	-0.100	89	590
hsa-miR-873-5p.1	ABCC1	ENSG00000103222.14	ENST00000399408.2	-0.041	86	-0.039	89	1466
hsa-miR-330-5p	ABCC1	ENSG00000103222.14	ENST00000399408.2	-0.231	94	-0.220	95	1614
hsa-miR-326	ABCC1	ENSG00000103222.14	ENST00000399408.2	-0.228	94	-0.217	95	1614
hsa-miR-186-5p	ABCC1	ENSG00000103222.14	ENST00000399408.2	-0.020	73	-0.019	85	1674
hsa-miR-224-5p	ABCC1	ENSG00000103222.14	ENST00000399408.2	-0.021	64	-0.020	74	1720
hsa-miR-199b-5p	ABCC1	ENSG00000103222.14	ENST00000399408.2	-0.414	97	-0.393	97	1726
hsa-miR-199a-5p	ABCC1	ENSG00000103222.14	ENST00000399408.2	-0.422	97	-0.400	98	1726
hsa-miR-5195-3p	ABCC1	ENSG00000103222.14	ENST00000399408.2	-0.201	88	-0.191	91	1728
hsa-miR-145-5p	ABCC1	ENSG00000103222.14	ENST00000399408.2	-0.158	89	-0.151	92	1728
hsa-miR-6807-3p	ABCC1	ENSG00000103222.14	ENST00000399408.2	-0.153	92	-0.146	94	1746
hsa-miR-217	ABCC1	ENSG00000103222.14	ENST00000399408.2	-0.120	89	-0.114	92	1746
hsa-let-7c-5p	ABCC10	ENSG00000124574.10	ENST00000372530.4	-0.240	81	-0.240	87	98
hsa-let-7g-5p	ABCC10	ENSG00000124574.10	ENST00000372530.4	-0.240	81	-0.240	87	98
hsa-miR-98-5p	ABCC10	ENSG00000124574.10	ENST00000372530.4	-0.240	81	-0.240	87	98
hsa-miR-4500	ABCC10	ENSG00000124574.10	ENST00000372530.4	-0.240	82	-0.240	88	98
hsa-miR-4458	ABCC10	ENSG00000124574.10	ENST00000372530.4	-0.252	81	-0.252	87	98
hsa-let-7a-5p	ABCC10	ENSG00000124574.10	ENST00000372530.4	-0.240	81	-0.240	87	98
hsa-let-7i-5p	ABCC10	ENSG00000124574.10	ENST00000372530.4	-0.240	82	-0.240	87	98
hsa-let-7b-5p	ABCC10	ENSG00000124574.10	ENST00000372530.4	-0.240	82	-0.240	87	98
hsa-let-7f-5p	ABCC10	ENSG00000124574.10	ENST00000372530.4	-0.240	81	-0.240	87	98
hsa-let-7d-5p	ABCC10	ENSG00000124574.10	ENST00000372530.4	-0.241	80	-0.241	86	98
hsa-let-7e-5p	ABCC10	ENSG00000124574.10	ENST00000372530.4	-0.240	81	-0.240	87	98
hsa-miR-374c-5p	ABCC10	ENSG00000124574.10	ENST00000372530.4	-0.267	96	-0.267	97	307
hsa-miR-655-3p	ABCC10	ENSG00000124574.10	ENST00000372530.4	-0.259	95	-0.259	97	307
hsa-miR-125b-5p	ABCC5	ENSG00000114770.12	ENST00000334444.6	-0.240	92	-0.240	94	239
hsa-miR-4319	ABCC5	ENSG00000114770.12	ENST00000334444.6	-0.216	90	-0.216	93	239
hsa-miR-125a-5p	ABCC5	ENSG00000114770.12	ENST00000334444.6	-0.288	95	-0.288	96	239
hsa-miR-142-5p	ABCC5	ENSG00000114770.12	ENST00000334444.6	-0.010	44	-0.010	64	283
hsa-miR-5590-3p	ABCC5	ENSG00000114770.12	ENST00000334444.6	-0.062	85	-0.062	90	283
hsa-miR-520f-3p	ABCC5	ENSG00000114770.12	ENST00000334444.6	-0.231	93	-0.230	95	371
hsa-miR-302c-3p.2	ABCC5	ENSG00000114770.12	ENST00000334444.6	-0.198	90	-0.197	93	371
hsa-miR-199b-5p	ABCC5	ENSG00000114770.12	ENST00000334444.6	-0.077	71	-0.072	78	1105
hsa-miR-199a-5p	ABCC5	ENSG00000114770.12	ENST00000334444.6	-0.077	71	-0.072	78	1105
hsa-miR-101-3p.1	ABCC5	ENSG00000114770.12	ENST00000334444.6	-0.197	92	-0.183	93	1125
hsa-miR-101-3p.2	ABCC5	ENSG00000114770.12	ENST00000334444.6	-0.030	57	-0.028	69	1126
hsa-miR-4458	ABCC5	ENSG00000114770.12	ENST00000334444.6	-0.228	77	-0.211	82	1140
hsa-miR-4500	ABCC5	ENSG00000114770.12	ENST00000334444.6	-0.250	83	-0.231	87	1140
hsa-miR-98-5p	ABCC5	ENSG00000114770.12	ENST00000334444.6	-0.226	79	-0.209	84	1140
hsa-let-7i-5p	ABCC5	ENSG00000114770.12	ENST00000334444.6	-0.234	81	-0.217	85	1140
hsa-let-7d-5p	ABCC5	ENSG00000114770.12	ENST00000334444.6	-0.244	80	-0.226	84	1140
hsa-let-7g-5p	ABCC5	ENSG00000114770.12	ENST00000334444.6	-0.250	83	-0.231	86	1140
hsa-let-7f-5p	ABCC5	ENSG00000114770.12	ENST00000334444.6	-0.226	79	-0.209	84	1140
hsa-let-7e-5p	ABCC5	ENSG00000114770.12	ENST00000334444.6	-0.226	79	-0.209	84	1140
hsa-let-7a-5p	ABCC5	ENSG00000114770.12	ENST00000334444.6	-0.226	79	-0.209	84	1140
hsa-let-7b-5p	ABCC5	ENSG00000114770.12	ENST00000334444.6	-0.226	80	-0.209	84	1140
hsa-let-7c-5p	ABCC5	ENSG00000114770.12	ENST00000334444.6	-0.226	79	-0.209	84	1140
hsa-let-7i-5p	ABHD17C	ENSG00000136379.7	ENST00000258884.4	-0.347	93	-0.347	95	18
hsa-let-7e-5p	ABHD17C	ENSG00000136379.7	ENST00000258884.4	-0.359	93	-0.359	95	18
hsa-let-7d-5p	ABHD17C	ENSG00000136379.7	ENST00000258884.4	-0.360	93	-0.360	95	18
hsa-let-7f-5p	ABHD17C	ENSG00000136379.7	ENST00000258884.4	-0.347	93	-0.347	95	18
hsa-let-7c-5p	ABHD17C	ENSG00000136379.7	ENST00000258884.4	-0.359	93	-0.359	95	18
hsa-let-7b-5p	ABHD17C	ENSG00000136379.7	ENST00000258884.4	-0.359	93	-0.359	95	18
hsa-let-7a-5p	ABHD17C	ENSG00000136379.7	ENST00000258884.4	-0.359	93	-0.359	95	18
hsa-let-7g-5p	ABHD17C	ENSG00000136379.7	ENST00000258884.4	-0.347	93	-0.347	95	18
hsa-miR-4458	ABHD17C	ENSG00000136379.7	ENST00000258884.4	-0.348	92	-0.348	94	18
hsa-miR-98-5p	ABHD17C	ENSG00000136379.7	ENST00000258884.4	-0.383	95	-0.383	96	18
hsa-miR-4500	ABHD17C	ENSG00000136379.7	ENST00000258884.4	-0.299	89	-0.299	92	18
hsa-miR-27b-3p	ABHD17C	ENSG00000136379.7	ENST00000258884.4	-0.435	99	-0.435	99	28
hsa-miR-27a-3p	ABHD17C	ENSG00000136379.7	ENST00000258884.4	-0.435	99	-0.435	99	28
hsa-miR-19a-3p	ABHD17C	ENSG00000136379.7	ENST00000258884.4	-0.385	97	-0.385	98	52
hsa-miR-19b-3p	ABHD17C	ENSG00000136379.7	ENST00000258884.4	-0.385	97	-0.385	98	52
hsa-miR-145-5p	ABHD17C	ENSG00000136379.7	ENST00000258884.4	-0.481	99	-0.481	99	439 574
hsa-miR-5195-3p	ABHD17C	ENSG00000136379.7	ENST00000258884.4	-0.559	99	-0.559	99	439 574
hsa-miR-101-3p.1	ABHD17C	ENSG00000136379.7	ENST00000258884.4	-0.445	99	-0.445	99	731 1136
hsa-miR-101-3p.2	ABHD17C	ENSG00000136379.7	ENST00000258884.4	-0.177	94	-0.150	94	732 1137
hsa-miR-330-3p	ABHD17C	ENSG00000136379.7	ENST00000258884.4	-0.399	99	-0.365	99	929
hsa-miR-199b-5p	ABHD17C	ENSG00000136379.7	ENST00000258884.4	-0.482	98	-0.403	98	1001
hsa-miR-199a-5p	ABHD17C	ENSG00000136379.7	ENST00000258884.4	-0.482	98	-0.403	98	1001
hsa-miR-124-3p.2	ABHD17C	ENSG00000136379.7	ENST00000258884.4	-0.300	90	-0.253	89	1127
hsa-miR-506-3p	ABHD17C	ENSG00000136379.7	ENST00000258884.4	-0.258	91	-0.218	91	1127
hsa-miR-144-3p	ABHD17C	ENSG00000136379.7	ENST00000258884.4	-0.057	70	-0.049	77	1137
hsa-miR-145-5p	ABLIM2	ENSG00000163995.14	ENST00000361737.5	-0.119	85	-0.112	88	1582
hsa-miR-5195-3p	ABLIM2	ENSG00000163995.14	ENST00000361737.5	-0.181	86	-0.170	89	1582
hsa-miR-181b-5p	ABTB2	ENSG00000166016.4	ENST00000435224.2	-0.088	75	-0.088	81	414
hsa-miR-4262	ABTB2	ENSG00000166016.4	ENST00000435224.2	-0.030	65	-0.030	75	414
hsa-miR-181d-5p	ABTB2	ENSG00000166016.4	ENST00000435224.2	-0.088	75	-0.088	81	414
hsa-miR-181a-5p	ABTB2	ENSG00000166016.4	ENST00000435224.2	-0.088	75	-0.088	81	414
hsa-miR-181c-5p	ABTB2	ENSG00000166016.4	ENST00000435224.2	-0.088	75	-0.088	82	414
hsa-miR-15a-5p	ABTB2	ENSG00000166016.4	ENST00000435224.2	-0.177	84	-0.177	89	788
hsa-miR-424-5p	ABTB2	ENSG00000166016.4	ENST00000435224.2	-0.163	83	-0.163	88	788
hsa-miR-195-5p	ABTB2	ENSG00000166016.4	ENST00000435224.2	-0.188	86	-0.188	90	788
hsa-miR-497-5p	ABTB2	ENSG00000166016.4	ENST00000435224.2	-0.152	82	-0.152	87	788
hsa-miR-6838-5p	ABTB2	ENSG00000166016.4	ENST00000435224.2	-0.233	90	-0.233	93	788
hsa-miR-16-5p	ABTB2	ENSG00000166016.4	ENST00000435224.2	-0.188	86	-0.188	90	788
hsa-miR-15b-5p	ABTB2	ENSG00000166016.4	ENST00000435224.2	-0.177	84	-0.177	89	788
hsa-miR-199b-5p	ABTB2	ENSG00000166016.4	ENST00000435224.2	-0.020	40	-0.020	57	1093
hsa-miR-199a-5p	ABTB2	ENSG00000166016.4	ENST00000435224.2	-0.020	40	-0.020	57	1093
hsa-miR-18a-5p	ABTB2	ENSG00000166016.4	ENST00000435224.2	-0.287	95	-0.287	97	1151
hsa-miR-18b-5p	ABTB2	ENSG00000166016.4	ENST00000435224.2	-0.287	95	-0.287	97	1151
hsa-miR-4735-3p	ABTB2	ENSG00000166016.4	ENST00000435224.2	-0.313	96	-0.313	97	1151
hsa-miR-493-5p	ABTB2	ENSG00000166016.4	ENST00000435224.2	-0.098	84	-0.098	89	1275
hsa-miR-485-3p	ABTB2	ENSG00000166016.4	ENST00000435224.2	-0.062	66	-0.062	77	1314
hsa-miR-539-3p	ABTB2	ENSG00000166016.4	ENST00000435224.2	-0.169	77	-0.169	85	1314
hsa-miR-487a-3p	ABTB2	ENSG00000166016.4	ENST00000435224.2	-0.293	98	-0.293	98	1315
hsa-miR-154-3p	ABTB2	ENSG00000166016.4	ENST00000435224.2	-0.277	98	-0.277	98	1315
hsa-miR-582-5p	ABTB2	ENSG00000166016.4	ENST00000435224.2	-0.116	86	-0.116	90	1327 1351
hsa-miR-101-3p.2	ABTB2	ENSG00000166016.4	ENST00000435224.2	-0.189	95	-0.189	96	1350
hsa-miR-325-3p	ABTB2	ENSG00000166016.4	ENST00000435224.2	-0.052	71	-0.052	77	1378
hsa-miR-431-5p	AC024940.1	ENSG00000177340.4	ENST00000313737.4	-0.120	77	-0.120	86	568
hsa-miR-124-3p.1	ACADVL	ENSG00000072778.15	ENST00000356839.5	-0.444	99	-0.444	99	31
hsa-miR-142-5p	ACKR3	ENSG00000144476.5	ENST00000272928.3	-0.180	97	-0.180	97	337
hsa-miR-5590-3p	ACKR3	ENSG00000144476.5	ENST00000272928.3	-0.184	97	-0.184	97	337
hsa-miR-128-3p	ACOT11	ENSG00000162390.13	ENST00000343744.2	-0.030	56	-0.030	68	297
hsa-miR-3681-3p	ACOT11	ENSG00000162390.13	ENST00000343744.2	-0.030	53	-0.030	66	297
hsa-miR-216a-3p	ACOT11	ENSG00000162390.13	ENST00000343744.2	-0.030	54	-0.030	66	297
hsa-miR-27b-3p	ACOT11	ENSG00000162390.13	ENST00000343744.2	-0.020	47	-0.020	61	298
hsa-miR-27a-3p	ACOT11	ENSG00000162390.13	ENST00000343744.2	-0.020	47	-0.020	61	298
hsa-miR-34a-5p	ACOT11	ENSG00000162390.13	ENST00000343744.2	-0.109	58	-0.109	71	452
hsa-miR-34c-5p	ACOT11	ENSG00000162390.13	ENST00000343744.2	-0.099	54	-0.099	68	452
hsa-miR-449a	ACOT11	ENSG00000162390.13	ENST00000343744.2	-0.098	56	-0.098	69	452
hsa-miR-449b-5p	ACOT11	ENSG00000162390.13	ENST00000343744.2	-0.088	52	-0.088	66	452
hsa-miR-6893-3p	ACOT11	ENSG00000162390.13	ENST00000343744.2	-0.380	98	-0.380	98	807
hsa-miR-370-3p	ACOT11	ENSG00000162390.13	ENST00000343744.2	-0.291	98	-0.291	98	807
hsa-miR-141-3p	ACOT7	ENSG00000097021.15	ENST00000608083.1	-0.568	99	-0.568	99	134
hsa-miR-200a-3p	ACOT7	ENSG00000097021.15	ENST00000608083.1	-0.560	99	-0.560	99	134
hsa-miR-9-5p	ACOT7	ENSG00000097021.15	ENST00000608083.1	-0.391	99	-0.384	99	170
hsa-miR-145-5p	ACTB	ENSG00000075624.9	ENST00000331789.5	-0.473	99	-0.446	99	145
hsa-miR-5195-3p	ACTB	ENSG00000075624.9	ENST00000331789.5	-0.559	99	-0.526	99	145
hsa-miR-1-3p	ACTB	ENSG00000075624.9	ENST00000331789.5	-0.251	93	-0.221	94	248
hsa-miR-206	ACTB	ENSG00000075624.9	ENST00000331789.5	-0.251	93	-0.221	93	248
hsa-miR-613	ACTB	ENSG00000075624.9	ENST00000331789.5	-0.264	94	-0.233	94	248
hsa-miR-124-3p.2	ACTB	ENSG00000075624.9	ENST00000331789.5	-0.304	90	-0.191	82	412
hsa-miR-506-3p	ACTB	ENSG00000075624.9	ENST00000331789.5	-0.274	92	-0.172	86	412
hsa-miR-205-5p	ACTB	ENSG00000075624.9	ENST00000331789.5	-0.149	91	-0.035	71	500
hsa-miR-153-3p	ACTN4	ENSG00000130402.7	ENST00000252699.2	-0.403	98	-0.403	98	85
hsa-miR-448	ACTN4	ENSG00000130402.7	ENST00000252699.2	-0.029	48	-0.029	63	86
hsa-miR-302c-3p.2	ACTN4	ENSG00000130402.7	ENST00000252699.2	-0.154	86	-0.154	91	92
hsa-miR-520f-3p	ACTN4	ENSG00000130402.7	ENST00000252699.2	-0.198	90	-0.198	93	92
hsa-miR-4644	ACTN4	ENSG00000130402.7	ENST00000252699.2	-0.020	24	-0.020	43	150
hsa-miR-185-5p	ACTN4	ENSG00000130402.7	ENST00000252699.2	-0.020	23	-0.020	42	150
hsa-miR-4306	ACTN4	ENSG00000130402.7	ENST00000252699.2	-0.020	24	-0.020	42	150
hsa-miR-124-3p.1	ACTN4	ENSG00000130402.7	ENST00000252699.2	-0.198	90	-0.198	92	396
hsa-miR-330-3p	ACTN4	ENSG00000130402.7	ENST00000252699.2	-0.020	39	-0.020	64	618
hsa-miR-129-5p	ACTN4	ENSG00000130402.7	ENST00000252699.2	-0.010	47	-0.010	76	658
hsa-miR-5590-3p	ACTN4	ENSG00000130402.7	ENST00000252699.2	-0.248	98	-0.247	99	774
hsa-miR-142-5p	ACTN4	ENSG00000130402.7	ENST00000252699.2	-0.222	98	-0.221	98	774
hsa-miR-369-3p	ACTN4	ENSG00000130402.7	ENST00000252699.2	-0.010	53	-0.010	71	794
hsa-miR-374a-5p	ACTN4	ENSG00000130402.7	ENST00000252699.2	-0.090	91	-0.090	94	794
hsa-miR-374b-5p	ACTN4	ENSG00000130402.7	ENST00000252699.2	-0.080	88	-0.080	92	794
hsa-miR-410-3p	ACTN4	ENSG00000130402.7	ENST00000252699.2	-0.010	55	-0.010	76	796
hsa-miR-299-5p	ACTN4	ENSG00000130402.7	ENST00000252699.2	-0.030	55	-0.030	68	1047
hsa-miR-182-5p	ACTR2	ENSG00000138071.9	ENST00000260641.5	-0.301	95	-0.301	97	51
hsa-miR-15a-5p	ACTR2	ENSG00000138071.9	ENST00000260641.5	-0.293	95	-0.293	96	308
hsa-miR-15b-5p	ACTR2	ENSG00000138071.9	ENST00000260641.5	-0.293	95	-0.293	96	308
hsa-miR-16-5p	ACTR2	ENSG00000138071.9	ENST00000260641.5	-0.293	95	-0.293	96	308
hsa-miR-195-5p	ACTR2	ENSG00000138071.9	ENST00000260641.5	-0.293	95	-0.293	96	308
hsa-miR-497-5p	ACTR2	ENSG00000138071.9	ENST00000260641.5	-0.314	96	-0.314	97	308
hsa-miR-424-5p	ACTR2	ENSG00000138071.9	ENST00000260641.5	-0.322	96	-0.322	97	308
hsa-miR-6838-5p	ACTR2	ENSG00000138071.9	ENST00000260641.5	-0.327	96	-0.327	97	308
hsa-miR-338-3p	ACTR2	ENSG00000138071.9	ENST00000260641.5	-0.102	86	-0.075	86	1681
hsa-miR-494-3p	ACTRT3	ENSG00000184378.2	ENST00000330368.2	-0.197	97	-0.193	98	66
hsa-miR-532-3p	ACTRT3	ENSG00000184378.2	ENST00000330368.2	-0.091	84	-0.089	89	73
hsa-miR-150-5p	ACTRT3	ENSG00000184378.2	ENST00000330368.2	-0.169	96	-0.166	97	73
hsa-miR-96-5p	ACTRT3	ENSG00000184378.2	ENST00000330368.2	-0.470	99	-0.321	97	288
hsa-miR-1271-5p	ACTRT3	ENSG00000184378.2	ENST00000330368.2	-0.499	99	-0.340	97	288
hsa-miR-4262	ACTRT3	ENSG00000184378.2	ENST00000330368.2	-0.060	80	-0.039	80	859
hsa-miR-181d-5p	ACTRT3	ENSG00000184378.2	ENST00000330368.2	-0.090	75	-0.058	74	859
hsa-miR-181c-5p	ACTRT3	ENSG00000184378.2	ENST00000330368.2	-0.101	78	-0.065	77	859
hsa-miR-181b-5p	ACTRT3	ENSG00000184378.2	ENST00000330368.2	-0.090	75	-0.058	75	859
hsa-miR-181a-5p	ACTRT3	ENSG00000184378.2	ENST00000330368.2	-0.090	75	-0.058	75	859
hsa-miR-223-3p	ACTRT3	ENSG00000184378.2	ENST00000330368.2	-0.407	97	-0.254	94	1005
hsa-miR-142-5p	ACTRT3	ENSG00000184378.2	ENST00000330368.2	-0.010	44	-0.006	58	2341
hsa-miR-340-5p	ACTRT3	ENSG00000184378.2	ENST00000330368.2	-0.030	86	-0.018	85	2341
hsa-miR-5590-3p	ACTRT3	ENSG00000184378.2	ENST00000330368.2	-0.010	41	-0.006	56	2341
hsa-miR-296-3p	ACTRT3	ENSG00000184378.2	ENST00000330368.2	-0.044	63	-0.026	64	2419
hsa-miR-6835-3p	ACTRT3	ENSG00000184378.2	ENST00000330368.2	-0.020	69	-0.012	74	2447
hsa-miR-129-5p	ACTRT3	ENSG00000184378.2	ENST00000330368.2	-0.010	47	-0.006	68	2541
hsa-let-7f-5p	ACVR1B	ENSG00000135503.8	ENST00000257963.4	-0.164	68	-0.164	78	77
hsa-let-7g-5p	ACVR1B	ENSG00000135503.8	ENST00000257963.4	-0.175	70	-0.175	80	77
hsa-let-7c-5p	ACVR1B	ENSG00000135503.8	ENST00000257963.4	-0.164	68	-0.164	78	77
hsa-let-7i-5p	ACVR1B	ENSG00000135503.8	ENST00000257963.4	-0.153	66	-0.153	77	77
hsa-miR-4458	ACVR1B	ENSG00000135503.8	ENST00000257963.4	-0.110	54	-0.110	69	77
hsa-let-7e-5p	ACVR1B	ENSG00000135503.8	ENST00000257963.4	-0.164	68	-0.164	78	77
hsa-let-7d-5p	ACVR1B	ENSG00000135503.8	ENST00000257963.4	-0.154	63	-0.154	76	77
hsa-miR-98-5p	ACVR1B	ENSG00000135503.8	ENST00000257963.4	-0.164	68	-0.164	78	77
hsa-let-7b-5p	ACVR1B	ENSG00000135503.8	ENST00000257963.4	-0.153	66	-0.153	77	77
hsa-let-7a-5p	ACVR1B	ENSG00000135503.8	ENST00000257963.4	-0.164	68	-0.164	78	77
hsa-miR-4500	ACVR1B	ENSG00000135503.8	ENST00000257963.4	-0.164	69	-0.164	79	77
hsa-miR-760	ACVR1B	ENSG00000135503.8	ENST00000257963.4	-0.020	24	-0.020	44	134
hsa-miR-371a-5p	ACVR1B	ENSG00000135503.8	ENST00000257963.4	-0.030	82	-0.030	89	170
hsa-miR-22-3p	ACVR1B	ENSG00000135503.8	ENST00000257963.4	-0.211	88	-0.211	91	453
hsa-miR-9-5p	ACVR1B	ENSG00000135503.8	ENST00000257963.4	-0.092	83	-0.092	88	880
hsa-miR-383-5p.1	ACVR1B	ENSG00000135503.8	ENST00000257963.4	-0.089	55	-0.089	70	1246
hsa-miR-135a-5p	ACVR1B	ENSG00000135503.8	ENST00000257963.4	-0.367	97	-0.367	98	1419
hsa-miR-135b-5p	ACVR1B	ENSG00000135503.8	ENST00000257963.4	-0.359	97	-0.359	98	1419
hsa-miR-5195-3p	ACVR1B	ENSG00000135503.8	ENST00000257963.4	-0.197	88	-0.197	91	1433 1622
hsa-miR-145-5p	ACVR1B	ENSG00000135503.8	ENST00000257963.4	-0.145	88	-0.145	91	1433 1622
hsa-miR-150-5p	ACVR1B	ENSG00000135503.8	ENST00000257963.4	-0.145	94	-0.145	96	1467
hsa-miR-199b-5p	ACVR1B	ENSG00000135503.8	ENST00000257963.4	-0.318	95	-0.317	96	1620
hsa-miR-199a-5p	ACVR1B	ENSG00000135503.8	ENST00000257963.4	-0.310	95	-0.309	96	1620
hsa-miR-24-3p	ACVR1B	ENSG00000135503.8	ENST00000257963.4	-0.150	86	-0.149	90	1645
hsa-miR-5688	ACVR1B	ENSG00000135503.8	ENST00000257963.4	-0.095	93	-0.095	95	2800
hsa-miR-495-3p	ACVR1B	ENSG00000135503.8	ENST00000257963.4	-0.052	91	-0.052	93	2800
hsa-miR-101-3p.2	ACVR1B	ENSG00000135503.8	ENST00000257963.4	-0.104	85	-0.104	90	2829
hsa-miR-582-5p	ACVR1B	ENSG00000135503.8	ENST00000257963.4	-0.010	27	-0.010	48	2829
hsa-miR-526b-3p	ACVR1B	ENSG00000135503.8	ENST00000257963.4	-0.010	49	-0.010	70	2850
hsa-miR-106b-5p	ACVR1B	ENSG00000135503.8	ENST00000257963.4	-0.081	86	-0.081	90	2850
hsa-miR-20a-5p	ACVR1B	ENSG00000135503.8	ENST00000257963.4	-0.081	86	-0.081	90	2850
hsa-miR-20b-5p	ACVR1B	ENSG00000135503.8	ENST00000257963.4	-0.102	88	-0.102	91	2850
hsa-miR-93-5p	ACVR1B	ENSG00000135503.8	ENST00000257963.4	-0.078	86	-0.078	90	2850
hsa-miR-106a-5p	ACVR1B	ENSG00000135503.8	ENST00000257963.4	-0.106	88	-0.105	91	2850
hsa-miR-17-5p	ACVR1B	ENSG00000135503.8	ENST00000257963.4	-0.102	88	-0.102	91	2850
hsa-miR-519d-3p	ACVR1B	ENSG00000135503.8	ENST00000257963.4	-0.042	80	-0.042	85	2850
hsa-miR-153-3p	ACVR1B	ENSG00000135503.8	ENST00000257963.4	-0.204	90	-0.203	93	2866
hsa-miR-448	ACVR1B	ENSG00000135503.8	ENST00000257963.4	-0.061	67	-0.061	77	2866
hsa-miR-202-5p	ACVR1B	ENSG00000135503.8	ENST00000257963.4	-0.126	80	-0.125	87	2891
hsa-miR-384	ACVR1B	ENSG00000135503.8	ENST00000257963.4	-0.107	82	-0.106	88	2892
hsa-miR-3167	ACVR2B	ENSG00000114739.9	ENST00000352511.4	-0.111	82	-0.111	88	74 8549
hsa-miR-876-5p	ACVR2B	ENSG00000114739.9	ENST00000352511.4	-0.121	85	-0.121	90	74 8549
hsa-miR-6838-5p	ACVR2B	ENSG00000114739.9	ENST00000352511.4	-0.303	95	-0.291	96	109 1279 9650
hsa-miR-503-5p	ACVR2B	ENSG00000114739.9	ENST00000352511.4	-0.271	97	-0.260	98	109
hsa-miR-497-5p	ACVR2B	ENSG00000114739.9	ENST00000352511.4	-0.299	96	-0.287	96	109 1279 9650
hsa-miR-424-5p	ACVR2B	ENSG00000114739.9	ENST00000352511.4	-0.335	97	-0.322	97	109 1279 9650
hsa-miR-15a-5p	ACVR2B	ENSG00000114739.9	ENST00000352511.4	-0.290	95	-0.279	96	109 1279 9650
hsa-miR-16-5p	ACVR2B	ENSG00000114739.9	ENST00000352511.4	-0.290	95	-0.279	96	109 1279 9650
hsa-miR-15b-5p	ACVR2B	ENSG00000114739.9	ENST00000352511.4	-0.290	95	-0.279	96	109 1279 9650
hsa-miR-195-5p	ACVR2B	ENSG00000114739.9	ENST00000352511.4	-0.290	95	-0.279	96	109 1279 9650
hsa-miR-369-3p	ACVR2B	ENSG00000114739.9	ENST00000352511.4	-0.010	53	-0.007	66	141 150
hsa-miR-374b-5p	ACVR2B	ENSG00000114739.9	ENST00000352511.4	-0.142	96	-0.094	94	141 150 1486
hsa-miR-374a-5p	ACVR2B	ENSG00000114739.9	ENST00000352511.4	-0.132	96	-0.088	94	141 150 1486
hsa-miR-138-5p	ACVR2B	ENSG00000114739.9	ENST00000352511.4	-0.246	88	-0.161	83	199
hsa-miR-144-3p	ACVR2B	ENSG00000114739.9	ENST00000352511.4	-0.016	40	-0.011	52	214 8692
hsa-miR-101-3p.2	ACVR2B	ENSG00000114739.9	ENST00000352511.4	-0.030	57	-0.014	54	214 8692
hsa-miR-101-3p.1	ACVR2B	ENSG00000114739.9	ENST00000352511.4	-0.270	95	-0.117	89	214 8691 9170
hsa-miR-370-3p	ACVR2B	ENSG00000114739.9	ENST00000352511.4	-0.020	41	-0.013	54	240
hsa-miR-6893-3p	ACVR2B	ENSG00000114739.9	ENST00000352511.4	-0.040	49	-0.027	57	240
hsa-miR-384	ACVR2B	ENSG00000114739.9	ENST00000352511.4	-0.010	32	-0.007	49	391
hsa-miR-107	ACVR2B	ENSG00000114739.9	ENST00000352511.4	-0.399	98	-0.256	96	402 1278
hsa-miR-103a-3p	ACVR2B	ENSG00000114739.9	ENST00000352511.4	-0.399	98	-0.256	96	402 1278
hsa-miR-132-3p	ACVR2B	ENSG00000114739.9	ENST00000352511.4	-0.253	97	-0.166	94	435
hsa-miR-212-3p	ACVR2B	ENSG00000114739.9	ENST00000352511.4	-0.261	97	-0.171	95	435
hsa-miR-194-5p	ACVR2B	ENSG00000114739.9	ENST00000352511.4	-0.223	94	-0.146	90	437 9350
hsa-miR-379-3p	ACVR2B	ENSG00000114739.9	ENST00000352511.4	-0.082	87	-0.055	89	439
hsa-miR-411-3p	ACVR2B	ENSG00000114739.9	ENST00000352511.4	-0.082	87	-0.055	89	439
hsa-miR-199a-5p	ACVR2B	ENSG00000114739.9	ENST00000352511.4	-0.107	77	-0.048	72	675 6073 6131
hsa-miR-199b-5p	ACVR2B	ENSG00000114739.9	ENST00000352511.4	-0.107	77	-0.048	72	675 6073 6131
hsa-miR-409-5p	ACVR2B	ENSG00000114739.9	ENST00000352511.4	-0.138	73	-0.062	65	731
hsa-miR-155-5p	ACVR2B	ENSG00000114739.9	ENST00000352511.4	-0.030	38	-0.014	44	770
hsa-miR-125a-5p	ACVR2B	ENSG00000114739.9	ENST00000352511.4	-0.076	64	-0.034	61	1025
hsa-miR-125b-5p	ACVR2B	ENSG00000114739.9	ENST00000352511.4	-0.088	68	-0.040	63	1025
hsa-miR-4319	ACVR2B	ENSG00000114739.9	ENST00000352511.4	-0.112	74	-0.050	67	1025
hsa-miR-183-5p.1	ACVR2B	ENSG00000114739.9	ENST00000352511.4	-0.343	97	-0.147	90	1243 2491
hsa-miR-154-5p	ACVR2B	ENSG00000114739.9	ENST00000352511.4	-0.020	31	-0.009	43	1247
hsa-miR-181b-5p	ACVR2B	ENSG00000114739.9	ENST00000352511.4	-0.096	77	-0.038	67	1266 5013 7187 9691
hsa-miR-181c-5p	ACVR2B	ENSG00000114739.9	ENST00000352511.4	-0.112	81	-0.038	68	1266 5013 7187 9691
hsa-miR-181d-5p	ACVR2B	ENSG00000114739.9	ENST00000352511.4	-0.096	77	-0.038	67	1266 5013 7187 9691
hsa-miR-181a-5p	ACVR2B	ENSG00000114739.9	ENST00000352511.4	-0.096	77	-0.038	67	1266 5013 7187 9691
hsa-miR-4262	ACVR2B	ENSG00000114739.9	ENST00000352511.4	-0.030	65	-0.014	57	1266 5013 7187 9691
hsa-miR-543	ACVR2B	ENSG00000114739.9	ENST00000352511.4	-0.020	71	-0.009	69	1267
hsa-miR-653-5p	ACVR2B	ENSG00000114739.9	ENST00000352511.4	-0.030	54	-0.014	53	1285
hsa-miR-409-3p	ACVR2B	ENSG00000114739.9	ENST00000352511.4	-0.020	71	-0.009	72	1290
hsa-let-7b-5p	ACVR2B	ENSG00000114739.9	ENST00000352511.4	-0.299	89	-0.129	74	1456 7356
hsa-let-7c-5p	ACVR2B	ENSG00000114739.9	ENST00000352511.4	-0.299	89	-0.129	74	1456 7356
hsa-let-7f-5p	ACVR2B	ENSG00000114739.9	ENST00000352511.4	-0.287	87	-0.124	73	1456 7356
hsa-let-7i-5p	ACVR2B	ENSG00000114739.9	ENST00000352511.4	-0.311	90	-0.134	75	1456 7356
hsa-let-7g-5p	ACVR2B	ENSG00000114739.9	ENST00000352511.4	-0.311	90	-0.134	75	1456 7356
hsa-let-7e-5p	ACVR2B	ENSG00000114739.9	ENST00000352511.4	-0.299	89	-0.129	74	1456 7356
hsa-let-7a-5p	ACVR2B	ENSG00000114739.9	ENST00000352511.4	-0.299	89	-0.129	74	1456 7356
hsa-let-7d-5p	ACVR2B	ENSG00000114739.9	ENST00000352511.4	-0.324	90	-0.139	74	1456 7356
hsa-miR-4458	ACVR2B	ENSG00000114739.9	ENST00000352511.4	-0.312	89	-0.134	73	1456 7356
hsa-miR-98-5p	ACVR2B	ENSG00000114739.9	ENST00000352511.4	-0.287	88	-0.124	73	1456 7356
hsa-miR-4500	ACVR2B	ENSG00000114739.9	ENST00000352511.4	-0.311	90	-0.134	75	1456 7356
hsa-miR-410-3p	ACVR2B	ENSG00000114739.9	ENST00000352511.4	-0.020	79	-0.009	73	1488 5941
hsa-miR-495-3p	ACVR2B	ENSG00000114739.9	ENST00000352511.4	-0.010	63	-0.005	72	1496
hsa-miR-5688	ACVR2B	ENSG00000114739.9	ENST00000352511.4	-0.010	62	-0.005	70	1496
hsa-miR-323a-3p	ACVR2B	ENSG00000114739.9	ENST00000352511.4	-0.010	52	-0.005	62	1531
hsa-miR-365b-3p	ACVR2B	ENSG00000114739.9	ENST00000352511.4	-0.176	86	-0.078	81	1685
hsa-miR-365a-3p	ACVR2B	ENSG00000114739.9	ENST00000352511.4	-0.176	86	-0.078	81	1685
hsa-miR-140-3p.2	ACVR2B	ENSG00000114739.9	ENST00000352511.4	-0.376	99	-0.109	87	2379 9591
hsa-miR-186-5p	ACVR2B	ENSG00000114739.9	ENST00000352511.4	-0.013	71	-0.006	70	2458
hsa-miR-320d	ACVR2B	ENSG00000114739.9	ENST00000352511.4	-0.041	70	-0.019	64	2468
hsa-miR-320b	ACVR2B	ENSG00000114739.9	ENST00000352511.4	-0.041	70	-0.019	64	2468
hsa-miR-320c	ACVR2B	ENSG00000114739.9	ENST00000352511.4	-0.041	70	-0.019	64	2468
hsa-miR-320a	ACVR2B	ENSG00000114739.9	ENST00000352511.4	-0.041	70	-0.019	64	2468
hsa-miR-4429	ACVR2B	ENSG00000114739.9	ENST00000352511.4	-0.041	70	-0.019	64	2468
hsa-miR-183-5p.2	ACVR2B	ENSG00000114739.9	ENST00000352511.4	-0.315	95	-0.136	85	2490 5367
hsa-miR-142-3p.2	ACVR2B	ENSG00000114739.9	ENST00000352511.4	-0.030	49	-0.014	51	2623
hsa-miR-1271-5p	ACVR2B	ENSG00000114739.9	ENST00000352511.4	-0.151	82	-0.067	75	5368
hsa-miR-96-5p	ACVR2B	ENSG00000114739.9	ENST00000352511.4	-0.138	82	-0.062	75	5368
hsa-miR-22-3p	ACVR2B	ENSG00000114739.9	ENST00000352511.4	-0.134	78	-0.060	73	5402
hsa-miR-1297	ACVR2B	ENSG00000114739.9	ENST00000352511.4	-0.096	79	-0.043	73	5893
hsa-miR-26a-5p	ACVR2B	ENSG00000114739.9	ENST00000352511.4	-0.084	76	-0.038	70	5893
hsa-miR-26b-5p	ACVR2B	ENSG00000114739.9	ENST00000352511.4	-0.084	76	-0.038	70	5893
hsa-miR-4465	ACVR2B	ENSG00000114739.9	ENST00000352511.4	-0.105	79	-0.047	73	5893
hsa-miR-340-5p	ACVR2B	ENSG00000114739.9	ENST00000352511.4	-0.010	51	-0.005	65	6003
hsa-miR-488-3p	ACVR2B	ENSG00000114739.9	ENST00000352511.4	-0.030	62	-0.014	61	6056
hsa-miR-124-3p.1	ACVR2B	ENSG00000114739.9	ENST00000352511.4	-0.298	95	-0.129	88	7202
hsa-miR-212-5p	ACVR2B	ENSG00000114739.9	ENST00000352511.4	-0.017	39	-0.008	46	7476
hsa-miR-455-3p.1	ACVR2B	ENSG00000114739.9	ENST00000352511.4	-0.074	70	-0.033	63	7480
hsa-miR-129-2-3p	ACVR2B	ENSG00000114739.9	ENST00000352511.4	-0.078	74	-0.035	64	7490
hsa-miR-129-1-3p	ACVR2B	ENSG00000114739.9	ENST00000352511.4	-0.078	74	-0.035	64	7490
hsa-miR-429	ACVR2B	ENSG00000114739.9	ENST00000352511.4	-0.051	74	-0.023	71	7589
hsa-miR-200b-3p	ACVR2B	ENSG00000114739.9	ENST00000352511.4	-0.051	74	-0.023	71	7589
hsa-miR-200c-3p	ACVR2B	ENSG00000114739.9	ENST00000352511.4	-0.051	74	-0.023	71	7589
hsa-miR-203a-3p.1	ACVR2B	ENSG00000114739.9	ENST00000352511.4	-0.020	50	-0.009	54	7676
hsa-miR-1-3p	ACVR2B	ENSG00000114739.9	ENST00000352511.4	-0.185	88	-0.082	80	7707
hsa-miR-206	ACVR2B	ENSG00000114739.9	ENST00000352511.4	-0.196	89	-0.086	81	7707
hsa-miR-613	ACVR2B	ENSG00000114739.9	ENST00000352511.4	-0.219	91	-0.096	82	7707
hsa-miR-27b-3p	ACVR2B	ENSG00000114739.9	ENST00000352511.4	-0.010	32	-0.005	43	7785
hsa-miR-27a-3p	ACVR2B	ENSG00000114739.9	ENST00000352511.4	-0.010	33	-0.005	43	7785
hsa-miR-6835-3p	ACVR2B	ENSG00000114739.9	ENST00000352511.4	-0.030	78	-0.014	75	8138
hsa-miR-449b-5p	ACVR2B	ENSG00000114739.9	ENST00000352511.4	-0.067	45	-0.030	46	8169
hsa-miR-449a	ACVR2B	ENSG00000114739.9	ENST00000352511.4	-0.049	39	-0.022	42	8169
hsa-miR-34a-5p	ACVR2B	ENSG00000114739.9	ENST00000352511.4	-0.057	41	-0.026	43	8169
hsa-miR-34c-5p	ACVR2B	ENSG00000114739.9	ENST00000352511.4	-0.075	47	-0.034	47	8169
hsa-miR-582-5p	ACVR2B	ENSG00000114739.9	ENST00000352511.4	-0.020	42	-0.009	47	8573
hsa-miR-499a-5p	ACVR2B	ENSG00000114739.9	ENST00000352511.4	-0.020	30	-0.009	41	8973
hsa-miR-381-3p	ACVR2B	ENSG00000114739.9	ENST00000352511.4	-0.049	85	-0.014	72	8998 9779
hsa-miR-300	ACVR2B	ENSG00000114739.9	ENST00000352511.4	-0.061	88	-0.014	74	8998 9779
hsa-miR-130a-5p	ACVR2B	ENSG00000114739.9	ENST00000352511.4	-0.058	69	-0.014	54	9080 9688
hsa-miR-23b-3p	ACVR2B	ENSG00000114739.9	ENST00000352511.4	-0.083	75	-0.019	57	9080 9688
hsa-miR-23a-3p	ACVR2B	ENSG00000114739.9	ENST00000352511.4	-0.095	77	-0.022	61	9080 9688
hsa-miR-23c	ACVR2B	ENSG00000114739.9	ENST00000352511.4	-0.095	77	-0.022	60	9080 9688
hsa-miR-215-5p	ACVR2B	ENSG00000114739.9	ENST00000352511.4	-0.120	81	-0.054	71	9210
hsa-miR-192-5p	ACVR2B	ENSG00000114739.9	ENST00000352511.4	-0.116	81	-0.052	72	9210
hsa-miR-199b-3p	ACVR2B	ENSG00000114739.9	ENST00000352511.4	-0.276	94	-0.061	73	9271
hsa-miR-199a-3p	ACVR2B	ENSG00000114739.9	ENST00000352511.4	-0.276	94	-0.061	73	9271
hsa-miR-3129-5p	ACVR2B	ENSG00000114739.9	ENST00000352511.4	-0.198	93	-0.045	77	9271
hsa-miR-346	ACVR2B	ENSG00000114739.9	ENST00000352511.4	-0.101	64	-0.023	45	9493
hsa-miR-152-3p	ACVR2B	ENSG00000114739.9	ENST00000352511.4	-0.077	60	-0.018	40	9664
hsa-miR-148a-3p	ACVR2B	ENSG00000114739.9	ENST00000352511.4	-0.077	60	-0.018	40	9664
hsa-miR-148b-3p	ACVR2B	ENSG00000114739.9	ENST00000352511.4	-0.077	60	-0.018	40	9664
hsa-miR-1224-5p	ACVR2B	ENSG00000114739.9	ENST00000352511.4	-0.030	70	-0.007	59	9672
hsa-miR-377-3p	ACVR2B	ENSG00000114739.9	ENST00000352511.4	-0.171	84	-0.039	60	9711
hsa-miR-203a-3p.2	ACVR2B	ENSG00000114739.9	ENST00000352511.4	-0.010	50	-0.002	60	9761
hsa-miR-183-5p.2	ACY1	ENSG00000243989.3	ENST00000476854.1	-0.673	99	-0.673	99	47
hsa-miR-212-5p	ACY1	ENSG00000243989.3	ENST00000476854.1	-0.660	99	-0.659	99	50
hsa-miR-140-3p.1	ADA	ENSG00000196839.8	ENST00000372874.4	-0.433	99	-0.433	99	26
hsa-miR-29c-3p	ADA	ENSG00000196839.8	ENST00000372874.4	-0.376	96	-0.376	97	275
hsa-miR-29b-3p	ADA	ENSG00000196839.8	ENST00000372874.4	-0.409	97	-0.409	98	275
hsa-miR-29a-3p	ADA	ENSG00000196839.8	ENST00000372874.4	-0.376	96	-0.376	97	275
hsa-miR-325-3p	ADA	ENSG00000196839.8	ENST00000372874.4	-0.154	90	-0.154	91	281
hsa-miR-19a-3p	ADAM12	ENSG00000148848.10	ENST00000368679.4	-0.215	86	-0.215	90	37
hsa-miR-19b-3p	ADAM12	ENSG00000148848.10	ENST00000368679.4	-0.215	86	-0.215	90	37
hsa-miR-454-3p	ADAM12	ENSG00000148848.10	ENST00000368679.4	-0.357	98	-0.357	98	38
hsa-miR-301b-3p	ADAM12	ENSG00000148848.10	ENST00000368679.4	-0.386	98	-0.386	99	38
hsa-miR-301a-3p	ADAM12	ENSG00000148848.10	ENST00000368679.4	-0.386	98	-0.386	99	38
hsa-miR-3666	ADAM12	ENSG00000148848.10	ENST00000368679.4	-0.362	98	-0.362	98	38
hsa-miR-130a-3p	ADAM12	ENSG00000148848.10	ENST00000368679.4	-0.354	98	-0.354	98	38
hsa-miR-130b-3p	ADAM12	ENSG00000148848.10	ENST00000368679.4	-0.362	98	-0.362	98	38
hsa-miR-4295	ADAM12	ENSG00000148848.10	ENST00000368679.4	-0.386	98	-0.386	99	38
hsa-miR-29b-3p	ADAM12	ENSG00000148848.10	ENST00000368679.4	-0.165	78	-0.165	84	159
hsa-miR-29a-3p	ADAM12	ENSG00000148848.10	ENST00000368679.4	-0.132	73	-0.132	81	159
hsa-miR-29c-3p	ADAM12	ENSG00000148848.10	ENST00000368679.4	-0.132	73	-0.132	81	159
hsa-miR-6835-3p	ADAM12	ENSG00000148848.10	ENST00000368679.4	-0.073	88	-0.073	92	285
hsa-miR-4465	ADAM12	ENSG00000148848.10	ENST00000368679.4	-0.197	92	-0.197	95	306
hsa-miR-26b-5p	ADAM12	ENSG00000148848.10	ENST00000368679.4	-0.200	93	-0.199	95	306
hsa-miR-26a-5p	ADAM12	ENSG00000148848.10	ENST00000368679.4	-0.200	93	-0.199	95	306
hsa-miR-1297	ADAM12	ENSG00000148848.10	ENST00000368679.4	-0.188	93	-0.188	95	306
hsa-miR-133a-3p.1	ADAM12	ENSG00000148848.10	ENST00000368679.4	-0.251	86	-0.250	90	961
hsa-miR-421	ADAM12	ENSG00000148848.10	ENST00000368679.4	-0.020	37	-0.020	57	1252
hsa-miR-613	ADAM12	ENSG00000148848.10	ENST00000368679.4	-0.249	93	-0.248	95	1737
hsa-miR-206	ADAM12	ENSG00000148848.10	ENST00000368679.4	-0.231	92	-0.230	94	1737
hsa-miR-1-3p	ADAM12	ENSG00000148848.10	ENST00000368679.4	-0.231	92	-0.230	94	1737
hsa-miR-135a-5p	ADAM12	ENSG00000148848.10	ENST00000368679.4	-0.189	87	-0.189	91	1799
hsa-miR-135b-5p	ADAM12	ENSG00000148848.10	ENST00000368679.4	-0.200	89	-0.199	92	1799
hsa-miR-101-3p.2	ADAM12	ENSG00000148848.10	ENST00000368679.4	-0.030	57	-0.030	70	1841
hsa-miR-30b-5p	ADAM12	ENSG00000148848.10	ENST00000368679.4	-0.210	87	-0.209	91	1903 3083
hsa-miR-30c-5p	ADAM12	ENSG00000148848.10	ENST00000368679.4	-0.210	87	-0.209	91	1903 3083
hsa-miR-30a-5p	ADAM12	ENSG00000148848.10	ENST00000368679.4	-0.186	84	-0.186	89	1903 3083
hsa-miR-30d-5p	ADAM12	ENSG00000148848.10	ENST00000368679.4	-0.174	82	-0.174	88	1903 3083
hsa-miR-30e-5p	ADAM12	ENSG00000148848.10	ENST00000368679.4	-0.210	87	-0.209	91	1903 3083
hsa-miR-502-3p	ADAM12	ENSG00000148848.10	ENST00000368679.4	-0.253	94	-0.245	96	1919
hsa-miR-501-3p	ADAM12	ENSG00000148848.10	ENST00000368679.4	-0.253	94	-0.245	96	1919
hsa-miR-599	ADAM12	ENSG00000148848.10	ENST00000368679.4	-0.020	23	-0.018	48	2278
hsa-miR-142-5p	ADAM12	ENSG00000148848.10	ENST00000368679.4	-0.020	59	-0.018	74	2871
hsa-miR-5590-3p	ADAM12	ENSG00000148848.10	ENST00000368679.4	-0.020	56	-0.018	72	2871
hsa-miR-24-3p	ADAM12	ENSG00000148848.10	ENST00000368679.4	-0.172	89	-0.155	90	3098
hsa-miR-330-3p	ADAM12	ENSG00000148848.10	ENST00000368679.4	-0.045	76	-0.041	82	4727
hsa-miR-325-3p	ADAM12	ENSG00000148848.10	ENST00000368679.4	-0.026	54	-0.023	66	4867
hsa-miR-98-5p	ADAM15	ENSG00000143537.9	ENST00000360674.4	-0.253	83	-0.253	88	47
hsa-miR-4500	ADAM15	ENSG00000143537.9	ENST00000360674.4	-0.242	82	-0.242	88	47
hsa-let-7i-5p	ADAM15	ENSG00000143537.9	ENST00000360674.4	-0.264	85	-0.264	89	47
hsa-let-7f-5p	ADAM15	ENSG00000143537.9	ENST00000360674.4	-0.242	81	-0.242	87	47
hsa-let-7e-5p	ADAM15	ENSG00000143537.9	ENST00000360674.4	-0.253	83	-0.253	88	47
hsa-let-7d-5p	ADAM15	ENSG00000143537.9	ENST00000360674.4	-0.243	80	-0.243	86	47
hsa-let-7c-5p	ADAM15	ENSG00000143537.9	ENST00000360674.4	-0.242	82	-0.242	87	47
hsa-let-7a-5p	ADAM15	ENSG00000143537.9	ENST00000360674.4	-0.242	82	-0.242	87	47
hsa-let-7g-5p	ADAM15	ENSG00000143537.9	ENST00000360674.4	-0.253	83	-0.253	88	47
hsa-let-7b-5p	ADAM15	ENSG00000143537.9	ENST00000360674.4	-0.242	82	-0.242	87	47
hsa-miR-4458	ADAM15	ENSG00000143537.9	ENST00000360674.4	-0.276	85	-0.276	89	47
hsa-miR-30e-5p	ADAM22	ENSG00000008277.10	ENST00000398204.4	-0.211	87	-0.211	91	33
hsa-miR-30a-5p	ADAM22	ENSG00000008277.10	ENST00000398204.4	-0.244	92	-0.244	94	33
hsa-miR-30b-5p	ADAM22	ENSG00000008277.10	ENST00000398204.4	-0.178	82	-0.178	87	33
hsa-miR-30c-5p	ADAM22	ENSG00000008277.10	ENST00000398204.4	-0.200	86	-0.200	90	33
hsa-miR-30d-5p	ADAM22	ENSG00000008277.10	ENST00000398204.4	-0.233	91	-0.233	93	33
hsa-miR-222-3p	ADAM22	ENSG00000008277.10	ENST00000398204.4	-0.239	91	-0.162	87	322
hsa-miR-221-3p	ADAM22	ENSG00000008277.10	ENST00000398204.4	-0.239	91	-0.162	88	322
hsa-miR-194-5p	ADAM22	ENSG00000008277.10	ENST00000398204.4	-0.153	87	-0.098	84	654
hsa-miR-182-5p	ADAM22	ENSG00000008277.10	ENST00000398204.4	-0.191	84	-0.121	80	674
hsa-miR-1271-5p	ADAM22	ENSG00000008277.10	ENST00000398204.4	-0.081	69	-0.052	71	675
hsa-miR-96-5p	ADAM22	ENSG00000008277.10	ENST00000398204.4	-0.084	72	-0.054	73	675
hsa-miR-148a-3p	ADAM22	ENSG00000008277.10	ENST00000398204.4	-0.069	57	-0.035	54	2055
hsa-miR-148b-3p	ADAM22	ENSG00000008277.10	ENST00000398204.4	-0.061	53	-0.031	51	2055
hsa-miR-152-3p	ADAM22	ENSG00000008277.10	ENST00000398204.4	-0.061	53	-0.031	51	2055
hsa-miR-124-3p.1	ADAM22	ENSG00000008277.10	ENST00000398204.4	-0.177	88	-0.087	85	2316
hsa-miR-532-5p	ADAM22	ENSG00000008277.10	ENST00000398204.4	-0.183	92	-0.064	83	5275
hsa-miR-449a	ADAM22	ENSG00000008277.10	ENST00000398204.4	-0.250	86	-0.086	67	5608
hsa-miR-34a-5p	ADAM22	ENSG00000008277.10	ENST00000398204.4	-0.239	84	-0.083	65	5608
hsa-miR-449b-5p	ADAM22	ENSG00000008277.10	ENST00000398204.4	-0.240	84	-0.083	65	5608
hsa-miR-34c-5p	ADAM22	ENSG00000008277.10	ENST00000398204.4	-0.229	81	-0.079	64	5608
hsa-miR-376c-3p	ADAM22	ENSG00000008277.10	ENST00000398204.4	-0.025	31	-0.009	36	6335
hsa-miR-325-3p	ADAM22	ENSG00000008277.10	ENST00000398204.4	-0.030	56	-0.011	55	6373
hsa-miR-367-3p	ADAM23	ENSG00000114948.8	ENST00000264377.3	-0.182	90	-0.182	92	309
hsa-miR-363-3p	ADAM23	ENSG00000114948.8	ENST00000264377.3	-0.170	89	-0.170	92	309
hsa-miR-25-3p	ADAM23	ENSG00000114948.8	ENST00000264377.3	-0.154	88	-0.154	91	309
hsa-miR-32-5p	ADAM23	ENSG00000114948.8	ENST00000264377.3	-0.157	88	-0.157	91	309
hsa-miR-92a-3p	ADAM23	ENSG00000114948.8	ENST00000264377.3	-0.145	88	-0.145	91	309
hsa-miR-92b-3p	ADAM23	ENSG00000114948.8	ENST00000264377.3	-0.109	85	-0.109	89	309
hsa-miR-137	ADAM23	ENSG00000114948.8	ENST00000264377.3	-0.214	85	-0.214	90	310
hsa-miR-183-5p.2	ADAM23	ENSG00000114948.8	ENST00000264377.3	-0.341	96	-0.148	86	1235
hsa-miR-1271-5p	ADAM23	ENSG00000114948.8	ENST00000264377.3	-0.210	90	-0.094	80	1236
hsa-miR-96-5p	ADAM23	ENSG00000114948.8	ENST00000264377.3	-0.257	93	-0.114	84	1236
hsa-miR-23c	ADAM23	ENSG00000114948.8	ENST00000264377.3	-0.039	59	-0.018	55	1291
hsa-miR-130a-5p	ADAM23	ENSG00000114948.8	ENST00000264377.3	-0.030	54	-0.014	54	1291
hsa-miR-23a-3p	ADAM23	ENSG00000114948.8	ENST00000264377.3	-0.087	76	-0.040	71	1291
hsa-miR-23b-3p	ADAM23	ENSG00000114948.8	ENST00000264377.3	-0.087	76	-0.040	71	1291
hsa-miR-124-3p.2	ADAM23	ENSG00000114948.8	ENST00000264377.3	-0.244	83	-0.108	69	1316
hsa-miR-506-3p	ADAM23	ENSG00000114948.8	ENST00000264377.3	-0.202	84	-0.090	73	1316
hsa-miR-203a-3p.2	ADAM23	ENSG00000114948.8	ENST00000264377.3	-0.020	67	-0.009	68	2561 2993
hsa-miR-493-5p	ADAM23	ENSG00000114948.8	ENST00000264377.3	-0.090	82	-0.039	75	2631
hsa-miR-153-3p	ADAM23	ENSG00000114948.8	ENST00000264377.3	-0.337	97	-0.139	87	3210
hsa-miR-4465	ADAM23	ENSG00000114948.8	ENST00000264377.3	-0.212	94	-0.090	83	3274
hsa-miR-1297	ADAM23	ENSG00000114948.8	ENST00000264377.3	-0.199	94	-0.084	84	3274
hsa-miR-26a-5p	ADAM23	ENSG00000114948.8	ENST00000264377.3	-0.183	92	-0.078	82	3274
hsa-miR-26b-5p	ADAM23	ENSG00000114948.8	ENST00000264377.3	-0.183	92	-0.078	82	3274
hsa-miR-136-5p	ADAM23	ENSG00000114948.8	ENST00000264377.3	-0.046	63	-0.004	42	3434
hsa-miR-4319	ADAM9	ENSG00000168615.7	ENST00000487273.2	-0.260	94	-0.260	95	30
hsa-miR-125b-5p	ADAM9	ENSG00000168615.7	ENST00000487273.2	-0.248	92	-0.248	94	30
hsa-miR-125a-5p	ADAM9	ENSG00000168615.7	ENST00000487273.2	-0.284	95	-0.284	96	30
hsa-miR-126-3p.1	ADAM9	ENSG00000168615.7	ENST00000487273.2	-0.445	97	-0.443	98	780
hsa-miR-140-5p	ADAM9	ENSG00000168615.7	ENST00000487273.2	-0.279	95	-0.278	96	878
hsa-miR-520c-3p	ADAM9	ENSG00000168615.7	ENST00000487273.2	-0.250	95	-0.249	96	898
hsa-miR-520b	ADAM9	ENSG00000168615.7	ENST00000487273.2	-0.250	95	-0.249	96	898
hsa-miR-520a-3p	ADAM9	ENSG00000168615.7	ENST00000487273.2	-0.250	96	-0.249	97	898
hsa-miR-372-3p	ADAM9	ENSG00000168615.7	ENST00000487273.2	-0.272	96	-0.271	97	898
hsa-miR-373-3p	ADAM9	ENSG00000168615.7	ENST00000487273.2	-0.198	96	-0.197	97	898
hsa-miR-520d-3p	ADAM9	ENSG00000168615.7	ENST00000487273.2	-0.250	96	-0.249	97	898
hsa-miR-302e	ADAM9	ENSG00000168615.7	ENST00000487273.2	-0.282	97	-0.281	98	898
hsa-miR-302d-3p	ADAM9	ENSG00000168615.7	ENST00000487273.2	-0.282	97	-0.281	98	898
hsa-miR-302c-3p.1	ADAM9	ENSG00000168615.7	ENST00000487273.2	-0.282	97	-0.281	98	898
hsa-miR-520e	ADAM9	ENSG00000168615.7	ENST00000487273.2	-0.250	95	-0.249	97	898
hsa-miR-302a-3p	ADAM9	ENSG00000168615.7	ENST00000487273.2	-0.282	97	-0.281	98	898
hsa-miR-302b-3p	ADAM9	ENSG00000168615.7	ENST00000487273.2	-0.282	97	-0.281	98	898
hsa-miR-519d-3p	ADAM9	ENSG00000168615.7	ENST00000487273.2	-0.328	98	-0.327	98	899
hsa-miR-106a-5p	ADAM9	ENSG00000168615.7	ENST00000487273.2	-0.317	98	-0.316	98	899
hsa-miR-526b-3p	ADAM9	ENSG00000168615.7	ENST00000487273.2	-0.247	98	-0.246	98	899
hsa-miR-93-5p	ADAM9	ENSG00000168615.7	ENST00000487273.2	-0.320	98	-0.319	98	899
hsa-miR-20a-5p	ADAM9	ENSG00000168615.7	ENST00000487273.2	-0.299	98	-0.298	98	899
hsa-miR-17-5p	ADAM9	ENSG00000168615.7	ENST00000487273.2	-0.320	98	-0.319	98	899
hsa-miR-106b-5p	ADAM9	ENSG00000168615.7	ENST00000487273.2	-0.299	98	-0.298	98	899
hsa-miR-20b-5p	ADAM9	ENSG00000168615.7	ENST00000487273.2	-0.328	98	-0.327	99	899
hsa-miR-543	ADAM9	ENSG00000168615.7	ENST00000487273.2	-0.129	95	-0.128	96	944
hsa-miR-30e-5p	ADAM9	ENSG00000168615.7	ENST00000487273.2	-0.320	96	-0.319	97	947
hsa-miR-30a-5p	ADAM9	ENSG00000168615.7	ENST00000487273.2	-0.304	95	-0.303	96	947
hsa-miR-30b-5p	ADAM9	ENSG00000168615.7	ENST00000487273.2	-0.312	96	-0.311	97	947
hsa-miR-30c-5p	ADAM9	ENSG00000168615.7	ENST00000487273.2	-0.312	96	-0.311	97	947
hsa-miR-30d-5p	ADAM9	ENSG00000168615.7	ENST00000487273.2	-0.304	95	-0.303	97	947
hsa-miR-488-3p	ADAM9	ENSG00000168615.7	ENST00000487273.2	-0.257	97	-0.256	98	1172
hsa-miR-26b-5p	ADAM9	ENSG00000168615.7	ENST00000487273.2	-0.412	99	-0.383	99	1288
hsa-miR-26a-5p	ADAM9	ENSG00000168615.7	ENST00000487273.2	-0.412	99	-0.383	99	1288
hsa-miR-1297	ADAM9	ENSG00000168615.7	ENST00000487273.2	-0.404	99	-0.376	99	1288
hsa-miR-4465	ADAM9	ENSG00000168615.7	ENST00000487273.2	-0.409	99	-0.380	99	1288
hsa-miR-365a-3p	ADAMTS1	ENSG00000154734.10	ENST00000284984.3	-0.352	97	-0.352	98	248
hsa-miR-365b-3p	ADAMTS1	ENSG00000154734.10	ENST00000284984.3	-0.352	97	-0.352	98	248
hsa-let-7g-5p	ADAMTS1	ENSG00000154734.10	ENST00000284984.3	-0.196	74	-0.167	79	434
hsa-let-7e-5p	ADAMTS1	ENSG00000154734.10	ENST00000284984.3	-0.184	72	-0.157	77	434
hsa-let-7i-5p	ADAMTS1	ENSG00000154734.10	ENST00000284984.3	-0.184	72	-0.157	78	434
hsa-let-7c-5p	ADAMTS1	ENSG00000154734.10	ENST00000284984.3	-0.184	72	-0.157	77	434
hsa-let-7b-5p	ADAMTS1	ENSG00000154734.10	ENST00000284984.3	-0.184	72	-0.157	78	434
hsa-let-7a-5p	ADAMTS1	ENSG00000154734.10	ENST00000284984.3	-0.184	72	-0.157	77	434
hsa-miR-4458	ADAMTS1	ENSG00000154734.10	ENST00000284984.3	-0.221	76	-0.188	80	434
hsa-let-7d-5p	ADAMTS1	ENSG00000154734.10	ENST00000284984.3	-0.209	74	-0.178	79	434
hsa-miR-4500	ADAMTS1	ENSG00000154734.10	ENST00000284984.3	-0.184	73	-0.157	78	434
hsa-let-7f-5p	ADAMTS1	ENSG00000154734.10	ENST00000284984.3	-0.184	72	-0.157	77	434
hsa-miR-98-5p	ADAMTS1	ENSG00000154734.10	ENST00000284984.3	-0.208	76	-0.177	80	434
hsa-miR-4262	ADAMTS1	ENSG00000154734.10	ENST00000284984.3	-0.020	43	-0.015	59	1015
hsa-miR-181d-5p	ADAMTS1	ENSG00000154734.10	ENST00000284984.3	-0.020	30	-0.015	47	1015
hsa-miR-181c-5p	ADAMTS1	ENSG00000154734.10	ENST00000284984.3	-0.020	31	-0.015	48	1015
hsa-miR-181b-5p	ADAMTS1	ENSG00000154734.10	ENST00000284984.3	-0.020	30	-0.015	47	1015
hsa-miR-181a-5p	ADAMTS1	ENSG00000154734.10	ENST00000284984.3	-0.020	30	-0.015	47	1015
hsa-miR-142-5p	ADAMTS1	ENSG00000154734.10	ENST00000284984.3	-0.138	95	-0.102	94	1096
hsa-miR-5590-3p	ADAMTS1	ENSG00000154734.10	ENST00000284984.3	-0.191	97	-0.140	96	1096
hsa-miR-340-5p	ADAMTS1	ENSG00000154734.10	ENST00000284984.3	-0.030	86	-0.022	89	1097
hsa-miR-3118	ADAMTS17	ENSG00000140470.9	ENST00000268070.4	-0.057	52	-0.057	67	220
hsa-miR-134-5p	ADAMTS17	ENSG00000140470.9	ENST00000268070.4	-0.057	52	-0.057	67	220
hsa-miR-758-3p	ADAMTS17	ENSG00000140470.9	ENST00000268070.4	-0.120	86	-0.120	91	221
hsa-miR-29c-3p	ADAMTS17	ENSG00000140470.9	ENST00000268070.4	-0.319	93	-0.319	95	1503 2646
hsa-miR-29b-3p	ADAMTS17	ENSG00000140470.9	ENST00000268070.4	-0.330	94	-0.330	96	1503 2646
hsa-miR-29a-3p	ADAMTS17	ENSG00000140470.9	ENST00000268070.4	-0.319	93	-0.319	95	1503 2646
hsa-miR-101-3p.1	ADAMTS17	ENSG00000140470.9	ENST00000268070.4	-0.223	93	-0.223	95	2566 2580 2801
hsa-miR-144-3p	ADAMTS17	ENSG00000140470.9	ENST00000268070.4	-0.010	29	-0.010	49	2581
hsa-miR-101-3p.2	ADAMTS17	ENSG00000140470.9	ENST00000268070.4	-0.026	54	-0.026	68	2581 2801
hsa-miR-19a-3p	ADAMTS17	ENSG00000140470.9	ENST00000268070.4	-0.066	51	-0.066	65	2597
hsa-miR-19b-3p	ADAMTS17	ENSG00000140470.9	ENST00000268070.4	-0.066	51	-0.066	65	2597
hsa-miR-203a-3p.2	ADAMTS17	ENSG00000140470.9	ENST00000268070.4	-0.030	83	-0.022	87	2914
hsa-miR-203a-3p.1	ADAMTS17	ENSG00000140470.9	ENST00000268070.4	-0.067	79	-0.049	83	2914
hsa-miR-873-5p.1	ADAMTS2	ENSG00000087116.9	ENST00000251582.7	-0.010	56	-0.010	72	95
hsa-miR-29b-3p	ADAMTS2	ENSG00000087116.9	ENST00000251582.7	-0.247	88	-0.247	91	800 1389 2069 2796
hsa-miR-29c-3p	ADAMTS2	ENSG00000087116.9	ENST00000251582.7	-0.247	88	-0.247	92	800 1389 2069 2796
hsa-miR-29a-3p	ADAMTS2	ENSG00000087116.9	ENST00000251582.7	-0.247	88	-0.247	92	800 1389 2069 2796
hsa-miR-6835-3p	ADAMTS2	ENSG00000087116.9	ENST00000251582.7	-0.020	69	-0.020	79	1391
hsa-miR-330-3p	ADAMTS2	ENSG00000087116.9	ENST00000251582.7	-0.020	39	-0.020	64	1392
hsa-miR-193a-5p	ADAMTS2	ENSG00000087116.9	ENST00000251582.7	-0.030	37	-0.030	54	1529
hsa-miR-145-5p	ADAMTS2	ENSG00000087116.9	ENST00000251582.7	-0.020	47	-0.020	63	1929
hsa-miR-5195-3p	ADAMTS2	ENSG00000087116.9	ENST00000251582.7	-0.020	32	-0.020	51	1929
hsa-miR-340-5p	ADAMTS2	ENSG00000087116.9	ENST00000251582.7	-0.010	51	-0.010	74	2971
hsa-miR-384	ADAMTS4	ENSG00000158859.9	ENST00000367996.5	-0.030	54	-0.030	69	405
hsa-miR-3167	ADAMTS4	ENSG00000158859.9	ENST00000367996.5	-0.030	55	-0.030	68	409
hsa-miR-876-5p	ADAMTS4	ENSG00000158859.9	ENST00000367996.5	-0.030	59	-0.030	71	409
hsa-miR-29c-3p	ADAMTS7	ENSG00000136378.10	ENST00000388820.4	-0.427	97	-0.427	98	83
hsa-miR-29b-3p	ADAMTS7	ENSG00000136378.10	ENST00000388820.4	-0.435	97	-0.435	98	83
hsa-miR-29a-3p	ADAMTS7	ENSG00000136378.10	ENST00000388820.4	-0.427	97	-0.427	98	83
hsa-miR-135a-5p	ADARB2	ENSG00000185736.11	ENST00000381312.1	-0.233	91	-0.233	94	449 4010 4193
hsa-miR-135b-5p	ADARB2	ENSG00000185736.11	ENST00000381312.1	-0.233	91	-0.233	94	449 4010 4193
hsa-miR-599	ADARB2	ENSG00000185736.11	ENST00000381312.1	-0.020	23	-0.009	38	3954
hsa-miR-760	ADARB2	ENSG00000185736.11	ENST00000381312.1	-0.083	57	-0.039	56	4008
hsa-miR-892c-3p	ADARB2	ENSG00000185736.11	ENST00000381312.1	-0.030	54	-0.014	54	4016
hsa-miR-4676-3p	ADARB2	ENSG00000185736.11	ENST00000381312.1	-0.030	55	-0.014	55	4016
hsa-miR-452-5p	ADARB2	ENSG00000185736.11	ENST00000381312.1	-0.030	52	-0.014	52	4016
hsa-miR-3167	ADARB2	ENSG00000185736.11	ENST00000381312.1	-0.146	88	-0.067	81	4063
hsa-miR-876-5p	ADARB2	ENSG00000185736.11	ENST00000381312.1	-0.123	85	-0.057	81	4063
hsa-miR-203a-3p.2	ADARB2	ENSG00000185736.11	ENST00000381312.1	-0.010	50	-0.005	64	4086
hsa-miR-133a-3p.2	ADARB2	ENSG00000185736.11	ENST00000381312.1	-0.042	50	-0.020	51	4259
hsa-miR-133b	ADARB2	ENSG00000185736.11	ENST00000381312.1	-0.042	50	-0.020	51	4259
hsa-miR-9-5p	ADARB2	ENSG00000185736.11	ENST00000381312.1	-0.055	75	-0.026	71	4260
hsa-miR-204-5p	ADARB2	ENSG00000185736.11	ENST00000381312.1	-0.030	53	-0.014	54	4263
hsa-miR-211-5p	ADARB2	ENSG00000185736.11	ENST00000381312.1	-0.030	53	-0.014	54	4263
hsa-miR-493-5p	ADARB2	ENSG00000185736.11	ENST00000381312.1	-0.097	83	-0.045	77	5684 5728
hsa-miR-4295	ADARB2	ENSG00000185736.11	ENST00000381312.1	-0.242	94	-0.109	87	5812
hsa-miR-3666	ADARB2	ENSG00000185736.11	ENST00000381312.1	-0.275	95	-0.123	88	5812
hsa-miR-130a-3p	ADARB2	ENSG00000185736.11	ENST00000381312.1	-0.242	93	-0.109	86	5812
hsa-miR-130b-3p	ADARB2	ENSG00000185736.11	ENST00000381312.1	-0.264	94	-0.119	87	5812
hsa-miR-301a-3p	ADARB2	ENSG00000185736.11	ENST00000381312.1	-0.253	94	-0.114	87	5812
hsa-miR-301b-3p	ADARB2	ENSG00000185736.11	ENST00000381312.1	-0.253	94	-0.114	87	5812
hsa-miR-454-3p	ADARB2	ENSG00000185736.11	ENST00000381312.1	-0.267	95	-0.120	87	5812
hsa-miR-4262	ADARB2	ENSG00000185736.11	ENST00000381312.1	-0.062	80	-0.029	75	5837
hsa-miR-181d-5p	ADARB2	ENSG00000185736.11	ENST00000381312.1	-0.114	80	-0.053	73	5837
hsa-miR-181c-5p	ADARB2	ENSG00000185736.11	ENST00000381312.1	-0.103	79	-0.048	72	5837
hsa-miR-181a-5p	ADARB2	ENSG00000185736.11	ENST00000381312.1	-0.103	78	-0.048	71	5837
hsa-miR-181b-5p	ADARB2	ENSG00000185736.11	ENST00000381312.1	-0.103	78	-0.048	71	5837
hsa-miR-543	ADARB2	ENSG00000185736.11	ENST00000381312.1	-0.021	77	-0.010	70	5838
hsa-miR-494-3p	ADARB2	ENSG00000185736.11	ENST00000381312.1	-0.020	51	-0.009	55	5840
hsa-miR-133a-3p.1	ADCY6	ENSG00000174233.7	ENST00000357869.3	-0.404	96	-0.404	97	28
hsa-miR-133a-3p.2	ADCY6	ENSG00000174233.7	ENST00000357869.3	-0.196	83	-0.196	87	29
hsa-miR-133b	ADCY6	ENSG00000174233.7	ENST00000357869.3	-0.196	83	-0.196	87	29
hsa-miR-365a-3p	ADCY6	ENSG00000174233.7	ENST00000357869.3	-0.087	74	-0.087	83	39
hsa-miR-365b-3p	ADCY6	ENSG00000174233.7	ENST00000357869.3	-0.087	74	-0.087	83	39
hsa-miR-211-5p	ADCY6	ENSG00000174233.7	ENST00000357869.3	-0.062	70	-0.062	79	116 647
hsa-miR-204-5p	ADCY6	ENSG00000174233.7	ENST00000357869.3	-0.062	70	-0.062	79	116 647
hsa-miR-224-5p	ADCY6	ENSG00000174233.7	ENST00000357869.3	-0.116	88	-0.116	92	207
hsa-miR-543	ADCY6	ENSG00000174233.7	ENST00000357869.3	-0.020	71	-0.020	81	594
hsa-miR-494-3p	ADCY6	ENSG00000174233.7	ENST00000357869.3	-0.020	51	-0.020	69	596
hsa-miR-182-5p	ADCY6	ENSG00000174233.7	ENST00000357869.3	-0.212	88	-0.212	91	607 796 939 1267
hsa-miR-873-5p.2	ADCY6	ENSG00000174233.7	ENST00000357869.3	-0.097	72	-0.097	81	681
hsa-miR-101-3p.1	ADCY6	ENSG00000174233.7	ENST00000357869.3	-0.104	84	-0.104	88	721
hsa-miR-27a-3p	ADCY6	ENSG00000174233.7	ENST00000357869.3	-0.168	90	-0.168	93	723
hsa-miR-128-3p	ADCY6	ENSG00000174233.7	ENST00000357869.3	-0.052	67	-0.052	76	723 2307
hsa-miR-216a-3p	ADCY6	ENSG00000174233.7	ENST00000357869.3	-0.052	65	-0.052	75	723 2307
hsa-miR-3681-3p	ADCY6	ENSG00000174233.7	ENST00000357869.3	-0.077	72	-0.077	80	723 2307
hsa-miR-27b-3p	ADCY6	ENSG00000174233.7	ENST00000357869.3	-0.168	90	-0.168	93	723
hsa-miR-183-5p.2	ADCY6	ENSG00000174233.7	ENST00000357869.3	-0.210	87	-0.210	91	795 1266 2201
hsa-miR-1271-5p	ADCY6	ENSG00000174233.7	ENST00000357869.3	-0.336	96	-0.336	97	795 940 1266
hsa-miR-96-5p	ADCY6	ENSG00000174233.7	ENST00000357869.3	-0.291	94	-0.291	96	795 940 1266
hsa-miR-9-5p	ADCY6	ENSG00000174233.7	ENST00000357869.3	-0.010	43	-0.010	58	798
hsa-miR-31-5p	ADCY6	ENSG00000174233.7	ENST00000357869.3	-0.150	75	-0.150	83	2154
hsa-miR-340-5p	ADCY6	ENSG00000174233.7	ENST00000357869.3	-0.010	51	-0.010	74	2294
hsa-miR-323a-3p	ADCY6	ENSG00000174233.7	ENST00000357869.3	-0.010	52	-0.010	70	2298
hsa-miR-409-5p	ADCY6	ENSG00000174233.7	ENST00000357869.3	-0.076	54	-0.076	69	2302
hsa-miR-140-5p	ADCY6	ENSG00000174233.7	ENST00000357869.3	-0.114	77	-0.114	85	2304
hsa-miR-325-3p	ADCY6	ENSG00000174233.7	ENST00000357869.3	-0.094	81	-0.094	85	2372
hsa-miR-19a-3p	ADD3	ENSG00000148700.9	ENST00000277900.8	-0.196	83	-0.196	88	40
hsa-miR-19b-3p	ADD3	ENSG00000148700.9	ENST00000277900.8	-0.196	83	-0.196	88	40
hsa-miR-5195-3p	ADD3	ENSG00000148700.9	ENST00000277900.8	-0.316	95	-0.316	96	111 125 1575
hsa-miR-145-5p	ADD3	ENSG00000148700.9	ENST00000277900.8	-0.238	94	-0.238	95	111 125 1575
hsa-miR-6088	ADD3	ENSG00000148700.9	ENST00000277900.8	-0.182	92	-0.182	94	163
hsa-miR-143-3p	ADD3	ENSG00000148700.9	ENST00000277900.8	-0.258	96	-0.258	97	163
hsa-miR-4770	ADD3	ENSG00000148700.9	ENST00000277900.8	-0.236	95	-0.236	96	163
hsa-miR-365a-3p	ADD3	ENSG00000148700.9	ENST00000277900.8	-0.289	94	-0.289	96	434
hsa-miR-365b-3p	ADD3	ENSG00000148700.9	ENST00000277900.8	-0.289	94	-0.289	96	434
hsa-miR-199b-5p	ADD3	ENSG00000148700.9	ENST00000277900.8	-0.283	94	-0.283	95	490
hsa-miR-199a-5p	ADD3	ENSG00000148700.9	ENST00000277900.8	-0.283	94	-0.283	95	490
hsa-miR-455-5p	ADD3	ENSG00000148700.9	ENST00000277900.8	-0.431	98	-0.431	99	495
hsa-miR-182-5p	ADD3	ENSG00000148700.9	ENST00000277900.8	-0.322	96	-0.322	97	583
hsa-miR-96-5p	ADD3	ENSG00000148700.9	ENST00000277900.8	-0.131	81	-0.131	86	584
hsa-miR-1271-5p	ADD3	ENSG00000148700.9	ENST00000277900.8	-0.176	86	-0.176	90	584
hsa-miR-204-5p	ADD3	ENSG00000148700.9	ENST00000277900.8	-0.204	92	-0.204	94	996
hsa-miR-211-5p	ADD3	ENSG00000148700.9	ENST00000277900.8	-0.212	93	-0.212	95	996
hsa-miR-199a-3p	ADD3	ENSG00000148700.9	ENST00000277900.8	-0.162	84	-0.162	89	1572
hsa-miR-199b-3p	ADD3	ENSG00000148700.9	ENST00000277900.8	-0.162	84	-0.162	89	1572
hsa-miR-3129-5p	ADD3	ENSG00000148700.9	ENST00000277900.8	-0.165	91	-0.165	93	1572
hsa-miR-141-3p	ADD3	ENSG00000148700.9	ENST00000277900.8	-0.177	91	-0.177	94	1583
hsa-miR-200a-3p	ADD3	ENSG00000148700.9	ENST00000277900.8	-0.177	92	-0.177	94	1583
hsa-miR-655-3p	ADD3	ENSG00000148700.9	ENST00000277900.8	-0.039	46	-0.039	64	1666
hsa-miR-374c-5p	ADD3	ENSG00000148700.9	ENST00000277900.8	-0.020	18	-0.020	48	1666
hsa-miR-27b-3p	ADD3	ENSG00000148700.9	ENST00000277900.8	-0.093	80	-0.093	85	1695
hsa-miR-27a-3p	ADD3	ENSG00000148700.9	ENST00000277900.8	-0.081	77	-0.081	84	1695
hsa-miR-33b-5p	ADD3	ENSG00000148700.9	ENST00000277900.8	-0.067	84	-0.067	88	1745
hsa-miR-33a-5p	ADD3	ENSG00000148700.9	ENST00000277900.8	-0.067	83	-0.067	88	1745
hsa-miR-18a-5p	ADD3	ENSG00000148700.9	ENST00000277900.8	-0.390	98	-0.390	98	1790
hsa-miR-18b-5p	ADD3	ENSG00000148700.9	ENST00000277900.8	-0.390	98	-0.390	99	1790
hsa-miR-4735-3p	ADD3	ENSG00000148700.9	ENST00000277900.8	-0.347	97	-0.347	98	1790
hsa-miR-330-3p	ADD3	ENSG00000148700.9	ENST00000277900.8	-0.020	39	-0.020	64	1818
hsa-miR-24-3p	ADD3	ENSG00000148700.9	ENST00000277900.8	-0.111	81	-0.111	86	1835
hsa-miR-1197	ADD3	ENSG00000148700.9	ENST00000277900.8	-0.212	93	-0.212	96	1852
hsa-miR-140-3p.1	ADD3	ENSG00000148700.9	ENST00000277900.8	-0.393	99	-0.393	99	1856
hsa-miR-4676-3p	ADD3	ENSG00000148700.9	ENST00000277900.8	-0.399	99	-0.399	99	1929
hsa-miR-892c-3p	ADD3	ENSG00000148700.9	ENST00000277900.8	-0.407	99	-0.407	99	1929
hsa-miR-452-5p	ADD3	ENSG00000148700.9	ENST00000277900.8	-0.396	99	-0.396	99	1929
hsa-miR-200b-3p	ADD3	ENSG00000148700.9	ENST00000277900.8	-0.324	98	-0.324	99	1932
hsa-miR-200c-3p	ADD3	ENSG00000148700.9	ENST00000277900.8	-0.324	98	-0.324	99	1932
hsa-miR-429	ADD3	ENSG00000148700.9	ENST00000277900.8	-0.313	98	-0.313	99	1932
hsa-miR-24-3p	ADM	ENSG00000148926.5	ENST00000278175.5	-0.232	94	-0.232	95	308
hsa-miR-1297	ADM	ENSG00000148926.5	ENST00000278175.5	-0.452	99	-0.452	99	383
hsa-miR-26a-5p	ADM	ENSG00000148926.5	ENST00000278175.5	-0.452	99	-0.452	99	383
hsa-miR-26b-5p	ADM	ENSG00000148926.5	ENST00000278175.5	-0.452	99	-0.452	99	383
hsa-miR-4465	ADM	ENSG00000148926.5	ENST00000278175.5	-0.465	99	-0.465	99	383
hsa-miR-92b-3p	ADM	ENSG00000148926.5	ENST00000278175.5	-0.278	96	-0.278	97	415
hsa-miR-92a-3p	ADM	ENSG00000148926.5	ENST00000278175.5	-0.278	96	-0.278	97	415
hsa-miR-367-3p	ADM	ENSG00000148926.5	ENST00000278175.5	-0.246	94	-0.246	95	415
hsa-miR-363-3p	ADM	ENSG00000148926.5	ENST00000278175.5	-0.279	95	-0.279	96	415
hsa-miR-32-5p	ADM	ENSG00000148926.5	ENST00000278175.5	-0.267	95	-0.267	96	415
hsa-miR-25-3p	ADM	ENSG00000148926.5	ENST00000278175.5	-0.275	95	-0.275	96	415
hsa-miR-410-3p	ADM	ENSG00000148926.5	ENST00000278175.5	-0.261	99	-0.220	99	514
hsa-miR-374c-5p	ADM	ENSG00000148926.5	ENST00000278175.5	-0.342	98	-0.286	98	523
hsa-miR-655-3p	ADM	ENSG00000148926.5	ENST00000278175.5	-0.366	98	-0.306	98	523
hsa-miR-365b-3p	ADM	ENSG00000148926.5	ENST00000278175.5	-0.495	99	-0.411	99	531
hsa-miR-365a-3p	ADM	ENSG00000148926.5	ENST00000278175.5	-0.495	99	-0.411	99	531
hsa-miR-195-5p	ADNP2	ENSG00000101544.4	ENST00000262198.4	-0.116	75	-0.116	83	112
hsa-miR-16-5p	ADNP2	ENSG00000101544.4	ENST00000262198.4	-0.105	73	-0.105	81	112
hsa-miR-15b-5p	ADNP2	ENSG00000101544.4	ENST00000262198.4	-0.127	77	-0.127	83	112
hsa-miR-15a-5p	ADNP2	ENSG00000101544.4	ENST00000262198.4	-0.127	77	-0.127	84	112
hsa-miR-497-5p	ADNP2	ENSG00000101544.4	ENST00000262198.4	-0.135	79	-0.135	85	112
hsa-miR-6838-5p	ADNP2	ENSG00000101544.4	ENST00000262198.4	-0.106	72	-0.106	80	112
hsa-miR-424-5p	ADNP2	ENSG00000101544.4	ENST00000262198.4	-0.113	75	-0.113	82	112
hsa-miR-873-5p.2	ADNP2	ENSG00000101544.4	ENST00000262198.4	-0.358	98	-0.358	99	190
hsa-miR-124-3p.1	ADNP2	ENSG00000101544.4	ENST00000262198.4	-0.338	97	-0.267	95	810
hsa-miR-325-3p	AEBP1	ENSG00000106624.4	ENST00000450684.2	-0.062	74	-0.062	80	279
hsa-miR-101-3p.1	AFAP1	ENSG00000196526.6	ENST00000360265.4	-0.076	79	-0.076	85	172
hsa-miR-144-3p	AFAP1	ENSG00000196526.6	ENST00000360265.4	-0.076	76	-0.076	84	172 4239
hsa-miR-27a-3p	AFAP1	ENSG00000196526.6	ENST00000360265.4	-0.227	94	-0.196	94	575 4241
hsa-miR-27b-3p	AFAP1	ENSG00000196526.6	ENST00000360265.4	-0.227	94	-0.196	94	575 4241
hsa-miR-211-5p	AFAP1	ENSG00000196526.6	ENST00000360265.4	-0.210	93	-0.204	94	2019
hsa-miR-204-5p	AFAP1	ENSG00000196526.6	ENST00000360265.4	-0.194	91	-0.188	94	2019
hsa-miR-325-3p	AFAP1	ENSG00000196526.6	ENST00000360265.4	-0.030	56	-0.029	69	2597
hsa-miR-216a-3p	AFAP1	ENSG00000196526.6	ENST00000360265.4	-0.125	83	-0.108	86	4241
hsa-miR-128-3p	AFAP1	ENSG00000196526.6	ENST00000360265.4	-0.173	90	-0.149	91	4241
hsa-miR-3681-3p	AFAP1	ENSG00000196526.6	ENST00000360265.4	-0.198	92	-0.171	92	4241
hsa-miR-133a-3p.1	AFAP1	ENSG00000196526.6	ENST00000360265.4	-0.135	68	-0.112	74	4546
hsa-miR-133b	AFAP1	ENSG00000196526.6	ENST00000360265.4	-0.291	91	-0.240	91	4546
hsa-miR-133a-3p.2	AFAP1	ENSG00000196526.6	ENST00000360265.4	-0.291	91	-0.240	91	4546
hsa-miR-9-5p	AFAP1	ENSG00000196526.6	ENST00000360265.4	-0.142	89	-0.118	91	4548
hsa-miR-181c-5p	AFAP1	ENSG00000196526.6	ENST00000360265.4	-0.109	80	-0.091	82	4690
hsa-miR-181d-5p	AFAP1	ENSG00000196526.6	ENST00000360265.4	-0.121	81	-0.101	84	4690
hsa-miR-4262	AFAP1	ENSG00000196526.6	ENST00000360265.4	-0.054	78	-0.045	81	4690
hsa-miR-181a-5p	AFAP1	ENSG00000196526.6	ENST00000360265.4	-0.121	82	-0.101	84	4690
hsa-miR-181b-5p	AFAP1	ENSG00000196526.6	ENST00000360265.4	-0.121	82	-0.101	84	4690
hsa-miR-101-3p.2	AFAP1	ENSG00000196526.6	ENST00000360265.4	-0.110	86	-0.092	88	4821
hsa-miR-582-5p	AFAP1	ENSG00000196526.6	ENST00000360265.4	-0.016	39	-0.013	54	4821
hsa-miR-7-5p	AFMID	ENSG00000183077.11	ENST00000588800.1	-0.139	88	-0.139	92	43
hsa-miR-203a-3p.1	AGAP1	ENSG00000157985.13	ENST00000304032.8	-0.030	62	-0.020	68	396 7474
hsa-miR-9-5p	AGAP1	ENSG00000157985.13	ENST00000304032.8	-0.065	78	-0.065	84	798
hsa-miR-98-5p	AGAP1	ENSG00000157985.13	ENST00000304032.8	-0.139	63	-0.091	68	7389
hsa-miR-4500	AGAP1	ENSG00000157985.13	ENST00000304032.8	-0.151	66	-0.098	69	7389
hsa-miR-4458	AGAP1	ENSG00000157985.13	ENST00000304032.8	-0.200	72	-0.129	73	7389
hsa-let-7e-5p	AGAP1	ENSG00000157985.13	ENST00000304032.8	-0.139	63	-0.091	68	7389
hsa-let-7i-5p	AGAP1	ENSG00000157985.13	ENST00000304032.8	-0.151	66	-0.098	69	7389
hsa-let-7g-5p	AGAP1	ENSG00000157985.13	ENST00000304032.8	-0.151	65	-0.098	69	7389
hsa-let-7c-5p	AGAP1	ENSG00000157985.13	ENST00000304032.8	-0.151	66	-0.098	69	7389
hsa-let-7b-5p	AGAP1	ENSG00000157985.13	ENST00000304032.8	-0.151	66	-0.098	69	7389
hsa-let-7a-5p	AGAP1	ENSG00000157985.13	ENST00000304032.8	-0.151	66	-0.098	69	7389
hsa-let-7f-5p	AGAP1	ENSG00000157985.13	ENST00000304032.8	-0.163	68	-0.106	70	7389
hsa-let-7d-5p	AGAP1	ENSG00000157985.13	ENST00000304032.8	-0.188	70	-0.122	71	7389
hsa-miR-101-3p.1	AGAP1	ENSG00000157985.13	ENST00000304032.8	-0.219	93	-0.141	91	7449
hsa-miR-101-3p.2	AGAP1	ENSG00000157985.13	ENST00000304032.8	-0.030	57	-0.020	60	7450
hsa-miR-203a-3p.2	AGAP1	ENSG00000157985.13	ENST00000304032.8	-0.020	67	-0.007	67	7475
hsa-miR-429	AGAP1	ENSG00000157985.13	ENST00000304032.8	-0.020	52	-0.004	50	7569
hsa-miR-200c-3p	AGAP1	ENSG00000157985.13	ENST00000304032.8	-0.020	52	-0.004	50	7569
hsa-miR-200b-3p	AGAP1	ENSG00000157985.13	ENST00000304032.8	-0.020	52	-0.004	50	7569
hsa-miR-325-3p	AGBL5	ENSG00000084693.11	ENST00000323064.8	-0.418	99	-0.418	99	42
hsa-miR-6504-5p	AGO2	ENSG00000123908.7	ENST00000220592.5	-0.627	99	-0.030	63	88
hsa-miR-3064-5p	AGO2	ENSG00000123908.7	ENST00000220592.5	-0.627	99	-0.030	64	88
hsa-miR-184	AGO2	ENSG00000123908.7	ENST00000220592.5	-0.831	99	-0.038	25	150
hsa-miR-539-3p	AGO2	ENSG00000123908.7	ENST00000220592.5	-0.492	99	-0.025	44	190
hsa-miR-485-3p	AGO2	ENSG00000123908.7	ENST00000220592.5	-0.462	99	-0.024	60	190
hsa-miR-384	AGO2	ENSG00000123908.7	ENST00000220592.5	-0.505	99	-0.025	67	210
hsa-miR-21-5p	AGO2	ENSG00000123908.7	ENST00000220592.5	-0.632	99	-0.031	62	235
hsa-miR-590-5p	AGO2	ENSG00000123908.7	ENST00000220592.5	-0.570	99	-0.028	71	235
hsa-miR-151a-3p	AGO2	ENSG00000123908.7	ENST00000220592.5	-1.273	99	-0.051	65	287 727
hsa-miR-376b-3p	AGO2	ENSG00000123908.7	ENST00000220592.5	-1.186	99	-0.049	60	290 364
hsa-miR-376a-3p	AGO2	ENSG00000123908.7	ENST00000220592.5	-1.186	99	-0.049	60	290 364
hsa-miR-125a-5p	AGO2	ENSG00000123908.7	ENST00000220592.5	-0.811	99	-0.037	63	298
hsa-miR-4319	AGO2	ENSG00000123908.7	ENST00000220592.5	-0.800	99	-0.037	61	298
hsa-miR-125b-5p	AGO2	ENSG00000123908.7	ENST00000220592.5	-0.822	99	-0.038	62	298
hsa-miR-27b-3p	AGO2	ENSG00000123908.7	ENST00000220592.5	-0.646	99	-0.031	69	391 756
hsa-miR-27a-3p	AGO2	ENSG00000123908.7	ENST00000220592.5	-0.646	99	-0.031	70	391 756
hsa-miR-30b-5p	AGO2	ENSG00000123908.7	ENST00000220592.5	-1.034	99	-0.044	57	634
hsa-miR-30c-5p	AGO2	ENSG00000123908.7	ENST00000220592.5	-1.034	99	-0.044	57	634
hsa-miR-30e-5p	AGO2	ENSG00000123908.7	ENST00000220592.5	-1.018	99	-0.044	57	634
hsa-miR-30d-5p	AGO2	ENSG00000123908.7	ENST00000220592.5	-1.034	99	-0.044	58	634
hsa-miR-30a-5p	AGO2	ENSG00000123908.7	ENST00000220592.5	-1.034	99	-0.044	58	634
hsa-miR-346	AGO2	ENSG00000123908.7	ENST00000220592.5	-1.324	99	-0.052	61	665
hsa-miR-183-5p.2	AGO2	ENSG00000123908.7	ENST00000220592.5	-0.738	99	-0.035	59	673
hsa-miR-183-5p.1	AGO2	ENSG00000123908.7	ENST00000220592.5	-0.787	99	-0.036	70	674
hsa-miR-128-3p	AGO2	ENSG00000123908.7	ENST00000220592.5	-0.511	99	-0.026	66	756
hsa-miR-3681-3p	AGO2	ENSG00000123908.7	ENST00000220592.5	-0.536	99	-0.027	64	756
hsa-miR-216a-3p	AGO2	ENSG00000123908.7	ENST00000220592.5	-0.511	99	-0.026	64	756
hsa-miR-99b-5p	AGO2	ENSG00000123908.7	ENST00000220592.5	-0.836	99	-0.038	29	790
hsa-miR-100-5p	AGO2	ENSG00000123908.7	ENST00000220592.5	-0.884	99	-0.040	28	790
hsa-miR-99a-5p	AGO2	ENSG00000123908.7	ENST00000220592.5	-0.840	99	-0.038	28	790
hsa-miR-140-3p.2	AGO2	ENSG00000123908.7	ENST00000220592.5	-0.615	99	-0.030	66	797
hsa-miR-132-3p	AGO2	ENSG00000123908.7	ENST00000220592.5	-0.406	99	-0.021	72	829
hsa-miR-212-3p	AGO2	ENSG00000123908.7	ENST00000220592.5	-0.406	99	-0.021	72	829
hsa-miR-323a-3p	AGO2	ENSG00000123908.7	ENST00000220592.5	-0.390	99	-0.020	81	842
hsa-miR-6807-3p	AGO2	ENSG00000123908.7	ENST00000220592.5	-0.555	99	-0.027	75	873
hsa-miR-217	AGO2	ENSG00000123908.7	ENST00000220592.5	-0.546	99	-0.027	74	873
hsa-miR-200b-3p	AGO2	ENSG00000123908.7	ENST00000220592.5	-1.125	99	-0.047	80	875
hsa-miR-200c-3p	AGO2	ENSG00000123908.7	ENST00000220592.5	-1.125	99	-0.047	80	875
hsa-miR-429	AGO2	ENSG00000123908.7	ENST00000220592.5	-1.117	99	-0.047	80	875
hsa-miR-374c-5p	AGO2	ENSG00000123908.7	ENST00000220592.5	-0.503	99	-0.025	56	877
hsa-miR-655-3p	AGO2	ENSG00000123908.7	ENST00000220592.5	-0.551	99	-0.027	56	877
hsa-miR-130a-5p	AGO2	ENSG00000123908.7	ENST00000220592.5	-0.663	99	-0.032	69	882
hsa-miR-23b-3p	AGO2	ENSG00000123908.7	ENST00000220592.5	-0.587	98	-0.029	65	882
hsa-miR-23c	AGO2	ENSG00000123908.7	ENST00000220592.5	-0.598	99	-0.029	65	882
hsa-miR-23a-3p	AGO2	ENSG00000123908.7	ENST00000220592.5	-0.576	98	-0.028	65	882
hsa-miR-24-3p	AGPAT3	ENSG00000160216.14	ENST00000291572.8	-0.191	91	-0.191	93	133
hsa-miR-218-5p	AGPAT3	ENSG00000160216.14	ENST00000291572.8	-0.142	81	-0.141	87	529
hsa-miR-137	AGPAT3	ENSG00000160216.14	ENST00000291572.8	-0.273	91	-0.257	93	2259
hsa-miR-325-3p	AGPAT3	ENSG00000160216.14	ENST00000291572.8	-0.010	24	-0.009	48	2261
hsa-miR-128-3p	AGPAT3	ENSG00000160216.14	ENST00000291572.8	-0.161	89	-0.150	91	4077
hsa-miR-27a-3p	AGPAT3	ENSG00000160216.14	ENST00000291572.8	-0.290	96	-0.270	97	4077 4704
hsa-miR-3681-3p	AGPAT3	ENSG00000160216.14	ENST00000291572.8	-0.186	91	-0.174	92	4077
hsa-miR-216a-3p	AGPAT3	ENSG00000160216.14	ENST00000291572.8	-0.185	91	-0.173	93	4077
hsa-miR-27b-3p	AGPAT3	ENSG00000160216.14	ENST00000291572.8	-0.306	97	-0.285	97	4077 4704
hsa-miR-301a-3p	AGPAT3	ENSG00000160216.14	ENST00000291572.8	-0.334	97	-0.311	97	4098
hsa-miR-301b-3p	AGPAT3	ENSG00000160216.14	ENST00000291572.8	-0.310	97	-0.289	97	4098
hsa-miR-3666	AGPAT3	ENSG00000160216.14	ENST00000291572.8	-0.298	96	-0.278	97	4098
hsa-miR-454-3p	AGPAT3	ENSG00000160216.14	ENST00000291572.8	-0.277	95	-0.258	96	4098
hsa-miR-130a-3p	AGPAT3	ENSG00000160216.14	ENST00000291572.8	-0.286	96	-0.266	96	4098
hsa-miR-4295	AGPAT3	ENSG00000160216.14	ENST00000291572.8	-0.310	97	-0.289	97	4098
hsa-miR-130b-3p	AGPAT3	ENSG00000160216.14	ENST00000291572.8	-0.286	96	-0.266	96	4098
hsa-miR-374c-5p	AGPAT3	ENSG00000160216.14	ENST00000291572.8	-0.020	18	-0.019	46	4108 4426
hsa-miR-655-3p	AGPAT3	ENSG00000160216.14	ENST00000291572.8	-0.020	18	-0.019	45	4108 4426
hsa-miR-5195-3p	AGPAT3	ENSG00000160216.14	ENST00000291572.8	-0.250	92	-0.233	93	4120
hsa-miR-145-5p	AGPAT3	ENSG00000160216.14	ENST00000291572.8	-0.198	92	-0.185	93	4120
hsa-miR-26b-5p	AGPAT3	ENSG00000160216.14	ENST00000291572.8	-0.191	93	-0.178	94	4129
hsa-miR-26a-5p	AGPAT3	ENSG00000160216.14	ENST00000291572.8	-0.213	94	-0.199	95	4129
hsa-miR-4465	AGPAT3	ENSG00000160216.14	ENST00000291572.8	-0.177	91	-0.165	92	4129
hsa-miR-1297	AGPAT3	ENSG00000160216.14	ENST00000291572.8	-0.191	93	-0.178	94	4129
hsa-miR-381-3p	AGPAT3	ENSG00000160216.14	ENST00000291572.8	-0.043	83	-0.001	50	4162
hsa-miR-300	AGPAT3	ENSG00000160216.14	ENST00000291572.8	-0.054	86	-0.001	53	4162
hsa-miR-219a-5p	AGPAT3	ENSG00000160216.14	ENST00000291572.8	-0.363	97	-0.008	46	4194
hsa-miR-4782-3p	AGPAT3	ENSG00000160216.14	ENST00000291572.8	-0.323	95	-0.007	44	4194
hsa-miR-6766-3p	AGPAT3	ENSG00000160216.14	ENST00000291572.8	-0.323	96	-0.007	47	4194
hsa-miR-101-3p.1	AGPAT3	ENSG00000160216.14	ENST00000291572.8	-0.199	92	-0.004	48	4265
hsa-miR-101-3p.2	AGPAT3	ENSG00000160216.14	ENST00000291572.8	-0.030	57	-0.001	32	4266
hsa-miR-144-3p	AGPAT3	ENSG00000160216.14	ENST00000291572.8	-0.030	55	-0.001	32	4266
hsa-miR-10b-5p	AGPAT3	ENSG00000160216.14	ENST00000291572.8	-0.203	93	-0.004	39	4414
hsa-miR-10a-5p	AGPAT3	ENSG00000160216.14	ENST00000291572.8	-0.203	93	-0.004	39	4414
hsa-miR-369-3p	AGPAT3	ENSG00000160216.14	ENST00000291572.8	-0.030	81	-0.001	56	4427
hsa-miR-320b	AGPAT3	ENSG00000160216.14	ENST00000291572.8	-0.090	84	-0.002	45	4484
hsa-miR-320c	AGPAT3	ENSG00000160216.14	ENST00000291572.8	-0.090	84	-0.002	46	4484
hsa-miR-320d	AGPAT3	ENSG00000160216.14	ENST00000291572.8	-0.090	84	-0.002	46	4484
hsa-miR-4429	AGPAT3	ENSG00000160216.14	ENST00000291572.8	-0.090	84	-0.002	46	4484
hsa-miR-320a	AGPAT3	ENSG00000160216.14	ENST00000291572.8	-0.090	84	-0.002	46	4484
hsa-miR-103a-3p	AGPAT3	ENSG00000160216.14	ENST00000291572.8	-0.224	93	-0.005	31	4672
hsa-miR-107	AGPAT3	ENSG00000160216.14	ENST00000291572.8	-0.224	93	-0.005	31	4672
hsa-miR-15a-5p	AGPAT3	ENSG00000160216.14	ENST00000291572.8	-0.277	94	-0.006	32	4699
hsa-miR-195-5p	AGPAT3	ENSG00000160216.14	ENST00000291572.8	-0.299	95	-0.007	34	4699
hsa-miR-6838-5p	AGPAT3	ENSG00000160216.14	ENST00000291572.8	-0.245	91	-0.005	29	4699
hsa-miR-497-5p	AGPAT3	ENSG00000160216.14	ENST00000291572.8	-0.197	88	-0.004	32	4699
hsa-miR-424-5p	AGPAT3	ENSG00000160216.14	ENST00000291572.8	-0.241	92	-0.005	33	4699
hsa-miR-16-5p	AGPAT3	ENSG00000160216.14	ENST00000291572.8	-0.299	95	-0.007	34	4699
hsa-miR-15b-5p	AGPAT3	ENSG00000160216.14	ENST00000291572.8	-0.255	92	-0.006	31	4699
hsa-miR-31-5p	AGRN	ENSG00000188157.9	ENST00000379370.2	-0.249	91	-0.249	94	74
hsa-miR-144-3p	AGRN	ENSG00000188157.9	ENST00000379370.2	-0.033	59	-0.033	70	469
hsa-miR-3681-3p	AGRN	ENSG00000188157.9	ENST00000379370.2	-0.099	77	-0.099	83	471
hsa-miR-27b-3p	AGRN	ENSG00000188157.9	ENST00000379370.2	-0.118	84	-0.118	88	471
hsa-miR-27a-3p	AGRN	ENSG00000188157.9	ENST00000379370.2	-0.118	84	-0.118	88	471
hsa-miR-216a-3p	AGRN	ENSG00000188157.9	ENST00000379370.2	-0.086	75	-0.086	82	471
hsa-miR-128-3p	AGRN	ENSG00000188157.9	ENST00000379370.2	-0.086	76	-0.086	83	471
hsa-miR-224-5p	AGRN	ENSG00000188157.9	ENST00000379370.2	-0.075	82	-0.075	88	474
hsa-miR-506-3p	AGRN	ENSG00000188157.9	ENST00000379370.2	-0.181	81	-0.181	87	953
hsa-miR-124-3p.2	AGRN	ENSG00000188157.9	ENST00000379370.2	-0.201	76	-0.201	84	953
hsa-miR-124-3p.1	AGRN	ENSG00000188157.9	ENST00000379370.2	-0.067	76	-0.067	82	953
hsa-miR-144-3p	AHCY	ENSG00000101444.8	ENST00000217426.2	-0.196	93	-0.184	95	160
hsa-miR-758-3p	AHCY	ENSG00000101444.8	ENST00000217426.2	-0.253	96	-0.237	97	308
hsa-miR-668-3p	AHCY	ENSG00000101444.8	ENST00000217426.2	-0.096	79	-0.090	85	585
hsa-miR-296-3p	AHCY	ENSG00000101444.8	ENST00000217426.2	-0.192	92	-0.181	93	680
hsa-miR-543	AHCY	ENSG00000101444.8	ENST00000217426.2	-0.010	53	-0.007	66	715
hsa-miR-542-3p	AHCY	ENSG00000101444.8	ENST00000217426.2	-0.256	95	-0.020	54	2875
hsa-miR-377-3p	AHCY	ENSG00000101444.8	ENST00000217426.2	-0.020	22	-0.002	25	2883
hsa-miR-330-5p	AIF1L	ENSG00000126878.8	ENST00000372300.1	-0.095	75	-0.095	82	44
hsa-miR-326	AIF1L	ENSG00000126878.8	ENST00000372300.1	-0.140	84	-0.140	88	44
hsa-miR-218-5p	AIF1L	ENSG00000126878.8	ENST00000372300.1	-0.569	99	-0.521	99	215
hsa-miR-506-3p	AIF1L	ENSG00000126878.8	ENST00000372300.1	-0.426	98	-0.387	98	229
hsa-miR-124-3p.1	AIF1L	ENSG00000126878.8	ENST00000372300.1	-0.170	87	-0.141	89	229 1303
hsa-miR-124-3p.2	AIF1L	ENSG00000126878.8	ENST00000372300.1	-0.486	98	-0.441	98	229
hsa-miR-129-1-3p	AIF1L	ENSG00000126878.8	ENST00000372300.1	-0.195	91	-0.169	92	314 2675
hsa-miR-129-2-3p	AIF1L	ENSG00000126878.8	ENST00000372300.1	-0.195	91	-0.169	92	314 2675
hsa-miR-590-5p	AIF1L	ENSG00000126878.8	ENST00000372300.1	-0.196	94	-0.134	93	1079
hsa-miR-21-5p	AIF1L	ENSG00000126878.8	ENST00000372300.1	-0.236	94	-0.161	92	1079
hsa-miR-320a	AIF1L	ENSG00000126878.8	ENST00000372300.1	-0.116	88	-0.080	87	1082
hsa-miR-320b	AIF1L	ENSG00000126878.8	ENST00000372300.1	-0.116	88	-0.080	87	1082
hsa-miR-320c	AIF1L	ENSG00000126878.8	ENST00000372300.1	-0.116	88	-0.080	87	1082
hsa-miR-320d	AIF1L	ENSG00000126878.8	ENST00000372300.1	-0.116	88	-0.080	87	1082
hsa-miR-4429	AIF1L	ENSG00000126878.8	ENST00000372300.1	-0.116	89	-0.080	87	1082
hsa-miR-206	AIF1L	ENSG00000126878.8	ENST00000372300.1	-0.257	94	-0.171	90	2168
hsa-miR-1-3p	AIF1L	ENSG00000126878.8	ENST00000372300.1	-0.257	94	-0.171	90	2168
hsa-miR-613	AIF1L	ENSG00000126878.8	ENST00000372300.1	-0.258	94	-0.171	90	2168
hsa-miR-133a-3p.2	AIF1L	ENSG00000126878.8	ENST00000372300.1	-0.247	88	-0.164	84	2718
hsa-miR-133b	AIF1L	ENSG00000126878.8	ENST00000372300.1	-0.247	88	-0.164	84	2718
hsa-miR-409-5p	AIF1L	ENSG00000126878.8	ENST00000372300.1	-0.166	79	-0.112	78	2731
hsa-miR-325-3p	AIMP2	ENSG00000106305.5	ENST00000223029.3	-0.376	98	-0.376	98	120
hsa-miR-193b-3p	AJUBA	ENSG00000129474.11	ENST00000262713.2	-0.217	85	-0.217	90	46
hsa-miR-193a-3p	AJUBA	ENSG00000129474.11	ENST00000262713.2	-0.217	85	-0.217	90	46
hsa-miR-423-5p	AJUBA	ENSG00000129474.11	ENST00000262713.2	-0.166	79	-0.166	84	55
hsa-miR-3184-5p	AJUBA	ENSG00000129474.11	ENST00000262713.2	-0.166	79	-0.166	84	55
hsa-miR-193a-5p	AJUBA	ENSG00000129474.11	ENST00000262713.2	-0.079	66	-0.079	76	137
hsa-miR-9-5p	AJUBA	ENSG00000129474.11	ENST00000262713.2	-0.134	88	-0.134	92	141
hsa-miR-148a-3p	AJUBA	ENSG00000129474.11	ENST00000262713.2	-0.159	79	-0.159	85	1015
hsa-miR-148b-3p	AJUBA	ENSG00000129474.11	ENST00000262713.2	-0.159	79	-0.159	86	1015
hsa-miR-152-3p	AJUBA	ENSG00000129474.11	ENST00000262713.2	-0.175	82	-0.175	87	1015
hsa-miR-182-5p	AJUBA	ENSG00000129474.11	ENST00000262713.2	-0.378	97	-0.378	98	1354
hsa-miR-362-5p	AJUBA	ENSG00000129474.11	ENST00000262713.2	-0.196	93	-0.196	95	1435
hsa-miR-599	AJUBA	ENSG00000129474.11	ENST00000262713.2	-0.183	93	-0.174	94	1493
hsa-miR-302e	AJUBA	ENSG00000129474.11	ENST00000262713.2	-0.181	91	-0.172	93	1506
hsa-miR-372-3p	AJUBA	ENSG00000129474.11	ENST00000262713.2	-0.237	95	-0.226	96	1506
hsa-miR-373-3p	AJUBA	ENSG00000129474.11	ENST00000262713.2	-0.163	94	-0.155	95	1506
hsa-miR-520b	AJUBA	ENSG00000129474.11	ENST00000262713.2	-0.204	92	-0.194	94	1506
hsa-miR-520a-3p	AJUBA	ENSG00000129474.11	ENST00000262713.2	-0.226	94	-0.215	95	1506
hsa-miR-520c-3p	AJUBA	ENSG00000129474.11	ENST00000262713.2	-0.204	92	-0.194	94	1506
hsa-miR-520d-3p	AJUBA	ENSG00000129474.11	ENST00000262713.2	-0.226	94	-0.215	95	1506
hsa-miR-520e	AJUBA	ENSG00000129474.11	ENST00000262713.2	-0.226	94	-0.215	96	1506
hsa-miR-302d-3p	AJUBA	ENSG00000129474.11	ENST00000262713.2	-0.225	94	-0.214	95	1506
hsa-miR-302c-3p.1	AJUBA	ENSG00000129474.11	ENST00000262713.2	-0.203	93	-0.193	94	1506
hsa-miR-302b-3p	AJUBA	ENSG00000129474.11	ENST00000262713.2	-0.203	93	-0.193	94	1506
hsa-miR-302a-3p	AJUBA	ENSG00000129474.11	ENST00000262713.2	-0.203	93	-0.193	94	1506
hsa-miR-526b-3p	AJUBA	ENSG00000129474.11	ENST00000262713.2	-0.159	95	-0.152	96	1507
hsa-miR-106b-5p	AJUBA	ENSG00000129474.11	ENST00000262713.2	-0.199	94	-0.190	95	1507
hsa-miR-106a-5p	AJUBA	ENSG00000129474.11	ENST00000262713.2	-0.189	94	-0.180	95	1507
hsa-miR-519d-3p	AJUBA	ENSG00000129474.11	ENST00000262713.2	-0.207	95	-0.197	96	1507
hsa-miR-17-5p	AJUBA	ENSG00000129474.11	ENST00000262713.2	-0.185	94	-0.176	95	1507
hsa-miR-20b-5p	AJUBA	ENSG00000129474.11	ENST00000262713.2	-0.185	94	-0.176	95	1507
hsa-miR-20a-5p	AJUBA	ENSG00000129474.11	ENST00000262713.2	-0.199	94	-0.190	95	1507
hsa-miR-93-5p	AJUBA	ENSG00000129474.11	ENST00000262713.2	-0.185	94	-0.176	95	1507
hsa-miR-216a-5p	AJUBA	ENSG00000129474.11	ENST00000262713.2	-0.065	70	-0.062	79	1522
hsa-miR-137	AJUBA	ENSG00000129474.11	ENST00000262713.2	-0.427	97	-0.405	98	1604
hsa-miR-325-3p	AJUBA	ENSG00000129474.11	ENST00000262713.2	-0.030	56	-0.029	68	1606
hsa-miR-103a-3p	AJUBA	ENSG00000129474.11	ENST00000262713.2	-0.448	98	-0.070	76	1873
hsa-miR-107	AJUBA	ENSG00000129474.11	ENST00000262713.2	-0.448	98	-0.070	76	1873
hsa-miR-325-3p	AK8	ENSG00000165695.5	ENST00000298545.3	-0.091	81	-0.091	85	89
hsa-miR-142-3p.1	AKT1S1	ENSG00000204673.6	ENST00000391833.1	-0.333	94	-0.332	95	43 534
hsa-miR-125a-5p	AKT1S1	ENSG00000204673.6	ENST00000391833.1	-0.228	91	-0.227	93	592
hsa-miR-4319	AKT1S1	ENSG00000204673.6	ENST00000391833.1	-0.236	92	-0.235	94	592
hsa-miR-125b-5p	AKT1S1	ENSG00000204673.6	ENST00000391833.1	-0.228	91	-0.227	93	592
hsa-miR-124-3p.1	AKT1S1	ENSG00000204673.6	ENST00000391833.1	-0.403	98	-0.380	98	734
hsa-miR-506-3p	AKT1S1	ENSG00000204673.6	ENST00000391833.1	-0.272	92	-0.257	94	735
hsa-miR-124-3p.2	AKT1S1	ENSG00000204673.6	ENST00000391833.1	-0.348	94	-0.328	95	735
hsa-miR-216a-5p	AKT1S1	ENSG00000204673.6	ENST00000391833.1	-0.211	95	-0.199	96	848
hsa-miR-23a-3p	ALDH1L2	ENSG00000136010.9	ENST00000258494.9	-0.030	52	-0.019	56	450
hsa-miR-23b-3p	ALDH1L2	ENSG00000136010.9	ENST00000258494.9	-0.030	52	-0.019	56	450
hsa-miR-130a-5p	ALDH1L2	ENSG00000136010.9	ENST00000258494.9	-0.030	54	-0.019	58	450
hsa-miR-23c	ALDH1L2	ENSG00000136010.9	ENST00000258494.9	-0.030	51	-0.019	55	450
hsa-miR-124-3p.1	ALDH1L2	ENSG00000136010.9	ENST00000258494.9	-0.332	96	-0.202	93	498
hsa-miR-128-3p	ALDH1L2	ENSG00000136010.9	ENST00000258494.9	-0.149	87	-0.093	84	525
hsa-miR-3681-3p	ALDH1L2	ENSG00000136010.9	ENST00000258494.9	-0.151	86	-0.094	83	525
hsa-miR-216a-3p	ALDH1L2	ENSG00000136010.9	ENST00000258494.9	-0.141	86	-0.088	83	525
hsa-miR-27a-3p	ALDH1L2	ENSG00000136010.9	ENST00000258494.9	-0.198	92	-0.123	89	526
hsa-miR-27b-3p	ALDH1L2	ENSG00000136010.9	ENST00000258494.9	-0.198	92	-0.123	89	526
hsa-miR-325-3p	ALDH1L2	ENSG00000136010.9	ENST00000258494.9	-0.030	56	-0.013	56	1605
hsa-miR-361-5p	ALDH1L2	ENSG00000136010.9	ENST00000258494.9	-0.040	41	-0.017	43	2038
hsa-miR-330-3p	ALDH2	ENSG00000111275.8	ENST00000261733.2	-0.110	91	-0.108	94	359
hsa-miR-135b-5p	ALPK1	ENSG00000073331.13	ENST00000458497.1	-0.241	92	-0.241	94	279
hsa-miR-135a-5p	ALPK1	ENSG00000073331.13	ENST00000458497.1	-0.241	92	-0.241	94	279
hsa-miR-136-5p	ALPK3	ENSG00000136383.6	ENST00000258888.5	-0.110	82	-0.110	87	63
hsa-miR-30e-5p	ALPK3	ENSG00000136383.6	ENST00000258888.5	-0.088	58	-0.088	71	284
hsa-miR-30c-5p	ALPK3	ENSG00000136383.6	ENST00000258888.5	-0.064	50	-0.064	65	284
hsa-miR-30a-5p	ALPK3	ENSG00000136383.6	ENST00000258888.5	-0.088	60	-0.088	72	284
hsa-miR-30b-5p	ALPK3	ENSG00000136383.6	ENST00000258888.5	-0.064	50	-0.064	64	284
hsa-miR-30d-5p	ALPK3	ENSG00000136383.6	ENST00000258888.5	-0.088	60	-0.088	72	284
hsa-miR-338-3p	ALPK3	ENSG00000136383.6	ENST00000258888.5	-0.012	42	-0.012	57	300
hsa-miR-125b-5p	ALPK3	ENSG00000136383.6	ENST00000258888.5	-0.152	81	-0.152	87	491
hsa-miR-125a-5p	ALPK3	ENSG00000136383.6	ENST00000258888.5	-0.130	78	-0.130	84	491
hsa-miR-4319	ALPK3	ENSG00000136383.6	ENST00000258888.5	-0.174	85	-0.174	89	491
hsa-miR-335-5p	ALPK3	ENSG00000136383.6	ENST00000258888.5	-0.030	68	-0.030	77	1129
hsa-miR-33a-5p	ALPK3	ENSG00000136383.6	ENST00000258888.5	-0.010	46	-0.010	64	1263
hsa-miR-33b-5p	ALPK3	ENSG00000136383.6	ENST00000258888.5	-0.010	46	-0.010	64	1263
hsa-miR-92b-3p	ALPK3	ENSG00000136383.6	ENST00000258888.5	-0.010	40	-0.010	60	1265
hsa-miR-367-3p	ALPK3	ENSG00000136383.6	ENST00000258888.5	-0.037	64	-0.037	73	1265
hsa-miR-363-3p	ALPK3	ENSG00000136383.6	ENST00000258888.5	-0.049	70	-0.049	77	1265
hsa-miR-25-3p	ALPK3	ENSG00000136383.6	ENST00000258888.5	-0.010	40	-0.010	59	1265
hsa-miR-92a-3p	ALPK3	ENSG00000136383.6	ENST00000258888.5	-0.010	39	-0.010	59	1265
hsa-miR-32-5p	ALPK3	ENSG00000136383.6	ENST00000258888.5	-0.012	44	-0.012	59	1265
hsa-miR-137	ALPK3	ENSG00000136383.6	ENST00000258888.5	-0.055	51	-0.055	65	1266
hsa-miR-325-3p	ALPK3	ENSG00000136383.6	ENST00000258888.5	-0.010	24	-0.010	49	1267
hsa-let-7c-5p	ALPK3	ENSG00000136383.6	ENST00000258888.5	-0.135	62	-0.135	75	1783
hsa-let-7d-5p	ALPK3	ENSG00000136383.6	ENST00000258888.5	-0.114	55	-0.114	70	1783
hsa-let-7b-5p	ALPK3	ENSG00000136383.6	ENST00000258888.5	-0.135	62	-0.135	75	1783
hsa-let-7e-5p	ALPK3	ENSG00000136383.6	ENST00000258888.5	-0.135	62	-0.135	75	1783
hsa-let-7f-5p	ALPK3	ENSG00000136383.6	ENST00000258888.5	-0.135	62	-0.135	75	1783
hsa-let-7a-5p	ALPK3	ENSG00000136383.6	ENST00000258888.5	-0.135	62	-0.135	75	1783
hsa-let-7i-5p	ALPK3	ENSG00000136383.6	ENST00000258888.5	-0.135	63	-0.135	75	1783
hsa-let-7g-5p	ALPK3	ENSG00000136383.6	ENST00000258888.5	-0.135	62	-0.135	75	1783
hsa-miR-98-5p	ALPK3	ENSG00000136383.6	ENST00000258888.5	-0.146	65	-0.146	76	1783
hsa-miR-4458	ALPK3	ENSG00000136383.6	ENST00000258888.5	-0.136	60	-0.136	74	1783
hsa-miR-4500	ALPK3	ENSG00000136383.6	ENST00000258888.5	-0.135	63	-0.135	75	1783
hsa-miR-378b	ALPK3	ENSG00000136383.6	ENST00000258888.5	-0.096	72	-0.096	80	2550
hsa-miR-378a-3p	ALPK3	ENSG00000136383.6	ENST00000258888.5	-0.096	71	-0.096	80	2550
hsa-miR-378c	ALPK3	ENSG00000136383.6	ENST00000258888.5	-0.096	71	-0.096	80	2550
hsa-miR-378d	ALPK3	ENSG00000136383.6	ENST00000258888.5	-0.096	71	-0.096	80	2550
hsa-miR-378e	ALPK3	ENSG00000136383.6	ENST00000258888.5	-0.096	71	-0.096	80	2550
hsa-miR-378f	ALPK3	ENSG00000136383.6	ENST00000258888.5	-0.096	71	-0.096	80	2550
hsa-miR-422a	ALPK3	ENSG00000136383.6	ENST00000258888.5	-0.096	71	-0.096	80	2550
hsa-miR-378h	ALPK3	ENSG00000136383.6	ENST00000258888.5	-0.074	64	-0.074	75	2550
hsa-miR-378i	ALPK3	ENSG00000136383.6	ENST00000258888.5	-0.096	71	-0.096	80	2550
hsa-miR-212-5p	AMER1	ENSG00000184675.5	ENST00000330258.3	-0.151	85	-0.151	90	113
hsa-miR-497-5p	AMER1	ENSG00000184675.5	ENST00000330258.3	-0.214	90	-0.146	87	212 3587 3590 4162
hsa-miR-195-5p	AMER1	ENSG00000184675.5	ENST00000330258.3	-0.176	84	-0.121	83	212 3587 3590 4162
hsa-miR-16-5p	AMER1	ENSG00000184675.5	ENST00000330258.3	-0.176	84	-0.121	83	212 3587 3590 4162
hsa-miR-15b-5p	AMER1	ENSG00000184675.5	ENST00000330258.3	-0.195	86	-0.133	84	212 3587 3590 4162
hsa-miR-15a-5p	AMER1	ENSG00000184675.5	ENST00000330258.3	-0.195	87	-0.133	84	212 3587 3590 4162
hsa-miR-424-5p	AMER1	ENSG00000184675.5	ENST00000330258.3	-0.203	88	-0.139	85	212 3587 3590 4162
hsa-miR-6838-5p	AMER1	ENSG00000184675.5	ENST00000330258.3	-0.173	83	-0.119	82	212 3587 3590 4162
hsa-miR-324-5p	AMER1	ENSG00000184675.5	ENST00000330258.3	-0.130	72	-0.130	81	276
hsa-miR-140-5p	AMER1	ENSG00000184675.5	ENST00000330258.3	-0.086	71	-0.086	81	503
hsa-miR-23c	AMER1	ENSG00000184675.5	ENST00000330258.3	-0.030	51	-0.030	65	571
hsa-miR-23b-3p	AMER1	ENSG00000184675.5	ENST00000330258.3	-0.030	52	-0.030	66	571
hsa-miR-23a-3p	AMER1	ENSG00000184675.5	ENST00000330258.3	-0.030	52	-0.030	66	571
hsa-miR-130a-5p	AMER1	ENSG00000184675.5	ENST00000330258.3	-0.030	54	-0.030	67	571
hsa-miR-382-3p	AMER1	ENSG00000184675.5	ENST00000330258.3	-0.030	68	-0.030	78	889
hsa-miR-9-5p	AMER1	ENSG00000184675.5	ENST00000330258.3	-0.020	55	-0.020	67	1291
hsa-miR-31-5p	AMER1	ENSG00000184675.5	ENST00000330258.3	-0.091	60	-0.091	73	1698
hsa-miR-874-3p	AMER1	ENSG00000184675.5	ENST00000330258.3	-0.088	70	-0.088	79	2217
hsa-miR-3139	AMER1	ENSG00000184675.5	ENST00000330258.3	-0.020	28	-0.020	47	2229
hsa-miR-28-5p	AMER1	ENSG00000184675.5	ENST00000330258.3	-0.020	27	-0.020	47	2229
hsa-miR-708-5p	AMER1	ENSG00000184675.5	ENST00000330258.3	-0.020	27	-0.020	47	2229
hsa-miR-138-5p	AMER1	ENSG00000184675.5	ENST00000330258.3	-0.086	60	-0.086	72	2280
hsa-miR-6884-5p	AMER1	ENSG00000184675.5	ENST00000330258.3	-0.020	17	-0.020	48	2283
hsa-miR-485-5p	AMER1	ENSG00000184675.5	ENST00000330258.3	-0.032	36	-0.032	59	2283
hsa-miR-6835-3p	AMER1	ENSG00000184675.5	ENST00000330258.3	-0.030	78	-0.030	84	3084
hsa-miR-1251-5p	AMER1	ENSG00000184675.5	ENST00000330258.3	-0.020	42	-0.020	59	3356
hsa-miR-599	AMER1	ENSG00000184675.5	ENST00000330258.3	-0.020	23	-0.020	50	3509
hsa-miR-30c-5p	AMER1	ENSG00000184675.5	ENST00000330258.3	-0.030	27	-0.021	43	3548
hsa-miR-30b-5p	AMER1	ENSG00000184675.5	ENST00000330258.3	-0.030	27	-0.021	43	3548
hsa-miR-30a-5p	AMER1	ENSG00000184675.5	ENST00000330258.3	-0.030	28	-0.021	43	3548
hsa-miR-30e-5p	AMER1	ENSG00000184675.5	ENST00000330258.3	-0.030	26	-0.021	43	3548
hsa-miR-30d-5p	AMER1	ENSG00000184675.5	ENST00000330258.3	-0.030	28	-0.021	44	3548
hsa-miR-4770	AMER1	ENSG00000184675.5	ENST00000330258.3	-0.010	18	-0.007	38	3612
hsa-miR-143-3p	AMER1	ENSG00000184675.5	ENST00000330258.3	-0.010	17	-0.007	37	3612
hsa-miR-6088	AMER1	ENSG00000184675.5	ENST00000330258.3	-0.010	21	-0.007	40	3612
hsa-miR-670-3p	AMER1	ENSG00000184675.5	ENST00000330258.3	-0.030	43	-0.021	55	4071
hsa-miR-330-3p	AMER1	ENSG00000184675.5	ENST00000330258.3	-0.020	39	-0.014	57	4165
hsa-miR-29c-3p	AMER1	ENSG00000184675.5	ENST00000330258.3	-0.343	95	-0.231	90	4394
hsa-miR-29b-3p	AMER1	ENSG00000184675.5	ENST00000330258.3	-0.343	95	-0.231	90	4394
hsa-miR-29a-3p	AMER1	ENSG00000184675.5	ENST00000330258.3	-0.343	95	-0.231	90	4394
hsa-miR-215-5p	AMER1	ENSG00000184675.5	ENST00000330258.3	-0.152	86	-0.105	86	4460
hsa-miR-192-5p	AMER1	ENSG00000184675.5	ENST00000330258.3	-0.148	86	-0.102	86	4460
hsa-miR-148a-3p	AMER1	ENSG00000184675.5	ENST00000330258.3	-0.168	81	-0.115	80	4682
hsa-miR-148b-3p	AMER1	ENSG00000184675.5	ENST00000330258.3	-0.168	81	-0.115	80	4682
hsa-miR-152-3p	AMER1	ENSG00000184675.5	ENST00000330258.3	-0.168	81	-0.115	80	4682
hsa-miR-449b-5p	AMER1	ENSG00000184675.5	ENST00000330258.3	-0.235	83	-0.160	79	4684
hsa-miR-449a	AMER1	ENSG00000184675.5	ENST00000330258.3	-0.245	85	-0.167	80	4684
hsa-miR-34c-5p	AMER1	ENSG00000184675.5	ENST00000330258.3	-0.235	82	-0.160	78	4684
hsa-miR-34a-5p	AMER1	ENSG00000184675.5	ENST00000330258.3	-0.245	85	-0.167	80	4684
hsa-miR-325-3p	AMH	ENSG00000104899.4	ENST00000221496.4	-0.066	75	-0.066	81	92
hsa-miR-141-3p	AMOTL1	ENSG00000166025.13	ENST00000317837.9	-0.101	81	-0.090	86	1287
hsa-miR-200a-3p	AMOTL1	ENSG00000166025.13	ENST00000317837.9	-0.112	83	-0.100	87	1287
hsa-miR-326	AMOTL1	ENSG00000166025.13	ENST00000317837.9	-0.087	72	-0.078	78	3939
hsa-miR-330-5p	AMOTL1	ENSG00000166025.13	ENST00000317837.9	-0.082	72	-0.073	77	3939
hsa-miR-203a-3p.2	AMOTL1	ENSG00000166025.13	ENST00000317837.9	-0.020	67	-0.017	79	4479
hsa-miR-501-3p	AMOTL1	ENSG00000166025.13	ENST00000317837.9	-0.010	24	-0.009	42	4596
hsa-miR-502-3p	AMOTL1	ENSG00000166025.13	ENST00000317837.9	-0.010	24	-0.009	42	4596
hsa-miR-143-3p	AMOTL1	ENSG00000166025.13	ENST00000317837.9	-0.030	39	-0.026	56	4671
hsa-miR-6088	AMOTL1	ENSG00000166025.13	ENST00000317837.9	-0.030	44	-0.026	59	4671
hsa-miR-4770	AMOTL1	ENSG00000166025.13	ENST00000317837.9	-0.030	40	-0.026	57	4671
hsa-miR-31-5p	AMOTL1	ENSG00000166025.13	ENST00000317837.9	-0.213	87	-0.184	88	5050
hsa-miR-30d-5p	AMOTL1	ENSG00000166025.13	ENST00000317837.9	-0.061	50	-0.053	62	5312
hsa-miR-30c-5p	AMOTL1	ENSG00000166025.13	ENST00000317837.9	-0.085	57	-0.074	67	5312
hsa-miR-30a-5p	AMOTL1	ENSG00000166025.13	ENST00000317837.9	-0.053	46	-0.046	59	5312
hsa-miR-30b-5p	AMOTL1	ENSG00000166025.13	ENST00000317837.9	-0.085	57	-0.074	67	5312
hsa-miR-30e-5p	AMOTL1	ENSG00000166025.13	ENST00000317837.9	-0.053	44	-0.046	58	5312
hsa-miR-9-5p	AMOTL1	ENSG00000166025.13	ENST00000317837.9	-0.083	82	-0.054	81	5798
hsa-miR-6838-5p	AMOTL1	ENSG00000166025.13	ENST00000317837.9	-0.320	96	-0.200	91	5818
hsa-miR-15a-5p	AMOTL1	ENSG00000166025.13	ENST00000317837.9	-0.319	96	-0.200	91	5818
hsa-miR-15b-5p	AMOTL1	ENSG00000166025.13	ENST00000317837.9	-0.319	96	-0.200	91	5818
hsa-miR-424-5p	AMOTL1	ENSG00000166025.13	ENST00000317837.9	-0.283	94	-0.178	89	5818
hsa-miR-16-5p	AMOTL1	ENSG00000166025.13	ENST00000317837.9	-0.297	95	-0.186	90	5818
hsa-miR-195-5p	AMOTL1	ENSG00000166025.13	ENST00000317837.9	-0.297	95	-0.186	90	5818
hsa-miR-497-5p	AMOTL1	ENSG00000166025.13	ENST00000317837.9	-0.305	96	-0.191	91	5818
hsa-miR-124-3p.1	AMOTL1	ENSG00000166025.13	ENST00000317837.9	-0.439	99	-0.271	95	5832
hsa-miR-124-3p.2	AMOTL1	ENSG00000166025.13	ENST00000317837.9	-0.341	93	-0.213	85	5833
hsa-miR-506-3p	AMOTL1	ENSG00000166025.13	ENST00000317837.9	-0.273	92	-0.172	86	5833
hsa-miR-325-3p	ANAPC5	ENSG00000089053.8	ENST00000441917.2	-0.256	95	-0.254	96	102
hsa-miR-455-3p.1	ANAPC7	ENSG00000196510.8	ENST00000455511.3	-0.245	95	-0.245	96	53
hsa-miR-370-3p	ANAPC7	ENSG00000196510.8	ENST00000455511.3	-0.057	71	-0.057	79	112
hsa-miR-6893-3p	ANAPC7	ENSG00000196510.8	ENST00000455511.3	-0.149	82	-0.149	87	112
hsa-miR-124-3p.1	ANAPC7	ENSG00000196510.8	ENST00000455511.3	-0.173	88	-0.161	91	506
hsa-miR-124-3p.2	ANAPC7	ENSG00000196510.8	ENST00000455511.3	-0.430	97	-0.398	97	506
hsa-miR-506-3p	ANAPC7	ENSG00000196510.8	ENST00000455511.3	-0.378	97	-0.350	98	506
hsa-miR-542-3p	ANGPT2	ENSG00000091879.9	ENST00000325203.5	-0.072	65	-0.072	77	289
hsa-miR-758-3p	ANGPT2	ENSG00000091879.9	ENST00000325203.5	-0.049	72	-0.049	80	291
hsa-miR-145-5p	ANGPT2	ENSG00000091879.9	ENST00000325203.5	-0.272	95	-0.272	96	331
hsa-miR-5195-3p	ANGPT2	ENSG00000091879.9	ENST00000325203.5	-0.366	96	-0.366	97	331
hsa-miR-135a-5p	ANGPT2	ENSG00000091879.9	ENST00000325203.5	-0.269	94	-0.269	95	476
hsa-miR-135b-5p	ANGPT2	ENSG00000091879.9	ENST00000325203.5	-0.269	94	-0.269	95	476
hsa-miR-125b-5p	ANGPT2	ENSG00000091879.9	ENST00000325203.5	-0.156	82	-0.156	88	495
hsa-miR-125a-5p	ANGPT2	ENSG00000091879.9	ENST00000325203.5	-0.192	87	-0.192	91	495
hsa-miR-4319	ANGPT2	ENSG00000091879.9	ENST00000325203.5	-0.108	73	-0.108	81	495
hsa-miR-6835-3p	ANGPT2	ENSG00000091879.9	ENST00000325203.5	-0.128	93	-0.128	95	574
hsa-miR-505-3p.1	ANGPT2	ENSG00000091879.9	ENST00000325203.5	-0.245	86	-0.245	91	616
hsa-miR-205-5p	ANGPT2	ENSG00000091879.9	ENST00000325203.5	-0.162	92	-0.162	94	765
hsa-miR-224-5p	ANGPT2	ENSG00000091879.9	ENST00000325203.5	-0.010	48	-0.010	63	3164
hsa-miR-876-5p	ANGPT2	ENSG00000091879.9	ENST00000325203.5	-0.083	79	-0.083	86	3215
hsa-miR-3167	ANGPT2	ENSG00000091879.9	ENST00000325203.5	-0.085	77	-0.085	85	3215
hsa-miR-423-5p	ANGPTL2	ENSG00000136859.5	ENST00000373425.3	-0.379	96	-0.379	97	211
hsa-miR-3184-5p	ANGPTL2	ENSG00000136859.5	ENST00000373425.3	-0.379	96	-0.379	97	211
hsa-miR-101-3p.1	ANGPTL2	ENSG00000136859.5	ENST00000373425.3	-0.150	88	-0.150	92	1432
hsa-miR-4458	ANGPTL2	ENSG00000136859.5	ENST00000373425.3	-0.266	83	-0.266	88	1461
hsa-miR-98-5p	ANGPTL2	ENSG00000136859.5	ENST00000373425.3	-0.217	78	-0.217	84	1461
hsa-let-7a-5p	ANGPTL2	ENSG00000136859.5	ENST00000373425.3	-0.241	82	-0.241	87	1461
hsa-miR-4500	ANGPTL2	ENSG00000136859.5	ENST00000373425.3	-0.229	80	-0.229	86	1461
hsa-let-7d-5p	ANGPTL2	ENSG00000136859.5	ENST00000373425.3	-0.266	84	-0.266	88	1461
hsa-let-7i-5p	ANGPTL2	ENSG00000136859.5	ENST00000373425.3	-0.229	80	-0.229	86	1461
hsa-let-7g-5p	ANGPTL2	ENSG00000136859.5	ENST00000373425.3	-0.229	80	-0.229	86	1461
hsa-let-7f-5p	ANGPTL2	ENSG00000136859.5	ENST00000373425.3	-0.229	79	-0.229	86	1461
hsa-let-7b-5p	ANGPTL2	ENSG00000136859.5	ENST00000373425.3	-0.241	82	-0.241	87	1461
hsa-let-7c-5p	ANGPTL2	ENSG00000136859.5	ENST00000373425.3	-0.241	81	-0.241	87	1461
hsa-let-7e-5p	ANGPTL2	ENSG00000136859.5	ENST00000373425.3	-0.229	80	-0.229	86	1461
hsa-miR-221-3p	ANGPTL2	ENSG00000136859.5	ENST00000373425.3	-0.369	97	-0.369	98	1489
hsa-miR-222-3p	ANGPTL2	ENSG00000136859.5	ENST00000373425.3	-0.377	97	-0.377	98	1489
hsa-miR-204-5p	ANGPTL2	ENSG00000136859.5	ENST00000373425.3	-0.181	90	-0.181	93	1512
hsa-miR-211-5p	ANGPTL2	ENSG00000136859.5	ENST00000373425.3	-0.181	90	-0.181	93	1512
hsa-miR-92b-3p	ANGPTL2	ENSG00000136859.5	ENST00000373425.3	-0.098	84	-0.098	88	1569
hsa-miR-32-5p	ANGPTL2	ENSG00000136859.5	ENST00000373425.3	-0.086	80	-0.086	85	1569
hsa-miR-363-3p	ANGPTL2	ENSG00000136859.5	ENST00000373425.3	-0.135	85	-0.135	89	1569
hsa-miR-367-3p	ANGPTL2	ENSG00000136859.5	ENST00000373425.3	-0.111	82	-0.111	87	1569
hsa-miR-25-3p	ANGPTL2	ENSG00000136859.5	ENST00000373425.3	-0.131	86	-0.131	90	1569
hsa-miR-92a-3p	ANGPTL2	ENSG00000136859.5	ENST00000373425.3	-0.086	82	-0.086	87	1569
hsa-miR-137	ANGPTL2	ENSG00000136859.5	ENST00000373425.3	-0.163	77	-0.163	84	1570
hsa-miR-325-3p	ANGPTL2	ENSG00000136859.5	ENST00000373425.3	-0.010	24	-0.010	49	1571
hsa-miR-135b-5p	ANGPTL2	ENSG00000136859.5	ENST00000373425.3	-0.290	95	-0.290	96	1577
hsa-miR-135a-5p	ANGPTL2	ENSG00000136859.5	ENST00000373425.3	-0.312	96	-0.312	97	1577
hsa-miR-34a-5p	ANK3	ENSG00000151150.16	ENST00000280772.2	-0.347	94	-0.347	96	34 545
hsa-miR-449a	ANK3	ENSG00000151150.16	ENST00000280772.2	-0.371	95	-0.371	96	34 545
hsa-miR-449b-5p	ANK3	ENSG00000151150.16	ENST00000280772.2	-0.396	96	-0.396	97	34 545
hsa-miR-34c-5p	ANK3	ENSG00000151150.16	ENST00000280772.2	-0.384	95	-0.384	97	34 545
hsa-miR-193b-3p	ANK3	ENSG00000151150.16	ENST00000280772.2	-0.153	76	-0.153	84	37
hsa-miR-193a-3p	ANK3	ENSG00000151150.16	ENST00000280772.2	-0.153	76	-0.153	84	37
hsa-miR-200b-3p	ANK3	ENSG00000151150.16	ENST00000280772.2	-0.061	77	-0.061	83	39
hsa-miR-429	ANK3	ENSG00000151150.16	ENST00000280772.2	-0.083	81	-0.083	87	39
hsa-miR-200c-3p	ANK3	ENSG00000151150.16	ENST00000280772.2	-0.061	77	-0.061	83	39
hsa-miR-6893-3p	ANK3	ENSG00000151150.16	ENST00000280772.2	-0.168	85	-0.168	89	68
hsa-miR-370-3p	ANK3	ENSG00000151150.16	ENST00000280772.2	-0.071	75	-0.071	82	68
hsa-miR-153-3p	ANK3	ENSG00000151150.16	ENST00000280772.2	-0.143	82	-0.143	88	142 693
hsa-miR-129-5p	ANK3	ENSG00000151150.16	ENST00000280772.2	-0.020	81	-0.020	88	145
hsa-miR-24-3p	ANK3	ENSG00000151150.16	ENST00000280772.2	-0.050	66	-0.050	76	189
hsa-miR-32-5p	ANK3	ENSG00000151150.16	ENST00000280772.2	-0.036	66	-0.036	75	240
hsa-miR-25-3p	ANK3	ENSG00000151150.16	ENST00000280772.2	-0.020	52	-0.020	68	240
hsa-miR-92b-3p	ANK3	ENSG00000151150.16	ENST00000280772.2	-0.036	72	-0.036	78	240
hsa-miR-363-3p	ANK3	ENSG00000151150.16	ENST00000280772.2	-0.048	69	-0.048	77	240
hsa-miR-367-3p	ANK3	ENSG00000151150.16	ENST00000280772.2	-0.059	72	-0.059	79	240
hsa-miR-92a-3p	ANK3	ENSG00000151150.16	ENST00000280772.2	-0.036	71	-0.036	78	240
hsa-miR-33a-5p	ANK3	ENSG00000151150.16	ENST00000280772.2	-0.020	60	-0.020	72	250
hsa-miR-33b-5p	ANK3	ENSG00000151150.16	ENST00000280772.2	-0.020	60	-0.020	72	250
hsa-miR-6807-3p	ANK3	ENSG00000151150.16	ENST00000280772.2	-0.020	57	-0.020	70	252
hsa-miR-217	ANK3	ENSG00000151150.16	ENST00000280772.2	-0.020	56	-0.020	69	252
hsa-miR-135a-5p	ANK3	ENSG00000151150.16	ENST00000280772.2	-0.125	79	-0.125	86	270
hsa-miR-135b-5p	ANK3	ENSG00000151150.16	ENST00000280772.2	-0.114	77	-0.114	85	270
hsa-miR-425-5p	ANK3	ENSG00000151150.16	ENST00000280772.2	-0.111	86	-0.111	91	306 1239
hsa-miR-873-5p.2	ANK3	ENSG00000151150.16	ENST00000280772.2	-0.020	17	-0.020	43	329
hsa-miR-142-3p.2	ANK3	ENSG00000151150.16	ENST00000280772.2	-0.183	90	-0.183	93	380 447 871
hsa-miR-10b-5p	ANK3	ENSG00000151150.16	ENST00000280772.2	-0.105	80	-0.105	88	438
hsa-miR-504-5p.1	ANK3	ENSG00000151150.16	ENST00000280772.2	-0.029	58	-0.029	71	438
hsa-miR-10a-5p	ANK3	ENSG00000151150.16	ENST00000280772.2	-0.105	80	-0.105	87	438
hsa-miR-381-3p	ANK3	ENSG00000151150.16	ENST00000280772.2	-0.030	76	-0.030	83	664 688
hsa-miR-300	ANK3	ENSG00000151150.16	ENST00000280772.2	-0.030	77	-0.030	83	664 688
hsa-miR-374b-5p	ANK3	ENSG00000151150.16	ENST00000280772.2	-0.010	30	-0.010	54	678
hsa-miR-374a-5p	ANK3	ENSG00000151150.16	ENST00000280772.2	-0.010	30	-0.010	55	678
hsa-miR-448	ANK3	ENSG00000151150.16	ENST00000280772.2	-0.030	49	-0.030	64	692
hsa-miR-107	ANK3	ENSG00000151150.16	ENST00000280772.2	-0.120	80	-0.120	86	742
hsa-miR-103a-3p	ANK3	ENSG00000151150.16	ENST00000280772.2	-0.120	80	-0.120	86	742
hsa-miR-670-3p	ANK3	ENSG00000151150.16	ENST00000280772.2	-0.027	41	-0.027	59	769
hsa-miR-27b-3p	ANK3	ENSG00000151150.16	ENST00000280772.2	-0.181	91	-0.181	93	786
hsa-miR-27a-3p	ANK3	ENSG00000151150.16	ENST00000280772.2	-0.193	92	-0.193	94	786
hsa-miR-18a-5p	ANK3	ENSG00000151150.16	ENST00000280772.2	-0.037	62	-0.037	72	836
hsa-miR-4735-3p	ANK3	ENSG00000151150.16	ENST00000280772.2	-0.038	59	-0.038	71	836
hsa-miR-18b-5p	ANK3	ENSG00000151150.16	ENST00000280772.2	-0.037	62	-0.037	72	836
hsa-miR-142-3p.1	ANK3	ENSG00000151150.16	ENST00000280772.2	-0.369	95	-0.369	96	872
hsa-miR-455-3p.2	ANK3	ENSG00000151150.16	ENST00000280772.2	-0.064	82	-0.064	87	884
hsa-miR-182-5p	ANK3	ENSG00000151150.16	ENST00000280772.2	-0.180	82	-0.180	88	944
hsa-miR-29c-3p	ANK3	ENSG00000151150.16	ENST00000280772.2	-0.121	72	-0.121	80	1077
hsa-miR-29a-3p	ANK3	ENSG00000151150.16	ENST00000280772.2	-0.121	72	-0.121	80	1077
hsa-miR-29b-3p	ANK3	ENSG00000151150.16	ENST00000280772.2	-0.121	72	-0.121	80	1077
hsa-miR-101-3p.1	ANK3	ENSG00000151150.16	ENST00000280772.2	-0.019	55	-0.019	66	1168
hsa-miR-144-3p	ANK3	ENSG00000151150.16	ENST00000280772.2	-0.019	42	-0.019	60	1168
hsa-miR-101-3p.2	ANK3	ENSG00000151150.16	ENST00000280772.2	-0.020	40	-0.020	61	1168
hsa-miR-409-5p	ANK3	ENSG00000151150.16	ENST00000280772.2	-0.150	75	-0.150	84	1224
hsa-miR-365a-3p	ANK3	ENSG00000151150.16	ENST00000280772.2	-0.304	95	-0.304	97	1276
hsa-miR-365b-3p	ANK3	ENSG00000151150.16	ENST00000280772.2	-0.304	95	-0.304	97	1276
hsa-miR-186-5p	ANK3	ENSG00000151150.16	ENST00000280772.2	-0.061	95	-0.061	96	1303
hsa-miR-485-3p	ANK3	ENSG00000151150.16	ENST00000280772.2	-0.030	46	-0.030	64	1370
hsa-miR-539-3p	ANK3	ENSG00000151150.16	ENST00000280772.2	-0.030	24	-0.030	48	1370
hsa-miR-199a-5p	ANK3	ENSG00000151150.16	ENST00000280772.2	-0.323	95	-0.323	96	1385
hsa-miR-199b-5p	ANK3	ENSG00000151150.16	ENST00000280772.2	-0.323	95	-0.323	96	1385
hsa-miR-133a-3p.1	ANKEF1	ENSG00000132623.11	ENST00000378380.3	-0.465	98	-0.465	98	42
hsa-miR-6835-3p	ANKEF1	ENSG00000132623.11	ENST00000378380.3	-0.049	84	-0.049	89	127
hsa-miR-6766-3p	ANKH	ENSG00000154122.8	ENST00000284268.6	-0.205	90	-0.182	92	310
hsa-miR-219a-5p	ANKH	ENSG00000154122.8	ENST00000284268.6	-0.205	90	-0.182	92	310
hsa-miR-4782-3p	ANKH	ENSG00000154122.8	ENST00000284268.6	-0.205	89	-0.182	92	310
hsa-miR-9-5p	ANKH	ENSG00000154122.8	ENST00000284268.6	-0.135	89	-0.120	91	327
hsa-miR-320b	ANKH	ENSG00000154122.8	ENST00000284268.6	-0.026	62	-0.023	71	933
hsa-miR-320c	ANKH	ENSG00000154122.8	ENST00000284268.6	-0.026	62	-0.023	72	933
hsa-miR-320d	ANKH	ENSG00000154122.8	ENST00000284268.6	-0.026	62	-0.023	72	933
hsa-miR-320a	ANKH	ENSG00000154122.8	ENST00000284268.6	-0.026	62	-0.023	71	933
hsa-miR-4429	ANKH	ENSG00000154122.8	ENST00000284268.6	-0.014	45	-0.013	60	933
hsa-miR-431-5p	ANKH	ENSG00000154122.8	ENST00000284268.6	-0.429	98	-0.378	98	1088
hsa-miR-340-5p	ANKH	ENSG00000154122.8	ENST00000284268.6	-0.010	51	-0.009	71	1097
hsa-miR-876-5p	ANKH	ENSG00000154122.8	ENST00000284268.6	-0.140	87	-0.125	90	1148
hsa-miR-3167	ANKH	ENSG00000154122.8	ENST00000284268.6	-0.166	90	-0.148	92	1148
hsa-miR-496.2	ANKH	ENSG00000154122.8	ENST00000284268.6	-0.071	76	-0.064	83	1333 1373
hsa-miR-203a-3p.1	ANKH	ENSG00000154122.8	ENST00000284268.6	-0.152	93	-0.135	94	1337
hsa-miR-325-3p	ANKH	ENSG00000154122.8	ENST00000284268.6	-0.191	92	-0.170	93	1358
hsa-miR-4676-3p	ANKH	ENSG00000154122.8	ENST00000284268.6	-0.242	96	-0.157	94	1931
hsa-miR-892c-3p	ANKH	ENSG00000154122.8	ENST00000284268.6	-0.274	97	-0.178	94	1931
hsa-miR-452-5p	ANKH	ENSG00000154122.8	ENST00000284268.6	-0.223	95	-0.146	93	1931
hsa-miR-200c-3p	ANKH	ENSG00000154122.8	ENST00000284268.6	-0.264	97	-0.171	95	1934
hsa-miR-200b-3p	ANKH	ENSG00000154122.8	ENST00000284268.6	-0.264	97	-0.171	95	1934
hsa-miR-429	ANKH	ENSG00000154122.8	ENST00000284268.6	-0.253	97	-0.164	94	1934
hsa-miR-383-5p.2	ANKH	ENSG00000154122.8	ENST00000284268.6	-0.194	93	-0.004	49	4462
hsa-miR-211-5p	ANKH	ENSG00000154122.8	ENST00000284268.6	-0.108	81	-0.002	35	4660
hsa-miR-204-5p	ANKH	ENSG00000154122.8	ENST00000284268.6	-0.108	81	-0.002	35	4660
hsa-miR-20b-5p	ANKH	ENSG00000154122.8	ENST00000284268.6	-0.030	77	-0.001	52	5020
hsa-miR-17-5p	ANKH	ENSG00000154122.8	ENST00000284268.6	-0.030	76	-0.001	52	5020
hsa-miR-106a-5p	ANKH	ENSG00000154122.8	ENST00000284268.6	-0.030	75	-0.001	50	5020
hsa-miR-519d-3p	ANKH	ENSG00000154122.8	ENST00000284268.6	-0.037	79	-0.001	52	5020
hsa-miR-526b-3p	ANKH	ENSG00000154122.8	ENST00000284268.6	-0.030	83	-0.001	56	5020
hsa-miR-93-5p	ANKH	ENSG00000154122.8	ENST00000284268.6	-0.030	78	-0.001	53	5020
hsa-miR-20a-5p	ANKH	ENSG00000154122.8	ENST00000284268.6	-0.030	76	-0.001	51	5020
hsa-miR-106b-5p	ANKH	ENSG00000154122.8	ENST00000284268.6	-0.030	77	-0.001	51	5020
hsa-miR-200a-3p	ANKLE2	ENSG00000176915.10	ENST00000539605.1	-0.141	88	-0.011	54	1104
hsa-miR-141-3p	ANKLE2	ENSG00000176915.10	ENST00000539605.1	-0.141	88	-0.011	54	1104
hsa-miR-124-3p.1	ANKLE2	ENSG00000176915.10	ENST00000539605.1	-0.427	98	-0.029	72	1152
hsa-miR-330-3p	ANKRD13B	ENSG00000198720.8	ENST00000394859.3	-0.020	39	-0.020	64	469
hsa-miR-138-5p	ANKRD13B	ENSG00000198720.8	ENST00000394859.3	-0.228	86	-0.228	90	488 839
hsa-miR-203a-3p.2	ANKRD13B	ENSG00000198720.8	ENST00000394859.3	-0.020	67	-0.020	82	526
hsa-miR-302a-3p	ANKRD13B	ENSG00000198720.8	ENST00000394859.3	-0.112	83	-0.112	88	542
hsa-miR-372-3p	ANKRD13B	ENSG00000198720.8	ENST00000394859.3	-0.137	86	-0.137	90	542
hsa-miR-520e	ANKRD13B	ENSG00000198720.8	ENST00000394859.3	-0.137	87	-0.137	91	542
hsa-miR-302b-3p	ANKRD13B	ENSG00000198720.8	ENST00000394859.3	-0.112	83	-0.112	88	542
hsa-miR-302c-3p.1	ANKRD13B	ENSG00000198720.8	ENST00000394859.3	-0.112	83	-0.112	88	542
hsa-miR-302d-3p	ANKRD13B	ENSG00000198720.8	ENST00000394859.3	-0.112	83	-0.112	88	542
hsa-miR-302e	ANKRD13B	ENSG00000198720.8	ENST00000394859.3	-0.136	87	-0.136	91	542
hsa-miR-373-3p	ANKRD13B	ENSG00000198720.8	ENST00000394859.3	-0.070	84	-0.070	89	542
hsa-miR-520a-3p	ANKRD13B	ENSG00000198720.8	ENST00000394859.3	-0.137	86	-0.137	90	542
hsa-miR-520b	ANKRD13B	ENSG00000198720.8	ENST00000394859.3	-0.137	86	-0.137	90	542
hsa-miR-520c-3p	ANKRD13B	ENSG00000198720.8	ENST00000394859.3	-0.137	86	-0.137	90	542
hsa-miR-520d-3p	ANKRD13B	ENSG00000198720.8	ENST00000394859.3	-0.137	86	-0.137	90	542
hsa-miR-4319	ANKRD13B	ENSG00000198720.8	ENST00000394859.3	-0.175	85	-0.175	89	591
hsa-miR-125b-5p	ANKRD13B	ENSG00000198720.8	ENST00000394859.3	-0.164	84	-0.164	89	591
hsa-miR-125a-5p	ANKRD13B	ENSG00000198720.8	ENST00000394859.3	-0.164	84	-0.164	88	591
hsa-miR-6838-5p	ANKRD13B	ENSG00000198720.8	ENST00000394859.3	-0.202	87	-0.202	91	846
hsa-miR-424-5p	ANKRD13B	ENSG00000198720.8	ENST00000394859.3	-0.205	88	-0.205	92	846
hsa-miR-497-5p	ANKRD13B	ENSG00000198720.8	ENST00000394859.3	-0.237	92	-0.237	94	846
hsa-miR-15a-5p	ANKRD13B	ENSG00000198720.8	ENST00000394859.3	-0.200	87	-0.200	91	846
hsa-miR-195-5p	ANKRD13B	ENSG00000198720.8	ENST00000394859.3	-0.168	83	-0.168	88	846
hsa-miR-15b-5p	ANKRD13B	ENSG00000198720.8	ENST00000394859.3	-0.200	87	-0.200	91	846
hsa-miR-16-5p	ANKRD13B	ENSG00000198720.8	ENST00000394859.3	-0.168	83	-0.168	88	846
hsa-miR-503-5p	ANKRD13B	ENSG00000198720.8	ENST00000394859.3	-0.209	94	-0.209	96	847
hsa-miR-29c-3p	ANKRD13B	ENSG00000198720.8	ENST00000394859.3	-0.421	97	-0.421	98	918
hsa-miR-29a-3p	ANKRD13B	ENSG00000198720.8	ENST00000394859.3	-0.421	97	-0.421	98	918
hsa-miR-29b-3p	ANKRD13B	ENSG00000198720.8	ENST00000394859.3	-0.421	97	-0.421	98	918
hsa-miR-326	ANKRD13B	ENSG00000198720.8	ENST00000394859.3	-0.199	92	-0.199	94	958
hsa-miR-330-5p	ANKRD13B	ENSG00000198720.8	ENST00000394859.3	-0.218	93	-0.218	95	958
hsa-miR-218-5p	ANKRD13B	ENSG00000198720.8	ENST00000394859.3	-0.147	82	-0.147	87	965
hsa-miR-331-3p	ANKRD13B	ENSG00000198720.8	ENST00000394859.3	-0.069	71	-0.069	79	1127
hsa-miR-670-3p	ANKRD17	ENSG00000132466.13	ENST00000358602.4	-0.068	66	-0.068	77	41
hsa-miR-3129-5p	ANKRD17	ENSG00000132466.13	ENST00000358602.4	-0.214	94	-0.214	96	89
hsa-miR-199a-3p	ANKRD17	ENSG00000132466.13	ENST00000358602.4	-0.257	93	-0.257	95	89
hsa-miR-199b-3p	ANKRD17	ENSG00000132466.13	ENST00000358602.4	-0.257	93	-0.257	95	89
hsa-miR-362-3p	ANKRD17	ENSG00000132466.13	ENST00000358602.4	-0.110	90	-0.110	94	110
hsa-miR-329-3p	ANKRD17	ENSG00000132466.13	ENST00000358602.4	-0.050	80	-0.050	86	110
hsa-miR-223-3p	ANKRD17	ENSG00000132466.13	ENST00000358602.4	-0.249	91	-0.249	94	140
hsa-miR-370-5p	ANKRD17	ENSG00000132466.13	ENST00000358602.4	-0.081	78	-0.081	85	143
hsa-miR-1193	ANKRD17	ENSG00000132466.13	ENST00000358602.4	-0.084	79	-0.084	85	143
hsa-miR-27a-3p	ANKRD17	ENSG00000132466.13	ENST00000358602.4	-0.165	90	-0.165	93	154
hsa-miR-27b-3p	ANKRD17	ENSG00000132466.13	ENST00000358602.4	-0.165	90	-0.165	92	154
hsa-miR-421	ANKRD17	ENSG00000132466.13	ENST00000358602.4	-0.169	90	-0.169	93	266
hsa-miR-505-3p.2	ANKRD17	ENSG00000132466.13	ENST00000358602.4	-0.010	46	-0.010	68	267
hsa-miR-101-3p.1	ANKRD17	ENSG00000132466.13	ENST00000358602.4	-0.363	98	-0.363	98	299
hsa-miR-101-3p.2	ANKRD17	ENSG00000132466.13	ENST00000358602.4	-0.081	80	-0.081	86	300
hsa-miR-144-3p	ANKRD17	ENSG00000132466.13	ENST00000358602.4	-0.121	85	-0.121	90	300
hsa-miR-582-5p	ANKRD17	ENSG00000132466.13	ENST00000358602.4	-0.115	86	-0.115	90	301
hsa-miR-493-5p	ANKRD17	ENSG00000132466.13	ENST00000358602.4	-0.294	98	-0.294	98	382
hsa-miR-30e-5p	ANKRD17	ENSG00000132466.13	ENST00000358602.4	-0.320	96	-0.320	97	391
hsa-miR-30d-5p	ANKRD17	ENSG00000132466.13	ENST00000358602.4	-0.312	96	-0.312	97	391
hsa-miR-30c-5p	ANKRD17	ENSG00000132466.13	ENST00000358602.4	-0.336	96	-0.336	97	391
hsa-miR-30b-5p	ANKRD17	ENSG00000132466.13	ENST00000358602.4	-0.336	96	-0.336	97	391
hsa-miR-30a-5p	ANKRD17	ENSG00000132466.13	ENST00000358602.4	-0.312	96	-0.312	97	391
hsa-miR-411-3p	ANKRD17	ENSG00000132466.13	ENST00000358602.4	-0.014	66	-0.014	75	394
hsa-miR-379-3p	ANKRD17	ENSG00000132466.13	ENST00000358602.4	-0.014	65	-0.014	75	394
hsa-miR-203a-3p.2	ANKRD17	ENSG00000132466.13	ENST00000358602.4	-0.010	50	-0.010	70	426
hsa-miR-142-5p	ANKRD17	ENSG00000132466.13	ENST00000358602.4	-0.020	59	-0.019	75	453
hsa-miR-5590-3p	ANKRD17	ENSG00000132466.13	ENST00000358602.4	-0.020	56	-0.019	73	453
hsa-miR-130a-5p	ANKRD17	ENSG00000132466.13	ENST00000358602.4	-0.190	90	-0.181	92	473
hsa-miR-23a-3p	ANKRD17	ENSG00000132466.13	ENST00000358602.4	-0.158	87	-0.151	90	473
hsa-miR-23c	ANKRD17	ENSG00000132466.13	ENST00000358602.4	-0.180	89	-0.172	91	473
hsa-miR-23b-3p	ANKRD17	ENSG00000132466.13	ENST00000358602.4	-0.169	88	-0.161	91	473
hsa-miR-342-3p	ANKRD17	ENSG00000132466.13	ENST00000358602.4	-0.103	85	-0.098	89	475
hsa-miR-493-3p	ANKRD17	ENSG00000132466.13	ENST00000358602.4	-0.068	71	-0.065	78	487
hsa-miR-494-3p	ANKRD17	ENSG00000132466.13	ENST00000358602.4	-0.020	51	-0.019	68	509
hsa-miR-365b-3p	ANKRD17	ENSG00000132466.13	ENST00000358602.4	-0.563	99	-0.042	71	585
hsa-miR-365a-3p	ANKRD17	ENSG00000132466.13	ENST00000358602.4	-0.563	99	-0.042	71	585
hsa-miR-1197	ANKRD17	ENSG00000132466.13	ENST00000358602.4	-0.116	85	-0.001	40	1365
hsa-miR-302c-3p.1	ANKRD17	ENSG00000132466.13	ENST00000358602.4	-0.202	93	-0.001	31	1805
hsa-miR-302b-3p	ANKRD17	ENSG00000132466.13	ENST00000358602.4	-0.213	93	-0.001	31	1805
hsa-miR-302a-3p	ANKRD17	ENSG00000132466.13	ENST00000358602.4	-0.202	93	-0.001	31	1805
hsa-miR-372-3p	ANKRD17	ENSG00000132466.13	ENST00000358602.4	-0.203	92	-0.001	30	1805
hsa-miR-302d-3p	ANKRD17	ENSG00000132466.13	ENST00000358602.4	-0.191	92	-0.001	31	1805
hsa-miR-302e	ANKRD17	ENSG00000132466.13	ENST00000358602.4	-0.169	90	-0.001	31	1805
hsa-miR-520a-3p	ANKRD17	ENSG00000132466.13	ENST00000358602.4	-0.192	92	-0.001	30	1805
hsa-miR-373-3p	ANKRD17	ENSG00000132466.13	ENST00000358602.4	-0.173	94	-0.001	38	1805
hsa-miR-520b	ANKRD17	ENSG00000132466.13	ENST00000358602.4	-0.225	94	-0.001	31	1805
hsa-miR-520c-3p	ANKRD17	ENSG00000132466.13	ENST00000358602.4	-0.225	94	-0.001	31	1805
hsa-miR-520d-3p	ANKRD17	ENSG00000132466.13	ENST00000358602.4	-0.192	92	-0.001	31	1805
hsa-miR-520e	ANKRD17	ENSG00000132466.13	ENST00000358602.4	-0.214	94	-0.001	32	1805
hsa-miR-106b-5p	ANKRD17	ENSG00000132466.13	ENST00000358602.4	-0.071	85	-0.000	49	1806
hsa-miR-20a-5p	ANKRD17	ENSG00000132466.13	ENST00000358602.4	-0.095	87	-0.000	50	1806
hsa-miR-20b-5p	ANKRD17	ENSG00000132466.13	ENST00000358602.4	-0.108	89	-0.001	52	1806
hsa-miR-106a-5p	ANKRD17	ENSG00000132466.13	ENST00000358602.4	-0.089	86	-0.000	49	1806
hsa-miR-519d-3p	ANKRD17	ENSG00000132466.13	ENST00000358602.4	-0.132	91	-0.001	52	1806
hsa-miR-526b-3p	ANKRD17	ENSG00000132466.13	ENST00000358602.4	-0.067	90	-0.000	54	1806
hsa-miR-17-5p	ANKRD17	ENSG00000132466.13	ENST00000358602.4	-0.092	87	-0.000	51	1806
hsa-miR-93-5p	ANKRD17	ENSG00000132466.13	ENST00000358602.4	-0.084	87	-0.000	52	1806
hsa-miR-325-3p	ANKRD22	ENSG00000152766.5	ENST00000371930.4	-0.272	96	-0.272	96	665
hsa-miR-3167	ANKRD22	ENSG00000152766.5	ENST00000371930.4	-0.176	91	-0.000	30	2545
hsa-miR-876-5p	ANKRD22	ENSG00000152766.5	ENST00000371930.4	-0.166	90	-0.000	32	2545
hsa-miR-613	ANKRD23	ENSG00000163126.10	ENST00000318357.4	-0.121	79	-0.121	85	40
hsa-miR-206	ANKRD23	ENSG00000163126.10	ENST00000318357.4	-0.144	83	-0.144	88	40
hsa-miR-1-3p	ANKRD23	ENSG00000163126.10	ENST00000318357.4	-0.132	82	-0.132	87	40
hsa-miR-296-3p	ANKRD23	ENSG00000163126.10	ENST00000318357.4	-0.047	64	-0.047	74	573
hsa-miR-599	ANKRD33B	ENSG00000164236.7	ENST00000296657.5	-0.041	51	-0.018	47	290 336
hsa-miR-137	ANKRD33B	ENSG00000164236.7	ENST00000296657.5	-0.212	85	-0.087	73	435
hsa-miR-542-3p	ANKRD33B	ENSG00000164236.7	ENST00000296657.5	-0.084	69	-0.036	65	1480
hsa-miR-448	ANKRD33B	ENSG00000164236.7	ENST00000296657.5	-0.020	36	-0.009	42	1487
hsa-miR-106b-5p	ANKRD33B	ENSG00000164236.7	ENST00000296657.5	-0.132	90	-0.055	87	1491 5570
hsa-miR-526b-3p	ANKRD33B	ENSG00000164236.7	ENST00000296657.5	-0.048	88	-0.020	86	1491 5570
hsa-miR-106a-5p	ANKRD33B	ENSG00000164236.7	ENST00000296657.5	-0.150	92	-0.063	87	1491 5570
hsa-miR-20b-5p	ANKRD33B	ENSG00000164236.7	ENST00000296657.5	-0.153	92	-0.064	88	1491 5570
hsa-miR-20a-5p	ANKRD33B	ENSG00000164236.7	ENST00000296657.5	-0.132	90	-0.055	87	1491 5570
hsa-miR-93-5p	ANKRD33B	ENSG00000164236.7	ENST00000296657.5	-0.153	92	-0.064	89	1491 5570
hsa-miR-519d-3p	ANKRD33B	ENSG00000164236.7	ENST00000296657.5	-0.129	90	-0.054	87	1491 5570
hsa-miR-17-5p	ANKRD33B	ENSG00000164236.7	ENST00000296657.5	-0.153	92	-0.064	88	1491 5570
hsa-miR-142-5p	ANKRD33B	ENSG00000164236.7	ENST00000296657.5	-0.020	59	-0.009	62	1493
hsa-miR-5590-3p	ANKRD33B	ENSG00000164236.7	ENST00000296657.5	-0.020	56	-0.009	60	1493
hsa-let-7i-5p	ANKRD33B	ENSG00000164236.7	ENST00000296657.5	-0.030	26	-0.013	35	2512
hsa-let-7b-5p	ANKRD33B	ENSG00000164236.7	ENST00000296657.5	-0.030	26	-0.013	35	2512
hsa-miR-4500	ANKRD33B	ENSG00000164236.7	ENST00000296657.5	-0.030	27	-0.013	35	2512
hsa-let-7d-5p	ANKRD33B	ENSG00000164236.7	ENST00000296657.5	-0.030	23	-0.013	33	2512
hsa-let-7f-5p	ANKRD33B	ENSG00000164236.7	ENST00000296657.5	-0.030	25	-0.013	34	2512
hsa-let-7a-5p	ANKRD33B	ENSG00000164236.7	ENST00000296657.5	-0.030	26	-0.013	35	2512
hsa-let-7e-5p	ANKRD33B	ENSG00000164236.7	ENST00000296657.5	-0.030	25	-0.013	34	2512
hsa-miR-4458	ANKRD33B	ENSG00000164236.7	ENST00000296657.5	-0.030	23	-0.013	33	2512
hsa-let-7g-5p	ANKRD33B	ENSG00000164236.7	ENST00000296657.5	-0.030	25	-0.013	34	2512
hsa-miR-98-5p	ANKRD33B	ENSG00000164236.7	ENST00000296657.5	-0.030	25	-0.013	35	2512
hsa-let-7c-5p	ANKRD33B	ENSG00000164236.7	ENST00000296657.5	-0.030	26	-0.013	35	2512
hsa-miR-330-3p	ANKRD33B	ENSG00000164236.7	ENST00000296657.5	-0.030	65	-0.013	55	3716
hsa-miR-582-5p	ANKRD33B	ENSG00000164236.7	ENST00000296657.5	-0.020	42	-0.009	46	4249
hsa-miR-4319	ANKRD33B	ENSG00000164236.7	ENST00000296657.5	-0.381	97	-0.152	87	4286 7464
hsa-miR-125b-5p	ANKRD33B	ENSG00000164236.7	ENST00000296657.5	-0.381	97	-0.152	87	4286 7464
hsa-miR-125a-5p	ANKRD33B	ENSG00000164236.7	ENST00000296657.5	-0.389	97	-0.155	87	4286 7464
hsa-miR-497-5p	ANKRD33B	ENSG00000164236.7	ENST00000296657.5	-0.066	64	-0.028	56	4406
hsa-miR-424-5p	ANKRD33B	ENSG00000164236.7	ENST00000296657.5	-0.088	70	-0.037	62	4406
hsa-miR-6838-5p	ANKRD33B	ENSG00000164236.7	ENST00000296657.5	-0.070	62	-0.030	54	4406
hsa-miR-195-5p	ANKRD33B	ENSG00000164236.7	ENST00000296657.5	-0.091	70	-0.038	62	4406
hsa-miR-16-5p	ANKRD33B	ENSG00000164236.7	ENST00000296657.5	-0.091	71	-0.038	62	4406
hsa-miR-15b-5p	ANKRD33B	ENSG00000164236.7	ENST00000296657.5	-0.091	69	-0.038	60	4406
hsa-miR-15a-5p	ANKRD33B	ENSG00000164236.7	ENST00000296657.5	-0.080	66	-0.034	57	4406
hsa-miR-4770	ANKRD33B	ENSG00000164236.7	ENST00000296657.5	-0.030	40	-0.013	45	4935
hsa-miR-6088	ANKRD33B	ENSG00000164236.7	ENST00000296657.5	-0.030	44	-0.013	47	4935
hsa-miR-143-3p	ANKRD33B	ENSG00000164236.7	ENST00000296657.5	-0.030	39	-0.013	44	4935
hsa-miR-142-3p.1	ANKRD33B	ENSG00000164236.7	ENST00000296657.5	-0.030	28	-0.013	37	5333
hsa-miR-302d-3p	ANKRD33B	ENSG00000164236.7	ENST00000296657.5	-0.049	69	-0.021	67	5569
hsa-miR-372-3p	ANKRD33B	ENSG00000164236.7	ENST00000296657.5	-0.039	62	-0.017	54	5569
hsa-miR-373-3p	ANKRD33B	ENSG00000164236.7	ENST00000296657.5	-0.020	36	-0.009	54	5569
hsa-miR-302a-3p	ANKRD33B	ENSG00000164236.7	ENST00000296657.5	-0.049	69	-0.021	67	5569
hsa-miR-302e	ANKRD33B	ENSG00000164236.7	ENST00000296657.5	-0.071	76	-0.030	72	5569
hsa-miR-302b-3p	ANKRD33B	ENSG00000164236.7	ENST00000296657.5	-0.049	69	-0.021	67	5569
hsa-miR-302c-3p.1	ANKRD33B	ENSG00000164236.7	ENST00000296657.5	-0.049	69	-0.021	66	5569
hsa-miR-520e	ANKRD33B	ENSG00000164236.7	ENST00000296657.5	-0.050	70	-0.021	68	5569
hsa-miR-520a-3p	ANKRD33B	ENSG00000164236.7	ENST00000296657.5	-0.061	73	-0.026	69	5569
hsa-miR-520b	ANKRD33B	ENSG00000164236.7	ENST00000296657.5	-0.072	74	-0.031	70	5569
hsa-miR-520d-3p	ANKRD33B	ENSG00000164236.7	ENST00000296657.5	-0.061	73	-0.026	69	5569
hsa-miR-520c-3p	ANKRD33B	ENSG00000164236.7	ENST00000296657.5	-0.072	74	-0.031	70	5569
hsa-miR-21-5p	ANKRD33B	ENSG00000164236.7	ENST00000296657.5	-0.101	78	-0.043	69	7287
hsa-miR-590-5p	ANKRD33B	ENSG00000164236.7	ENST00000296657.5	-0.050	72	-0.021	67	7287
hsa-miR-181c-5p	ANKRD33B	ENSG00000164236.7	ENST00000296657.5	-0.097	78	-0.041	69	7305
hsa-miR-181d-5p	ANKRD33B	ENSG00000164236.7	ENST00000296657.5	-0.073	70	-0.031	64	7305
hsa-miR-181a-5p	ANKRD33B	ENSG00000164236.7	ENST00000296657.5	-0.097	77	-0.041	69	7305
hsa-miR-4262	ANKRD33B	ENSG00000164236.7	ENST00000296657.5	-0.030	65	-0.013	56	7305
hsa-miR-181b-5p	ANKRD33B	ENSG00000164236.7	ENST00000296657.5	-0.073	70	-0.031	64	7305
hsa-miR-495-3p	ANKRD33B	ENSG00000164236.7	ENST00000296657.5	-0.010	63	-0.004	71	7426
hsa-miR-5688	ANKRD33B	ENSG00000164236.7	ENST00000296657.5	-0.010	62	-0.004	70	7426
hsa-miR-340-5p	ANKRD33B	ENSG00000164236.7	ENST00000296657.5	-0.010	51	-0.004	64	7436
hsa-miR-129-1-3p	ANKRD33B	ENSG00000164236.7	ENST00000296657.5	-0.183	90	-0.076	81	7467
hsa-miR-129-2-3p	ANKRD33B	ENSG00000164236.7	ENST00000296657.5	-0.183	90	-0.076	81	7467
hsa-miR-331-3p	ANKRD6	ENSG00000135299.12	ENST00000369408.5	-0.369	98	-0.369	98	196
hsa-miR-653-5p	ANKRD6	ENSG00000135299.12	ENST00000369408.5	-0.030	54	-0.010	50	2487
hsa-miR-155-5p	ANKRD6	ENSG00000135299.12	ENST00000369408.5	-0.239	92	-0.057	70	2775
hsa-miR-346	ANKRD65	ENSG00000235098.4	ENST00000520296.1	-0.205	83	-0.205	88	19
hsa-miR-214-5p	ANKRD65	ENSG00000235098.4	ENST00000520296.1	-0.456	99	-0.456	99	38
hsa-miR-339-5p	ANKRD65	ENSG00000235098.4	ENST00000520296.1	-0.180	83	-0.180	90	209
hsa-miR-193a-5p	ANKRD65	ENSG00000235098.4	ENST00000520296.1	-0.211	91	-0.211	93	248
hsa-miR-24-3p	ANKRD65	ENSG00000235098.4	ENST00000520296.1	-0.072	73	-0.072	80	305
hsa-miR-526b-3p	ANKRD9	ENSG00000156381.4	ENST00000559651.1	-0.234	98	-0.234	98	61
hsa-miR-519d-3p	ANKRD9	ENSG00000156381.4	ENST00000559651.1	-0.323	98	-0.323	98	61
hsa-miR-106a-5p	ANKRD9	ENSG00000156381.4	ENST00000559651.1	-0.344	98	-0.344	99	61
hsa-miR-20b-5p	ANKRD9	ENSG00000156381.4	ENST00000559651.1	-0.331	98	-0.331	99	61
hsa-miR-20a-5p	ANKRD9	ENSG00000156381.4	ENST00000559651.1	-0.310	98	-0.310	98	61
hsa-miR-17-5p	ANKRD9	ENSG00000156381.4	ENST00000559651.1	-0.347	98	-0.347	99	61
hsa-miR-106b-5p	ANKRD9	ENSG00000156381.4	ENST00000559651.1	-0.318	98	-0.318	98	61
hsa-miR-93-5p	ANKRD9	ENSG00000156381.4	ENST00000559651.1	-0.331	98	-0.331	99	61
hsa-miR-496.2	ANKRD9	ENSG00000156381.4	ENST00000559651.1	-0.097	82	-0.011	59	4496
hsa-miR-193a-5p	ANKS1A	ENSG00000064999.12	ENST00000360359.3	-0.080	66	-0.080	76	93
hsa-miR-449a	ANKS1A	ENSG00000064999.12	ENST00000360359.3	-0.150	68	-0.150	78	336
hsa-miR-34a-5p	ANKS1A	ENSG00000064999.12	ENST00000360359.3	-0.150	67	-0.150	77	336
hsa-miR-449b-5p	ANKS1A	ENSG00000064999.12	ENST00000360359.3	-0.175	72	-0.175	80	336
hsa-miR-34c-5p	ANKS1A	ENSG00000064999.12	ENST00000360359.3	-0.187	74	-0.187	82	336
hsa-miR-365a-3p	ANKS1A	ENSG00000064999.12	ENST00000360359.3	-0.220	90	-0.220	94	864
hsa-miR-365b-3p	ANKS1A	ENSG00000064999.12	ENST00000360359.3	-0.220	90	-0.220	94	864
hsa-miR-142-3p.1	ANKS1A	ENSG00000064999.12	ENST00000360359.3	-0.123	70	-0.123	79	1824
hsa-miR-6838-5p	ANKS1A	ENSG00000064999.12	ENST00000360359.3	-0.260	93	-0.260	95	1892
hsa-miR-503-5p	ANKS1A	ENSG00000064999.12	ENST00000360359.3	-0.269	97	-0.269	98	1892
hsa-miR-424-5p	ANKS1A	ENSG00000064999.12	ENST00000360359.3	-0.232	91	-0.232	93	1892
hsa-miR-15a-5p	ANKS1A	ENSG00000064999.12	ENST00000360359.3	-0.187	85	-0.187	90	1892
hsa-miR-16-5p	ANKS1A	ENSG00000064999.12	ENST00000360359.3	-0.199	87	-0.199	91	1892
hsa-miR-497-5p	ANKS1A	ENSG00000064999.12	ENST00000360359.3	-0.196	88	-0.196	91	1892
hsa-miR-195-5p	ANKS1A	ENSG00000064999.12	ENST00000360359.3	-0.199	87	-0.199	91	1892
hsa-miR-15b-5p	ANKS1A	ENSG00000064999.12	ENST00000360359.3	-0.199	87	-0.199	91	1892
hsa-miR-27a-3p	ANKS1A	ENSG00000064999.12	ENST00000360359.3	-0.030	57	-0.030	68	2176
hsa-miR-27b-3p	ANKS1A	ENSG00000064999.12	ENST00000360359.3	-0.030	57	-0.030	68	2176
hsa-miR-543	ANKS1A	ENSG00000064999.12	ENST00000360359.3	-0.010	53	-0.010	71	2526
hsa-miR-26a-5p	ANKS1A	ENSG00000064999.12	ENST00000360359.3	-0.222	95	-0.222	96	2558
hsa-miR-1297	ANKS1A	ENSG00000064999.12	ENST00000360359.3	-0.222	95	-0.222	96	2558
hsa-miR-4465	ANKS1A	ENSG00000064999.12	ENST00000360359.3	-0.243	95	-0.243	97	2558
hsa-miR-26b-5p	ANKS1A	ENSG00000064999.12	ENST00000360359.3	-0.222	95	-0.222	96	2558
hsa-miR-101-3p.1	ANKS1A	ENSG00000064999.12	ENST00000360359.3	-0.091	82	-0.089	87	2584
hsa-miR-101-3p.2	ANKS1A	ENSG00000064999.12	ENST00000360359.3	-0.119	88	-0.117	91	2584
hsa-miR-144-3p	ANKS1A	ENSG00000064999.12	ENST00000360359.3	-0.079	77	-0.078	84	2584
hsa-miR-495-3p	ANKS1A	ENSG00000064999.12	ENST00000360359.3	-0.010	63	-0.009	77	2728
hsa-miR-5688	ANKS1A	ENSG00000064999.12	ENST00000360359.3	-0.010	62	-0.009	76	2728
hsa-miR-582-5p	ANKS1A	ENSG00000064999.12	ENST00000360359.3	-0.059	72	-0.054	79	2742
hsa-miR-382-5p	ANKS1A	ENSG00000064999.12	ENST00000360359.3	-0.030	72	-0.027	79	2750
hsa-miR-6835-3p	ANLN	ENSG00000011426.6	ENST00000265748.2	-0.034	80	-0.034	85	88
hsa-miR-217	ANLN	ENSG00000011426.6	ENST00000265748.2	-0.429	99	-0.429	99	132 660
hsa-miR-6807-3p	ANLN	ENSG00000011426.6	ENST00000265748.2	-0.442	99	-0.442	99	132 660
hsa-miR-200b-3p	ANLN	ENSG00000011426.6	ENST00000265748.2	-0.232	96	-0.232	97	135
hsa-miR-429	ANLN	ENSG00000011426.6	ENST00000265748.2	-0.221	95	-0.221	97	135
hsa-miR-200c-3p	ANLN	ENSG00000011426.6	ENST00000265748.2	-0.232	96	-0.232	97	135
hsa-miR-15b-5p	ANLN	ENSG00000011426.6	ENST00000265748.2	-0.334	97	-0.333	97	810
hsa-miR-195-5p	ANLN	ENSG00000011426.6	ENST00000265748.2	-0.310	95	-0.309	97	810
hsa-miR-16-5p	ANLN	ENSG00000011426.6	ENST00000265748.2	-0.310	96	-0.309	97	810
hsa-miR-497-5p	ANLN	ENSG00000011426.6	ENST00000265748.2	-0.331	97	-0.330	98	810
hsa-miR-6838-5p	ANLN	ENSG00000011426.6	ENST00000265748.2	-0.323	96	-0.322	97	810
hsa-miR-424-5p	ANLN	ENSG00000011426.6	ENST00000265748.2	-0.355	97	-0.354	98	810
hsa-miR-15a-5p	ANLN	ENSG00000011426.6	ENST00000265748.2	-0.322	96	-0.321	97	810
hsa-miR-503-5p	ANLN	ENSG00000011426.6	ENST00000265748.2	-0.358	99	-0.357	99	810
hsa-miR-182-5p	ANLN	ENSG00000011426.6	ENST00000265748.2	-0.124	70	-0.117	79	836
hsa-miR-142-3p.2	ANLN	ENSG00000011426.6	ENST00000265748.2	-0.341	97	-0.314	98	1063
hsa-miR-374b-5p	ANLN	ENSG00000011426.6	ENST00000265748.2	-0.067	85	-0.062	89	1130
hsa-miR-374a-5p	ANLN	ENSG00000011426.6	ENST00000265748.2	-0.057	84	-0.053	88	1130
hsa-miR-19a-3p	ANO1	ENSG00000131620.13	ENST00000355303.5	-0.368	97	-0.368	98	179
hsa-miR-19b-3p	ANO1	ENSG00000131620.13	ENST00000355303.5	-0.368	97	-0.368	98	179
hsa-miR-9-5p	ANO1	ENSG00000131620.13	ENST00000355303.5	-0.422	99	-0.422	99	1001
hsa-miR-300	ANO1	ENSG00000131620.13	ENST00000355303.5	-0.053	86	-0.015	74	1387
hsa-miR-381-3p	ANO1	ENSG00000131620.13	ENST00000355303.5	-0.029	75	-0.008	63	1387
hsa-miR-144-3p	ANO1	ENSG00000131620.13	ENST00000355303.5	-0.260	96	-0.069	82	1397
hsa-miR-655-3p	ANO1	ENSG00000131620.13	ENST00000355303.5	-0.116	78	-0.032	60	1401
hsa-miR-374c-5p	ANO1	ENSG00000131620.13	ENST00000355303.5	-0.108	77	-0.030	59	1401
hsa-miR-30e-5p	ANO4	ENSG00000151572.12	ENST00000392979.3	-0.219	88	-0.219	91	40 461
hsa-miR-30c-5p	ANO4	ENSG00000151572.12	ENST00000392979.3	-0.195	85	-0.195	89	40 461
hsa-miR-30b-5p	ANO4	ENSG00000151572.12	ENST00000392979.3	-0.195	85	-0.195	89	40 461
hsa-miR-30d-5p	ANO4	ENSG00000151572.12	ENST00000392979.3	-0.203	87	-0.203	91	40 461
hsa-miR-30a-5p	ANO4	ENSG00000151572.12	ENST00000392979.3	-0.203	87	-0.203	91	40 461
hsa-miR-33b-5p	ANO4	ENSG00000151572.12	ENST00000392979.3	-0.491	99	-0.491	99	99
hsa-miR-33a-5p	ANO4	ENSG00000151572.12	ENST00000392979.3	-0.491	99	-0.491	99	99
hsa-miR-381-3p	ANO4	ENSG00000151572.12	ENST00000392979.3	-0.209	98	-0.209	99	291 724
hsa-miR-300	ANO4	ENSG00000151572.12	ENST00000392979.3	-0.209	98	-0.209	99	291 724
hsa-miR-493-5p	ANO4	ENSG00000151572.12	ENST00000392979.3	-0.113	86	-0.113	90	599
hsa-miR-135a-5p	ANO4	ENSG00000151572.12	ENST00000392979.3	-0.302	95	-0.302	96	709
hsa-miR-135b-5p	ANO4	ENSG00000151572.12	ENST00000392979.3	-0.291	95	-0.291	96	709
hsa-miR-130a-5p	ANO4	ENSG00000151572.12	ENST00000392979.3	-0.177	89	-0.177	92	731
hsa-miR-23a-3p	ANO4	ENSG00000151572.12	ENST00000392979.3	-0.156	87	-0.156	90	731
hsa-miR-23c	ANO4	ENSG00000151572.12	ENST00000392979.3	-0.167	88	-0.167	91	731
hsa-miR-23b-3p	ANO4	ENSG00000151572.12	ENST00000392979.3	-0.167	88	-0.167	91	731
hsa-miR-32-5p	ANO4	ENSG00000151572.12	ENST00000392979.3	-0.166	89	-0.166	92	738
hsa-miR-25-3p	ANO4	ENSG00000151572.12	ENST00000392979.3	-0.151	88	-0.151	91	738
hsa-miR-363-3p	ANO4	ENSG00000151572.12	ENST00000392979.3	-0.179	90	-0.179	92	738
hsa-miR-92b-3p	ANO4	ENSG00000151572.12	ENST00000392979.3	-0.142	88	-0.142	92	738
hsa-miR-92a-3p	ANO4	ENSG00000151572.12	ENST00000392979.3	-0.130	87	-0.130	90	738
hsa-miR-367-3p	ANO4	ENSG00000151572.12	ENST00000392979.3	-0.191	90	-0.191	93	738
hsa-miR-137	ANO4	ENSG00000151572.12	ENST00000392979.3	-0.237	88	-0.237	92	739
hsa-miR-520f-3p	ANO6	ENSG00000177119.11	ENST00000320560.8	-0.191	90	-0.191	93	18
hsa-miR-302c-3p.2	ANO6	ENSG00000177119.11	ENST00000320560.8	-0.169	88	-0.169	92	18
hsa-miR-302d-3p	ANO6	ENSG00000177119.11	ENST00000320560.8	-0.178	91	-0.178	93	19
hsa-miR-520a-3p	ANO6	ENSG00000177119.11	ENST00000320560.8	-0.179	91	-0.179	93	19
hsa-miR-520b	ANO6	ENSG00000177119.11	ENST00000320560.8	-0.179	91	-0.179	93	19
hsa-miR-520c-3p	ANO6	ENSG00000177119.11	ENST00000320560.8	-0.179	91	-0.179	93	19
hsa-miR-520d-3p	ANO6	ENSG00000177119.11	ENST00000320560.8	-0.190	92	-0.190	94	19
hsa-miR-520e	ANO6	ENSG00000177119.11	ENST00000320560.8	-0.168	90	-0.168	93	19
hsa-miR-373-3p	ANO6	ENSG00000177119.11	ENST00000320560.8	-0.116	90	-0.116	93	19
hsa-miR-302e	ANO6	ENSG00000177119.11	ENST00000320560.8	-0.178	91	-0.178	94	19
hsa-miR-372-3p	ANO6	ENSG00000177119.11	ENST00000320560.8	-0.201	92	-0.201	95	19
hsa-miR-302a-3p	ANO6	ENSG00000177119.11	ENST00000320560.8	-0.178	91	-0.178	93	19
hsa-miR-302b-3p	ANO6	ENSG00000177119.11	ENST00000320560.8	-0.178	91	-0.178	93	19
hsa-miR-302c-3p.1	ANO6	ENSG00000177119.11	ENST00000320560.8	-0.178	91	-0.178	93	19
hsa-miR-526b-3p	ANO6	ENSG00000177119.11	ENST00000320560.8	-0.167	95	-0.167	97	20
hsa-miR-106b-5p	ANO6	ENSG00000177119.11	ENST00000320560.8	-0.243	96	-0.243	97	20
hsa-miR-93-5p	ANO6	ENSG00000177119.11	ENST00000320560.8	-0.256	97	-0.256	98	20
hsa-miR-519d-3p	ANO6	ENSG00000177119.11	ENST00000320560.8	-0.256	97	-0.256	97	20
hsa-miR-106a-5p	ANO6	ENSG00000177119.11	ENST00000320560.8	-0.261	97	-0.261	98	20
hsa-miR-17-5p	ANO6	ENSG00000177119.11	ENST00000320560.8	-0.264	97	-0.264	98	20
hsa-miR-20a-5p	ANO6	ENSG00000177119.11	ENST00000320560.8	-0.235	96	-0.235	97	20
hsa-miR-20b-5p	ANO6	ENSG00000177119.11	ENST00000320560.8	-0.256	97	-0.256	97	20
hsa-miR-5195-3p	ANO6	ENSG00000177119.11	ENST00000320560.8	-0.207	89	-0.207	92	162
hsa-miR-145-5p	ANO6	ENSG00000177119.11	ENST00000320560.8	-0.121	85	-0.121	89	162
hsa-miR-505-3p.1	ANO6	ENSG00000177119.11	ENST00000320560.8	-0.106	54	-0.106	70	722
hsa-miR-330-3p	ANO6	ENSG00000177119.11	ENST00000320560.8	-0.020	39	-0.020	64	729
hsa-miR-599	ANO6	ENSG00000177119.11	ENST00000320560.8	-0.035	46	-0.035	64	883
hsa-miR-9-5p	ANO6	ENSG00000177119.11	ENST00000320560.8	-0.049	73	-0.049	80	1139
hsa-miR-200c-3p	ANO6	ENSG00000177119.11	ENST00000320560.8	-0.020	52	-0.020	67	1767
hsa-miR-429	ANO6	ENSG00000177119.11	ENST00000320560.8	-0.020	52	-0.020	67	1767
hsa-miR-200b-3p	ANO6	ENSG00000177119.11	ENST00000320560.8	-0.020	52	-0.020	67	1767
hsa-miR-200a-3p	ANO6	ENSG00000177119.11	ENST00000320560.8	-0.030	58	-0.030	70	2512
hsa-miR-141-3p	ANO6	ENSG00000177119.11	ENST00000320560.8	-0.030	57	-0.030	70	2512
hsa-miR-140-5p	ANO6	ENSG00000177119.11	ENST00000320560.8	-0.255	93	-0.251	95	2519
hsa-miR-27b-3p	ANO6	ENSG00000177119.11	ENST00000320560.8	-0.065	73	-0.064	81	2559
hsa-miR-27a-3p	ANO6	ENSG00000177119.11	ENST00000320560.8	-0.065	73	-0.064	81	2559
hsa-miR-496.1	ANO6	ENSG00000177119.11	ENST00000320560.8	-0.069	57	-0.068	72	2592
hsa-miR-125b-5p	ANO6	ENSG00000177119.11	ENST00000320560.8	-0.264	94	-0.260	95	2596
hsa-miR-125a-5p	ANO6	ENSG00000177119.11	ENST00000320560.8	-0.286	95	-0.282	96	2596
hsa-miR-4319	ANO6	ENSG00000177119.11	ENST00000320560.8	-0.264	94	-0.260	95	2596
hsa-miR-186-5p	ANO6	ENSG00000177119.11	ENST00000320560.8	-0.056	94	-0.055	96	2949 2991
hsa-miR-340-5p	ANO6	ENSG00000177119.11	ENST00000320560.8	-0.063	94	-0.062	96	2996
hsa-miR-374c-5p	ANXA4	ENSG00000196975.10	ENST00000394295.4	-0.121	80	-0.114	86	143
hsa-miR-655-3p	ANXA4	ENSG00000196975.10	ENST00000394295.4	-0.088	70	-0.083	79	143
hsa-miR-369-3p	ANXA4	ENSG00000196975.10	ENST00000394295.4	-0.116	94	-0.109	96	144
hsa-miR-203a-3p.2	ANXA4	ENSG00000196975.10	ENST00000394295.4	-0.237	99	-0.223	99	196
hsa-miR-1-3p	ANXA4	ENSG00000196975.10	ENST00000394295.4	-0.539	99	-0.328	97	691
hsa-miR-613	ANXA4	ENSG00000196975.10	ENST00000394295.4	-0.549	99	-0.334	97	691
hsa-miR-206	ANXA4	ENSG00000196975.10	ENST00000394295.4	-0.515	99	-0.314	97	691
hsa-miR-124-3p.1	ANXA4	ENSG00000196975.10	ENST00000394295.4	-0.383	98	-0.235	94	881
hsa-miR-488-3p	ANXA4	ENSG00000196975.10	ENST00000394295.4	-0.256	97	-0.160	94	884
hsa-miR-124-3p.2	ANXA5	ENSG00000164111.10	ENST00000296511.5	-0.478	98	-0.478	98	98
hsa-miR-124-3p.1	ANXA5	ENSG00000164111.10	ENST00000296511.5	-0.292	95	-0.292	96	98
hsa-miR-506-3p	ANXA5	ENSG00000164111.10	ENST00000296511.5	-0.383	97	-0.383	98	98
hsa-miR-383-5p.1	ANXA5	ENSG00000164111.10	ENST00000296511.5	-0.242	90	-0.242	93	167
hsa-miR-203a-3p.1	ANXA5	ENSG00000164111.10	ENST00000296511.5	-0.251	97	-0.248	98	453
hsa-miR-613	AP1S1	ENSG00000106367.9	ENST00000337619.5	-0.301	96	-0.301	97	154
hsa-miR-1-3p	AP1S1	ENSG00000106367.9	ENST00000337619.5	-0.355	97	-0.355	98	154
hsa-miR-206	AP1S1	ENSG00000106367.9	ENST00000337619.5	-0.355	97	-0.355	98	154
hsa-miR-23c	AP1S1	ENSG00000106367.9	ENST00000337619.5	-0.134	84	-0.134	88	229
hsa-miR-23a-3p	AP1S1	ENSG00000106367.9	ENST00000337619.5	-0.123	82	-0.123	87	229
hsa-miR-23b-3p	AP1S1	ENSG00000106367.9	ENST00000337619.5	-0.112	81	-0.112	86	229
hsa-miR-130a-5p	AP1S1	ENSG00000106367.9	ENST00000337619.5	-0.144	86	-0.144	89	229
hsa-miR-29a-3p	AP1S1	ENSG00000106367.9	ENST00000337619.5	-0.272	90	-0.272	93	246
hsa-miR-29b-3p	AP1S1	ENSG00000106367.9	ENST00000337619.5	-0.272	90	-0.272	93	246
hsa-miR-29c-3p	AP1S1	ENSG00000106367.9	ENST00000337619.5	-0.260	89	-0.260	92	246
hsa-miR-582-5p	AP1S1	ENSG00000106367.9	ENST00000337619.5	-0.496	99	-0.496	99	316
hsa-miR-101-3p.2	AP1S1	ENSG00000106367.9	ENST00000337619.5	-0.244	97	-0.244	98	317
hsa-miR-490-3p	AP1S1	ENSG00000106367.9	ENST00000337619.5	-0.265	97	-0.265	98	338
hsa-miR-211-5p	AP1S1	ENSG00000106367.9	ENST00000337619.5	-0.475	99	-0.451	99	344
hsa-miR-204-5p	AP1S1	ENSG00000106367.9	ENST00000337619.5	-0.475	99	-0.451	99	344
hsa-miR-4458	AP1S1	ENSG00000106367.9	ENST00000337619.5	-0.386	94	-0.366	95	392
hsa-let-7a-5p	AP1S1	ENSG00000106367.9	ENST00000337619.5	-0.374	94	-0.355	95	392
hsa-miR-4500	AP1S1	ENSG00000106367.9	ENST00000337619.5	-0.374	94	-0.355	95	392
hsa-let-7b-5p	AP1S1	ENSG00000106367.9	ENST00000337619.5	-0.374	94	-0.355	95	392
hsa-let-7c-5p	AP1S1	ENSG00000106367.9	ENST00000337619.5	-0.374	94	-0.355	95	392
hsa-let-7d-5p	AP1S1	ENSG00000106367.9	ENST00000337619.5	-0.364	93	-0.345	94	392
hsa-let-7e-5p	AP1S1	ENSG00000106367.9	ENST00000337619.5	-0.374	94	-0.355	95	392
hsa-let-7f-5p	AP1S1	ENSG00000106367.9	ENST00000337619.5	-0.374	94	-0.355	95	392
hsa-let-7g-5p	AP1S1	ENSG00000106367.9	ENST00000337619.5	-0.374	94	-0.355	95	392
hsa-let-7i-5p	AP1S1	ENSG00000106367.9	ENST00000337619.5	-0.374	94	-0.355	95	392
hsa-miR-98-5p	AP1S1	ENSG00000106367.9	ENST00000337619.5	-0.374	94	-0.355	95	392
hsa-miR-3064-5p	AP1S1	ENSG00000106367.9	ENST00000337619.5	-0.144	84	-0.137	88	414
hsa-miR-6504-5p	AP1S1	ENSG00000106367.9	ENST00000337619.5	-0.133	82	-0.127	87	414
hsa-miR-22-3p	AP1S1	ENSG00000106367.9	ENST00000337619.5	-0.274	93	-0.260	94	420
hsa-miR-31-5p	AP1S1	ENSG00000106367.9	ENST00000337619.5	-0.216	87	-0.206	90	530
hsa-miR-375	AP1S1	ENSG00000106367.9	ENST00000337619.5	-0.189	97	-0.005	47	1935
hsa-miR-424-5p	AP2A1	ENSG00000196961.8	ENST00000354293.5	-0.319	96	-0.319	97	164
hsa-miR-497-5p	AP2A1	ENSG00000196961.8	ENST00000354293.5	-0.297	95	-0.297	97	164
hsa-miR-6838-5p	AP2A1	ENSG00000196961.8	ENST00000354293.5	-0.334	97	-0.334	97	164
hsa-miR-15b-5p	AP2A1	ENSG00000196961.8	ENST00000354293.5	-0.333	97	-0.333	97	164
hsa-miR-195-5p	AP2A1	ENSG00000196961.8	ENST00000354293.5	-0.333	96	-0.333	97	164
hsa-miR-16-5p	AP2A1	ENSG00000196961.8	ENST00000354293.5	-0.333	96	-0.333	97	164
hsa-miR-15a-5p	AP2A1	ENSG00000196961.8	ENST00000354293.5	-0.333	97	-0.333	97	164
hsa-miR-30c-5p	AP2A1	ENSG00000196961.8	ENST00000354293.5	-0.278	94	-0.278	95	170
hsa-miR-30e-5p	AP2A1	ENSG00000196961.8	ENST00000354293.5	-0.278	94	-0.278	95	170
hsa-miR-30a-5p	AP2A1	ENSG00000196961.8	ENST00000354293.5	-0.278	94	-0.278	96	170
hsa-miR-30b-5p	AP2A1	ENSG00000196961.8	ENST00000354293.5	-0.278	94	-0.278	95	170
hsa-miR-30d-5p	AP2A1	ENSG00000196961.8	ENST00000354293.5	-0.278	94	-0.278	96	170
hsa-miR-218-5p	AP2A1	ENSG00000196961.8	ENST00000354293.5	-0.074	68	-0.074	77	222
hsa-miR-331-3p	AP2A1	ENSG00000196961.8	ENST00000354293.5	-0.092	77	-0.092	83	309
hsa-miR-374c-5p	AP2A1	ENSG00000196961.8	ENST00000354293.5	-0.020	18	-0.020	48	319
hsa-miR-655-3p	AP2A1	ENSG00000196961.8	ENST00000354293.5	-0.020	18	-0.020	47	319
hsa-miR-369-3p	AP2A1	ENSG00000196961.8	ENST00000354293.5	-0.020	73	-0.020	82	320
hsa-miR-670-3p	AP5B1	ENSG00000254470.2	ENST00000532090.2	-0.030	43	-0.020	51	1401
hsa-miR-449a	APH1A	ENSG00000117362.8	ENST00000360244.4	-0.293	91	-0.293	93	41
hsa-miR-34c-5p	APH1A	ENSG00000117362.8	ENST00000360244.4	-0.294	90	-0.294	93	41
hsa-miR-34a-5p	APH1A	ENSG00000117362.8	ENST00000360244.4	-0.304	91	-0.304	94	41
hsa-miR-449b-5p	APH1A	ENSG00000117362.8	ENST00000360244.4	-0.283	89	-0.283	92	41
hsa-miR-491-5p	APH1A	ENSG00000117362.8	ENST00000360244.4	-0.202	84	-0.202	88	228
hsa-miR-455-3p.1	APH1A	ENSG00000117362.8	ENST00000360244.4	-0.145	85	-0.145	89	386
hsa-miR-5195-3p	APH1A	ENSG00000117362.8	ENST00000360244.4	-0.206	89	-0.183	90	829
hsa-miR-145-5p	APH1A	ENSG00000117362.8	ENST00000360244.4	-0.187	91	-0.166	93	829
hsa-miR-138-5p	APH1A	ENSG00000117362.8	ENST00000360244.4	-0.419	97	-0.368	96	859
hsa-miR-182-5p	APLN	ENSG00000171388.9	ENST00000307484.6	-0.204	86	-0.204	91	795
hsa-miR-124-3p.1	APLN	ENSG00000171388.9	ENST00000307484.6	-0.357	97	-0.357	98	999
hsa-miR-6838-5p	APLN	ENSG00000171388.9	ENST00000307484.6	-0.405	98	-0.405	98	1687 1690 1702 1705 1708 1711 1714 1717
hsa-miR-15a-5p	APLN	ENSG00000171388.9	ENST00000307484.6	-0.395	98	-0.395	98	1687 1690 1702 1705 1708 1711 1714 1717
hsa-miR-15b-5p	APLN	ENSG00000171388.9	ENST00000307484.6	-0.395	98	-0.395	98	1687 1690 1702 1705 1708 1711 1714 1717
hsa-miR-497-5p	APLN	ENSG00000171388.9	ENST00000307484.6	-0.416	98	-0.416	99	1687 1690 1702 1705 1708 1711 1714 1717
hsa-miR-424-5p	APLN	ENSG00000171388.9	ENST00000307484.6	-0.416	98	-0.416	99	1687 1690 1702 1705 1708 1711 1714 1717
hsa-miR-16-5p	APLN	ENSG00000171388.9	ENST00000307484.6	-0.395	98	-0.395	98	1687 1690 1702 1705 1708 1711 1714 1717
hsa-miR-195-5p	APLN	ENSG00000171388.9	ENST00000307484.6	-0.395	98	-0.395	98	1687 1690 1702 1705 1708 1711 1714 1717
hsa-miR-503-5p	APLN	ENSG00000171388.9	ENST00000307484.6	-0.258	97	-0.258	97	1691
hsa-miR-340-5p	APLN	ENSG00000171388.9	ENST00000307484.6	-0.201	99	-0.201	99	2089
hsa-miR-5590-3p	APLN	ENSG00000171388.9	ENST00000307484.6	-0.153	95	-0.153	96	2089
hsa-miR-142-5p	APLN	ENSG00000171388.9	ENST00000307484.6	-0.149	95	-0.149	97	2089
hsa-miR-137	APLN	ENSG00000171388.9	ENST00000307484.6	-0.441	97	-0.115	77	2552
hsa-miR-494-3p	APLN	ENSG00000171388.9	ENST00000307484.6	-0.378	99	-0.035	81	2594
hsa-miR-653-5p	APLN	ENSG00000171388.9	ENST00000307484.6	-0.189	95	-0.019	59	2595
hsa-miR-302a-3p	APOC2	ENSG00000234906.4	ENST00000585786.1	-0.463	99	-0.463	99	326
hsa-miR-302e	APOC2	ENSG00000234906.4	ENST00000585786.1	-0.479	99	-0.479	99	326
hsa-miR-302d-3p	APOC2	ENSG00000234906.4	ENST00000585786.1	-0.463	99	-0.463	99	326
hsa-miR-302c-3p.1	APOC2	ENSG00000234906.4	ENST00000585786.1	-0.463	99	-0.463	99	326
hsa-miR-302b-3p	APOC2	ENSG00000234906.4	ENST00000585786.1	-0.463	99	-0.463	99	326
hsa-miR-372-3p	APOC2	ENSG00000234906.4	ENST00000585786.1	-0.465	99	-0.465	99	326
hsa-miR-373-3p	APOC2	ENSG00000234906.4	ENST00000585786.1	-0.379	99	-0.379	99	326
hsa-miR-520a-3p	APOC2	ENSG00000234906.4	ENST00000585786.1	-0.465	99	-0.465	99	326
hsa-miR-520b	APOC2	ENSG00000234906.4	ENST00000585786.1	-0.441	99	-0.441	99	326
hsa-miR-520c-3p	APOC2	ENSG00000234906.4	ENST00000585786.1	-0.449	99	-0.449	99	326
hsa-miR-520e	APOC2	ENSG00000234906.4	ENST00000585786.1	-0.457	99	-0.457	99	326
hsa-miR-520d-3p	APOC2	ENSG00000234906.4	ENST00000585786.1	-0.465	99	-0.465	99	326
hsa-miR-325-3p	APOC2	ENSG00000234906.4	ENST00000585786.1	-0.407	98	-0.402	98	511
hsa-miR-125a-5p	APOL3	ENSG00000128284.15	ENST00000397293.2	-0.051	55	-0.000	20	1727
hsa-miR-125b-5p	APOL3	ENSG00000128284.15	ENST00000397293.2	-0.051	55	-0.000	20	1727
hsa-miR-4319	APOL3	ENSG00000128284.15	ENST00000397293.2	-0.035	46	-0.000	19	1727
hsa-miR-874-3p	AQP3	ENSG00000165272.10	ENST00000297991.4	-0.480	99	-0.480	99	351
hsa-miR-1-3p	ARF3	ENSG00000134287.5	ENST00000256682.4	-0.184	88	-0.184	91	212
hsa-miR-206	ARF3	ENSG00000134287.5	ENST00000256682.4	-0.184	88	-0.184	91	212
hsa-miR-613	ARF3	ENSG00000134287.5	ENST00000256682.4	-0.233	92	-0.233	94	212
hsa-miR-125b-5p	ARF3	ENSG00000134287.5	ENST00000256682.4	-0.110	73	-0.090	78	538
hsa-miR-125a-5p	ARF3	ENSG00000134287.5	ENST00000256682.4	-0.099	71	-0.082	76	538
hsa-miR-4319	ARF3	ENSG00000134287.5	ENST00000256682.4	-0.132	78	-0.108	81	538
hsa-miR-132-3p	ARF3	ENSG00000134287.5	ENST00000256682.4	-0.135	90	-0.111	91	788
hsa-miR-212-3p	ARF3	ENSG00000134287.5	ENST00000256682.4	-0.135	90	-0.111	91	788
hsa-miR-324-5p	ARF3	ENSG00000134287.5	ENST00000256682.4	-0.342	95	-0.262	93	1424
hsa-miR-27b-3p	ARF3	ENSG00000134287.5	ENST00000256682.4	-0.280	96	-0.215	95	1556 1784 2701
hsa-miR-27a-3p	ARF3	ENSG00000134287.5	ENST00000256682.4	-0.280	96	-0.215	95	1556 1784 2701
hsa-miR-216a-3p	ARF3	ENSG00000134287.5	ENST00000256682.4	-0.164	89	-0.127	88	1784 2701
hsa-miR-3681-3p	ARF3	ENSG00000134287.5	ENST00000256682.4	-0.189	91	-0.147	89	1784 2701
hsa-miR-128-3p	ARF3	ENSG00000134287.5	ENST00000256682.4	-0.140	86	-0.109	86	1784 2701
hsa-miR-183-5p.2	ARF3	ENSG00000134287.5	ENST00000256682.4	-0.172	83	-0.133	84	1818
hsa-miR-6893-3p	ARF3	ENSG00000134287.5	ENST00000256682.4	-0.030	43	-0.023	55	2366
hsa-miR-370-3p	ARF3	ENSG00000134287.5	ENST00000256682.4	-0.020	41	-0.016	56	2366
hsa-miR-181b-5p	ARF3	ENSG00000134287.5	ENST00000256682.4	-0.059	65	-0.046	71	2632
hsa-miR-181c-5p	ARF3	ENSG00000134287.5	ENST00000256682.4	-0.071	70	-0.056	74	2632
hsa-miR-4262	ARF3	ENSG00000134287.5	ENST00000256682.4	-0.016	41	-0.013	56	2632
hsa-miR-181d-5p	ARF3	ENSG00000134287.5	ENST00000256682.4	-0.059	65	-0.046	71	2632
hsa-miR-181a-5p	ARF3	ENSG00000134287.5	ENST00000256682.4	-0.059	65	-0.046	71	2632
hsa-miR-320a	ARF3	ENSG00000134287.5	ENST00000256682.4	-0.062	77	-0.049	81	2737
hsa-miR-320d	ARF3	ENSG00000134287.5	ENST00000256682.4	-0.062	77	-0.049	81	2737
hsa-miR-320b	ARF3	ENSG00000134287.5	ENST00000256682.4	-0.062	77	-0.049	81	2737
hsa-miR-4429	ARF3	ENSG00000134287.5	ENST00000256682.4	-0.062	78	-0.049	81	2737
hsa-miR-320c	ARF3	ENSG00000134287.5	ENST00000256682.4	-0.062	77	-0.049	81	2737
hsa-miR-493-3p	ARF3	ENSG00000134287.5	ENST00000256682.4	-0.205	91	-0.009	46	2750
hsa-miR-194-5p	ARHGAP21	ENSG00000107863.12	ENST00000396432.2	-0.228	94	-0.228	96	38
hsa-miR-152-3p	ARHGAP21	ENSG00000107863.12	ENST00000396432.2	-0.287	93	-0.287	95	125
hsa-miR-148b-3p	ARHGAP21	ENSG00000107863.12	ENST00000396432.2	-0.287	93	-0.287	95	125
hsa-miR-148a-3p	ARHGAP21	ENSG00000107863.12	ENST00000396432.2	-0.287	93	-0.287	95	125
hsa-miR-3681-3p	ARHGAP21	ENSG00000107863.12	ENST00000396432.2	-0.179	90	-0.179	92	127
hsa-miR-216a-3p	ARHGAP21	ENSG00000107863.12	ENST00000396432.2	-0.161	89	-0.161	92	127
hsa-miR-128-3p	ARHGAP21	ENSG00000107863.12	ENST00000396432.2	-0.145	87	-0.145	90	127
hsa-miR-27a-3p	ARHGAP21	ENSG00000107863.12	ENST00000396432.2	-0.233	94	-0.233	96	128
hsa-miR-27b-3p	ARHGAP21	ENSG00000107863.12	ENST00000396432.2	-0.233	94	-0.233	96	128
hsa-miR-6504-5p	ARHGAP21	ENSG00000107863.12	ENST00000396432.2	-0.476	99	-0.476	99	158
hsa-miR-3064-5p	ARHGAP21	ENSG00000107863.12	ENST00000396432.2	-0.412	99	-0.412	99	158
hsa-miR-183-5p.1	ARHGAP21	ENSG00000107863.12	ENST00000396432.2	-0.376	98	-0.376	98	368
hsa-miR-206	ARHGAP21	ENSG00000107863.12	ENST00000396432.2	-0.171	87	-0.171	90	492
hsa-miR-613	ARHGAP21	ENSG00000107863.12	ENST00000396432.2	-0.148	83	-0.148	88	492
hsa-miR-1-3p	ARHGAP21	ENSG00000107863.12	ENST00000396432.2	-0.207	90	-0.207	93	492
hsa-miR-377-3p	ARHGAP21	ENSG00000107863.12	ENST00000396432.2	-0.124	75	-0.124	84	547
hsa-miR-224-5p	ARHGAP21	ENSG00000107863.12	ENST00000396432.2	-0.121	88	-0.121	92	550
hsa-miR-26a-5p	ARHGAP21	ENSG00000107863.12	ENST00000396432.2	-0.140	87	-0.140	91	553
hsa-miR-1297	ARHGAP21	ENSG00000107863.12	ENST00000396432.2	-0.140	87	-0.140	91	553
hsa-miR-26b-5p	ARHGAP21	ENSG00000107863.12	ENST00000396432.2	-0.140	87	-0.140	91	553
hsa-miR-4465	ARHGAP21	ENSG00000107863.12	ENST00000396432.2	-0.173	90	-0.173	93	553
hsa-miR-362-3p	ARHGAP21	ENSG00000107863.12	ENST00000396432.2	-0.312	99	-0.312	99	654
hsa-miR-329-3p	ARHGAP21	ENSG00000107863.12	ENST00000396432.2	-0.320	99	-0.320	99	654
hsa-miR-199b-5p	ARHGAP21	ENSG00000107863.12	ENST00000396432.2	-0.656	99	-0.656	99	770
hsa-miR-199a-5p	ARHGAP21	ENSG00000107863.12	ENST00000396432.2	-0.648	99	-0.648	99	770
hsa-miR-5195-3p	ARHGAP21	ENSG00000107863.12	ENST00000396432.2	-0.213	89	-0.213	92	772
hsa-miR-145-5p	ARHGAP21	ENSG00000107863.12	ENST00000396432.2	-0.146	88	-0.146	91	772
hsa-miR-374a-5p	ARHGAP23	ENSG00000225485.3	ENST00000431231.2	-0.076	89	-0.071	92	1200
hsa-miR-374b-5p	ARHGAP23	ENSG00000225485.3	ENST00000431231.2	-0.086	89	-0.080	92	1200
hsa-miR-200a-3p	ARHGAP23	ENSG00000225485.3	ENST00000431231.2	-0.087	79	-0.081	84	1261
hsa-miR-141-3p	ARHGAP23	ENSG00000225485.3	ENST00000431231.2	-0.076	76	-0.071	82	1261
hsa-miR-543	ARHGAP26	ENSG00000145819.11	ENST00000378004.3	-0.030	80	-0.030	86	130
hsa-miR-494-3p	ARHGAP26	ENSG00000145819.11	ENST00000378004.3	-0.029	64	-0.029	77	132
hsa-miR-6088	ARHGAP26	ENSG00000145819.11	ENST00000378004.3	-0.176	91	-0.176	94	169
hsa-miR-143-3p	ARHGAP26	ENSG00000145819.11	ENST00000378004.3	-0.158	87	-0.158	92	169
hsa-miR-4770	ARHGAP26	ENSG00000145819.11	ENST00000378004.3	-0.158	88	-0.158	92	169
hsa-miR-30b-5p	ARHGAP26	ENSG00000145819.11	ENST00000378004.3	-0.102	63	-0.102	74	437
hsa-miR-30c-5p	ARHGAP26	ENSG00000145819.11	ENST00000378004.3	-0.102	63	-0.102	74	437
hsa-miR-30d-5p	ARHGAP26	ENSG00000145819.11	ENST00000378004.3	-0.102	65	-0.102	75	437
hsa-miR-30e-5p	ARHGAP26	ENSG00000145819.11	ENST00000378004.3	-0.102	62	-0.102	74	437
hsa-miR-30a-5p	ARHGAP26	ENSG00000145819.11	ENST00000378004.3	-0.102	64	-0.102	75	437
hsa-miR-22-3p	ARHGAP26	ENSG00000145819.11	ENST00000378004.3	-0.144	79	-0.144	85	497
hsa-miR-409-5p	ARHGAP26	ENSG00000145819.11	ENST00000378004.3	-0.051	41	-0.051	59	705
hsa-miR-129-5p	ARHGAP26	ENSG00000145819.11	ENST00000378004.3	-0.010	47	-0.010	76	741
hsa-miR-216a-5p	ARHGAP26	ENSG00000145819.11	ENST00000378004.3	-0.101	81	-0.101	88	958
hsa-miR-449b-5p	ARHGAP26	ENSG00000145819.11	ENST00000378004.3	-0.402	96	-0.402	97	1239
hsa-miR-449a	ARHGAP26	ENSG00000145819.11	ENST00000378004.3	-0.384	96	-0.384	97	1239
hsa-miR-34c-5p	ARHGAP26	ENSG00000145819.11	ENST00000378004.3	-0.410	96	-0.410	97	1239
hsa-miR-34a-5p	ARHGAP26	ENSG00000145819.11	ENST00000378004.3	-0.384	96	-0.384	97	1239
hsa-miR-211-5p	ARHGAP26	ENSG00000145819.11	ENST00000378004.3	-0.094	79	-0.094	85	1254
hsa-miR-204-5p	ARHGAP26	ENSG00000145819.11	ENST00000378004.3	-0.094	79	-0.094	85	1254
hsa-miR-1297	ARHGAP26	ENSG00000145819.11	ENST00000378004.3	-0.143	88	-0.143	91	1629
hsa-miR-26a-5p	ARHGAP26	ENSG00000145819.11	ENST00000378004.3	-0.131	86	-0.131	90	1629
hsa-miR-26b-5p	ARHGAP26	ENSG00000145819.11	ENST00000378004.3	-0.143	88	-0.143	91	1629
hsa-miR-4465	ARHGAP26	ENSG00000145819.11	ENST00000378004.3	-0.164	89	-0.164	92	1629
hsa-miR-505-3p.2	ARHGAP26	ENSG00000145819.11	ENST00000378004.3	-0.145	95	-0.145	97	1638
hsa-miR-421	ARHGAP26	ENSG00000145819.11	ENST00000378004.3	-0.082	71	-0.082	81	1639
hsa-miR-101-3p.2	ARHGAP26	ENSG00000145819.11	ENST00000378004.3	-0.079	80	-0.079	86	1647 6191
hsa-miR-101-3p.1	ARHGAP26	ENSG00000145819.11	ENST00000378004.3	-0.065	76	-0.065	83	1647 6191
hsa-miR-144-3p	ARHGAP26	ENSG00000145819.11	ENST00000378004.3	-0.086	79	-0.049	76	1647 6190
hsa-miR-186-5p	ARHGAP26	ENSG00000145819.11	ENST00000378004.3	-0.030	87	-0.017	83	1736
hsa-miR-6838-5p	ARHGAP26	ENSG00000145819.11	ENST00000378004.3	-0.107	73	-0.060	69	2272 2275
hsa-miR-497-5p	ARHGAP26	ENSG00000145819.11	ENST00000378004.3	-0.092	71	-0.052	69	2272 2275
hsa-miR-15b-5p	ARHGAP26	ENSG00000145819.11	ENST00000378004.3	-0.117	75	-0.066	71	2272 2275
hsa-miR-16-5p	ARHGAP26	ENSG00000145819.11	ENST00000378004.3	-0.106	74	-0.060	71	2272 2275
hsa-miR-195-5p	ARHGAP26	ENSG00000145819.11	ENST00000378004.3	-0.106	73	-0.060	71	2272 2275
hsa-miR-15a-5p	ARHGAP26	ENSG00000145819.11	ENST00000378004.3	-0.106	73	-0.060	70	2272 2275
hsa-miR-424-5p	ARHGAP26	ENSG00000145819.11	ENST00000378004.3	-0.103	73	-0.058	71	2272 2275
hsa-miR-145-5p	ARHGAP26	ENSG00000145819.11	ENST00000378004.3	-0.029	59	-0.016	60	3433
hsa-miR-5195-3p	ARHGAP26	ENSG00000145819.11	ENST00000378004.3	-0.081	67	-0.046	67	3433
hsa-miR-760	ARHGAP26	ENSG00000145819.11	ENST00000378004.3	-0.126	69	-0.071	66	5241
hsa-miR-24-3p	ARHGAP26	ENSG00000145819.11	ENST00000378004.3	-0.207	92	-0.115	86	5879
hsa-miR-183-5p.2	ARHGAP26	ENSG00000145819.11	ENST00000378004.3	-0.265	92	-0.146	85	5974
hsa-miR-183-5p.1	ARHGAP26	ENSG00000145819.11	ENST00000378004.3	-0.300	96	-0.164	91	5975
hsa-miR-599	ARHGAP26	ENSG00000145819.11	ENST00000378004.3	-0.031	44	-0.018	47	5999
hsa-miR-302c-3p.2	ARHGAP26	ENSG00000145819.11	ENST00000378004.3	-0.186	89	-0.103	87	6107
hsa-miR-520f-3p	ARHGAP26	ENSG00000145819.11	ENST00000378004.3	-0.208	91	-0.115	88	6107
hsa-miR-377-3p	ARHGAP26	ENSG00000145819.11	ENST00000378004.3	-0.037	43	-0.021	50	6204
hsa-miR-325-3p	ARHGAP26	ENSG00000145819.11	ENST00000378004.3	-0.030	56	-0.017	59	6218
hsa-miR-106b-5p	ARHGAP26	ENSG00000145819.11	ENST00000378004.3	-0.150	92	-0.056	87	6240
hsa-miR-106a-5p	ARHGAP26	ENSG00000145819.11	ENST00000378004.3	-0.168	93	-0.062	87	6240
hsa-miR-526b-3p	ARHGAP26	ENSG00000145819.11	ENST00000378004.3	-0.114	93	-0.043	90	6240
hsa-miR-20a-5p	ARHGAP26	ENSG00000145819.11	ENST00000378004.3	-0.150	92	-0.056	87	6240
hsa-miR-17-5p	ARHGAP26	ENSG00000145819.11	ENST00000378004.3	-0.171	93	-0.063	88	6240
hsa-miR-20b-5p	ARHGAP26	ENSG00000145819.11	ENST00000378004.3	-0.171	93	-0.063	88	6240
hsa-miR-519d-3p	ARHGAP26	ENSG00000145819.11	ENST00000378004.3	-0.195	94	-0.072	89	6240
hsa-miR-93-5p	ARHGAP26	ENSG00000145819.11	ENST00000378004.3	-0.171	93	-0.063	88	6240
hsa-miR-200c-3p	ARHGAP26	ENSG00000145819.11	ENST00000378004.3	-0.077	81	-0.029	74	6284
hsa-miR-200b-3p	ARHGAP26	ENSG00000145819.11	ENST00000378004.3	-0.077	81	-0.029	73	6284
hsa-miR-429	ARHGAP26	ENSG00000145819.11	ENST00000378004.3	-0.077	80	-0.029	73	6284
hsa-miR-219a-5p	ARHGAP26	ENSG00000145819.11	ENST00000378004.3	-0.221	91	-0.081	81	6497
hsa-miR-4782-3p	ARHGAP26	ENSG00000145819.11	ENST00000378004.3	-0.232	91	-0.084	82	6497
hsa-miR-6766-3p	ARHGAP26	ENSG00000145819.11	ENST00000378004.3	-0.232	92	-0.084	83	6497
hsa-miR-154-3p	ARHGAP26	ENSG00000145819.11	ENST00000378004.3	-0.092	83	-0.034	76	6522
hsa-miR-487a-3p	ARHGAP26	ENSG00000145819.11	ENST00000378004.3	-0.136	89	-0.051	81	6522
hsa-miR-222-3p	ARHGAP28	ENSG00000088756.8	ENST00000419673.2	-0.144	78	-0.144	86	346
hsa-miR-221-3p	ARHGAP28	ENSG00000088756.8	ENST00000419673.2	-0.155	80	-0.155	87	346
hsa-miR-5195-3p	ARHGAP28	ENSG00000088756.8	ENST00000419673.2	-0.212	89	-0.152	87	2758
hsa-miR-145-5p	ARHGAP28	ENSG00000088756.8	ENST00000419673.2	-0.138	87	-0.100	87	2758
hsa-miR-196b-5p	ARHGAP28	ENSG00000088756.8	ENST00000419673.2	-0.339	96	-0.240	94	2798
hsa-miR-196a-5p	ARHGAP28	ENSG00000088756.8	ENST00000419673.2	-0.328	96	-0.233	94	2798
hsa-let-7g-5p	ARHGAP28	ENSG00000088756.8	ENST00000419673.2	-0.462	97	-0.324	93	2799
hsa-let-7a-5p	ARHGAP28	ENSG00000088756.8	ENST00000419673.2	-0.486	98	-0.340	94	2799
hsa-miR-4500	ARHGAP28	ENSG00000088756.8	ENST00000419673.2	-0.438	97	-0.308	93	2799
hsa-miR-4458	ARHGAP28	ENSG00000088756.8	ENST00000419673.2	-0.432	96	-0.303	92	2799
hsa-let-7d-5p	ARHGAP28	ENSG00000088756.8	ENST00000419673.2	-0.456	97	-0.319	93	2799
hsa-let-7b-5p	ARHGAP28	ENSG00000088756.8	ENST00000419673.2	-0.454	97	-0.318	93	2799
hsa-miR-98-5p	ARHGAP28	ENSG00000088756.8	ENST00000419673.2	-0.470	97	-0.329	94	2799
hsa-let-7c-5p	ARHGAP28	ENSG00000088756.8	ENST00000419673.2	-0.470	97	-0.329	94	2799
hsa-let-7e-5p	ARHGAP28	ENSG00000088756.8	ENST00000419673.2	-0.486	98	-0.340	94	2799
hsa-let-7f-5p	ARHGAP28	ENSG00000088756.8	ENST00000419673.2	-0.486	98	-0.340	94	2799
hsa-let-7i-5p	ARHGAP28	ENSG00000088756.8	ENST00000419673.2	-0.454	97	-0.318	93	2799
hsa-miR-331-3p	ARHGAP8	ENSG00000241484.5	ENST00000336963.4	-0.026	52	-0.026	65	40
hsa-miR-32-5p	ARHGEF10	ENSG00000104728.11	ENST00000520359.1	-0.233	93	-0.233	95	132
hsa-miR-363-3p	ARHGEF10	ENSG00000104728.11	ENST00000520359.1	-0.267	95	-0.267	96	132
hsa-miR-367-3p	ARHGEF10	ENSG00000104728.11	ENST00000520359.1	-0.243	94	-0.243	95	132
hsa-miR-92a-3p	ARHGEF10	ENSG00000104728.11	ENST00000520359.1	-0.257	95	-0.257	96	132
hsa-miR-92b-3p	ARHGEF10	ENSG00000104728.11	ENST00000520359.1	-0.257	95	-0.257	96	132
hsa-miR-25-3p	ARHGEF10	ENSG00000104728.11	ENST00000520359.1	-0.278	95	-0.278	97	132
hsa-miR-219a-2-3p	ARHGEF10	ENSG00000104728.11	ENST00000520359.1	-0.189	92	-0.189	94	414
hsa-miR-330-3p	ARHGEF10	ENSG00000104728.11	ENST00000520359.1	-0.105	91	-0.094	92	699
hsa-miR-29c-3p	ARHGEF10	ENSG00000104728.11	ENST00000520359.1	-0.118	71	-0.106	78	929
hsa-miR-29b-3p	ARHGEF10	ENSG00000104728.11	ENST00000520359.1	-0.110	70	-0.099	76	929
hsa-miR-29a-3p	ARHGEF10	ENSG00000104728.11	ENST00000520359.1	-0.118	71	-0.106	78	929
hsa-miR-302d-3p	ARHGEF10	ENSG00000104728.11	ENST00000520359.1	-0.210	93	-0.188	94	1221
hsa-miR-302c-3p.1	ARHGEF10	ENSG00000104728.11	ENST00000520359.1	-0.210	93	-0.188	94	1221
hsa-miR-373-3p	ARHGEF10	ENSG00000104728.11	ENST00000520359.1	-0.170	94	-0.152	95	1221
hsa-miR-520e	ARHGEF10	ENSG00000104728.11	ENST00000520359.1	-0.211	93	-0.189	94	1221
hsa-miR-520d-3p	ARHGEF10	ENSG00000104728.11	ENST00000520359.1	-0.211	93	-0.189	94	1221
hsa-miR-520c-3p	ARHGEF10	ENSG00000104728.11	ENST00000520359.1	-0.233	94	-0.208	95	1221
hsa-miR-520b	ARHGEF10	ENSG00000104728.11	ENST00000520359.1	-0.233	94	-0.208	95	1221
hsa-miR-520a-3p	ARHGEF10	ENSG00000104728.11	ENST00000520359.1	-0.211	93	-0.189	94	1221
hsa-miR-372-3p	ARHGEF10	ENSG00000104728.11	ENST00000520359.1	-0.266	96	-0.237	96	1221
hsa-miR-302e	ARHGEF10	ENSG00000104728.11	ENST00000520359.1	-0.199	93	-0.178	94	1221
hsa-miR-302b-3p	ARHGEF10	ENSG00000104728.11	ENST00000520359.1	-0.210	93	-0.188	94	1221
hsa-miR-302a-3p	ARHGEF10	ENSG00000104728.11	ENST00000520359.1	-0.210	93	-0.188	94	1221
hsa-miR-106a-5p	ARHGEF10	ENSG00000104728.11	ENST00000520359.1	-0.267	97	-0.238	97	1222
hsa-miR-106b-5p	ARHGEF10	ENSG00000104728.11	ENST00000520359.1	-0.257	97	-0.230	97	1222
hsa-miR-20a-5p	ARHGEF10	ENSG00000104728.11	ENST00000520359.1	-0.249	96	-0.222	96	1222
hsa-miR-17-5p	ARHGEF10	ENSG00000104728.11	ENST00000520359.1	-0.270	97	-0.241	97	1222
hsa-miR-20b-5p	ARHGEF10	ENSG00000104728.11	ENST00000520359.1	-0.270	97	-0.241	97	1222
hsa-miR-526b-3p	ARHGEF10	ENSG00000104728.11	ENST00000520359.1	-0.213	97	-0.191	97	1222
hsa-miR-93-5p	ARHGEF10	ENSG00000104728.11	ENST00000520359.1	-0.254	97	-0.227	97	1222
hsa-miR-519d-3p	ARHGEF10	ENSG00000104728.11	ENST00000520359.1	-0.294	98	-0.262	98	1222
hsa-miR-20b-5p	ARHGEF11	ENSG00000132694.14	ENST00000368194.3	-0.160	92	-0.160	94	374
hsa-miR-106a-5p	ARHGEF11	ENSG00000132694.14	ENST00000368194.3	-0.197	94	-0.197	96	374
hsa-miR-519d-3p	ARHGEF11	ENSG00000132694.14	ENST00000368194.3	-0.182	94	-0.182	95	374
hsa-miR-20a-5p	ARHGEF11	ENSG00000132694.14	ENST00000368194.3	-0.174	93	-0.174	95	374
hsa-miR-526b-3p	ARHGEF11	ENSG00000132694.14	ENST00000368194.3	-0.134	94	-0.134	95	374
hsa-miR-17-5p	ARHGEF11	ENSG00000132694.14	ENST00000368194.3	-0.193	94	-0.193	96	374
hsa-miR-106b-5p	ARHGEF11	ENSG00000132694.14	ENST00000368194.3	-0.185	94	-0.185	95	374
hsa-miR-93-5p	ARHGEF11	ENSG00000132694.14	ENST00000368194.3	-0.160	93	-0.160	95	374
hsa-miR-216a-3p	ARHGEF11	ENSG00000132694.14	ENST00000368194.3	-0.207	93	-0.206	95	995
hsa-miR-128-3p	ARHGEF11	ENSG00000132694.14	ENST00000368194.3	-0.229	95	-0.228	96	995
hsa-miR-3681-3p	ARHGEF11	ENSG00000132694.14	ENST00000368194.3	-0.208	93	-0.207	94	995
hsa-miR-132-3p	ARHGEF11	ENSG00000132694.14	ENST00000368194.3	-0.285	97	-0.284	98	1070
hsa-miR-212-3p	ARHGEF11	ENSG00000132694.14	ENST00000368194.3	-0.252	96	-0.251	97	1070
hsa-miR-323a-3p	ARHGEF11	ENSG00000132694.14	ENST00000368194.3	-0.010	52	-0.010	70	1089
hsa-miR-488-3p	ARHGEF11	ENSG00000132694.14	ENST00000368194.3	-0.126	88	-0.125	92	1113
hsa-miR-183-5p.1	ARHGEF18	ENSG00000104880.13	ENST00000319670.9	-0.303	96	-0.303	97	1434
hsa-miR-200a-3p	ARHGEF18	ENSG00000104880.13	ENST00000319670.9	-0.231	96	-0.231	97	1450
hsa-miR-141-3p	ARHGEF18	ENSG00000104880.13	ENST00000319670.9	-0.242	96	-0.242	97	1450
hsa-miR-302a-3p	ARHGEF18	ENSG00000104880.13	ENST00000319670.9	-0.105	82	-0.105	87	1481
hsa-miR-302b-3p	ARHGEF18	ENSG00000104880.13	ENST00000319670.9	-0.116	84	-0.116	89	1481
hsa-miR-302c-3p.1	ARHGEF18	ENSG00000104880.13	ENST00000319670.9	-0.127	85	-0.127	90	1481
hsa-miR-302d-3p	ARHGEF18	ENSG00000104880.13	ENST00000319670.9	-0.105	82	-0.105	87	1481
hsa-miR-302e	ARHGEF18	ENSG00000104880.13	ENST00000319670.9	-0.116	84	-0.116	89	1481
hsa-miR-520d-3p	ARHGEF18	ENSG00000104880.13	ENST00000319670.9	-0.084	78	-0.084	85	1481
hsa-miR-372-3p	ARHGEF18	ENSG00000104880.13	ENST00000319670.9	-0.106	81	-0.106	87	1481
hsa-miR-373-3p	ARHGEF18	ENSG00000104880.13	ENST00000319670.9	-0.065	84	-0.065	88	1481
hsa-miR-520b	ARHGEF18	ENSG00000104880.13	ENST00000319670.9	-0.106	81	-0.106	87	1481
hsa-miR-520e	ARHGEF18	ENSG00000104880.13	ENST00000319670.9	-0.084	79	-0.084	85	1481
hsa-miR-520a-3p	ARHGEF18	ENSG00000104880.13	ENST00000319670.9	-0.084	78	-0.084	85	1481
hsa-miR-520c-3p	ARHGEF18	ENSG00000104880.13	ENST00000319670.9	-0.106	81	-0.106	87	1481
hsa-miR-93-5p	ARHGEF18	ENSG00000104880.13	ENST00000319670.9	-0.160	93	-0.160	95	1482
hsa-miR-526b-3p	ARHGEF18	ENSG00000104880.13	ENST00000319670.9	-0.071	90	-0.071	92	1482
hsa-miR-106b-5p	ARHGEF18	ENSG00000104880.13	ENST00000319670.9	-0.131	90	-0.131	93	1482
hsa-miR-17-5p	ARHGEF18	ENSG00000104880.13	ENST00000319670.9	-0.152	92	-0.152	94	1482
hsa-miR-20a-5p	ARHGEF18	ENSG00000104880.13	ENST00000319670.9	-0.139	91	-0.139	93	1482
hsa-miR-20b-5p	ARHGEF18	ENSG00000104880.13	ENST00000319670.9	-0.160	92	-0.160	94	1482
hsa-miR-519d-3p	ARHGEF18	ENSG00000104880.13	ENST00000319670.9	-0.152	92	-0.152	94	1482
hsa-miR-106a-5p	ARHGEF18	ENSG00000104880.13	ENST00000319670.9	-0.149	92	-0.149	94	1482
hsa-miR-1-3p	ARHGEF18	ENSG00000104880.13	ENST00000319670.9	-0.039	55	-0.039	67	1529
hsa-miR-206	ARHGEF18	ENSG00000104880.13	ENST00000319670.9	-0.039	55	-0.039	67	1529
hsa-miR-613	ARHGEF18	ENSG00000104880.13	ENST00000319670.9	-0.106	76	-0.106	83	1529
hsa-miR-137	ARHGEF18	ENSG00000104880.13	ENST00000319670.9	-0.322	94	-0.320	96	1937
hsa-miR-325-3p	ARHGEF18	ENSG00000104880.13	ENST00000319670.9	-0.010	24	-0.010	49	1939
hsa-miR-31-5p	ARHGEF2	ENSG00000116584.13	ENST00000368315.4	-0.202	85	-0.202	90	115
hsa-miR-335-5p	ARHGEF2	ENSG00000116584.13	ENST00000368315.4	-0.141	90	-0.141	93	122
hsa-miR-135b-5p	ARHGEF2	ENSG00000116584.13	ENST00000368315.4	-0.242	92	-0.242	94	324
hsa-miR-135a-5p	ARHGEF2	ENSG00000116584.13	ENST00000368315.4	-0.242	92	-0.242	94	324
hsa-miR-142-3p.2	ARHGEF2	ENSG00000116584.13	ENST00000368315.4	-0.027	47	-0.027	62	355
hsa-miR-142-3p.1	ARHGEF2	ENSG00000116584.13	ENST00000368315.4	-0.230	86	-0.230	90	356
hsa-miR-199a-3p	ARHGEF2	ENSG00000116584.13	ENST00000368315.4	-0.133	79	-0.133	86	358
hsa-miR-199b-3p	ARHGEF2	ENSG00000116584.13	ENST00000368315.4	-0.133	79	-0.133	86	358
hsa-miR-3129-5p	ARHGEF2	ENSG00000116584.13	ENST00000368315.4	-0.081	79	-0.081	85	358
hsa-miR-133a-3p.1	ARHGEF2	ENSG00000116584.13	ENST00000368315.4	-0.307	91	-0.286	92	658
hsa-miR-543	ARHGEF2	ENSG00000116584.13	ENST00000368315.4	-0.054	87	-0.049	90	665
hsa-miR-9-5p	ARHGEF2	ENSG00000116584.13	ENST00000368315.4	-0.282	97	-0.255	97	699
hsa-miR-106b-5p	ARHGEF28	ENSG00000214944.5	ENST00000426542.2	-0.377	99	-0.377	99	37
hsa-miR-93-5p	ARHGEF28	ENSG00000214944.5	ENST00000426542.2	-0.330	98	-0.330	99	37
hsa-miR-526b-3p	ARHGEF28	ENSG00000214944.5	ENST00000426542.2	-0.315	99	-0.315	99	37
hsa-miR-519d-3p	ARHGEF28	ENSG00000214944.5	ENST00000426542.2	-0.341	98	-0.341	99	37
hsa-miR-20b-5p	ARHGEF28	ENSG00000214944.5	ENST00000426542.2	-0.352	98	-0.352	99	37
hsa-miR-20a-5p	ARHGEF28	ENSG00000214944.5	ENST00000426542.2	-0.366	99	-0.366	99	37
hsa-miR-17-5p	ARHGEF28	ENSG00000214944.5	ENST00000426542.2	-0.363	99	-0.363	99	37
hsa-miR-106a-5p	ARHGEF28	ENSG00000214944.5	ENST00000426542.2	-0.367	99	-0.367	99	37
hsa-miR-325-3p	ARHGEF28	ENSG00000214944.5	ENST00000426542.2	-0.030	56	-0.001	31	956
hsa-miR-429	ARHGEF3	ENSG00000163947.7	ENST00000296315.3	-0.234	96	-0.234	97	46
hsa-miR-200c-3p	ARHGEF3	ENSG00000163947.7	ENST00000296315.3	-0.234	96	-0.234	97	46
hsa-miR-200b-3p	ARHGEF3	ENSG00000163947.7	ENST00000296315.3	-0.234	96	-0.234	97	46
hsa-miR-206	ARHGEF3	ENSG00000163947.7	ENST00000296315.3	-0.089	74	-0.089	81	55
hsa-miR-613	ARHGEF3	ENSG00000163947.7	ENST00000296315.3	-0.114	78	-0.114	84	55
hsa-miR-1-3p	ARHGEF3	ENSG00000163947.7	ENST00000296315.3	-0.101	77	-0.101	83	55
hsa-miR-520f-3p	ARHGEF3	ENSG00000163947.7	ENST00000296315.3	-0.211	91	-0.211	94	81
hsa-miR-302c-3p.2	ARHGEF3	ENSG00000163947.7	ENST00000296315.3	-0.211	91	-0.211	94	81
hsa-miR-520e	ARHGEF3	ENSG00000163947.7	ENST00000296315.3	-0.213	94	-0.213	95	82
hsa-miR-520d-3p	ARHGEF3	ENSG00000163947.7	ENST00000296315.3	-0.224	94	-0.224	96	82
hsa-miR-520c-3p	ARHGEF3	ENSG00000163947.7	ENST00000296315.3	-0.213	93	-0.213	95	82
hsa-miR-520a-3p	ARHGEF3	ENSG00000163947.7	ENST00000296315.3	-0.213	93	-0.213	95	82
hsa-miR-302c-3p.1	ARHGEF3	ENSG00000163947.7	ENST00000296315.3	-0.234	95	-0.234	96	82
hsa-miR-302d-3p	ARHGEF3	ENSG00000163947.7	ENST00000296315.3	-0.234	95	-0.234	96	82
hsa-miR-302e	ARHGEF3	ENSG00000163947.7	ENST00000296315.3	-0.234	95	-0.234	96	82
hsa-miR-373-3p	ARHGEF3	ENSG00000163947.7	ENST00000296315.3	-0.150	93	-0.150	95	82
hsa-miR-372-3p	ARHGEF3	ENSG00000163947.7	ENST00000296315.3	-0.224	94	-0.224	96	82
hsa-miR-302a-3p	ARHGEF3	ENSG00000163947.7	ENST00000296315.3	-0.234	95	-0.234	96	82
hsa-miR-302b-3p	ARHGEF3	ENSG00000163947.7	ENST00000296315.3	-0.234	95	-0.234	96	82
hsa-miR-520b	ARHGEF3	ENSG00000163947.7	ENST00000296315.3	-0.213	93	-0.213	95	82
hsa-miR-93-5p	ARHGEF3	ENSG00000163947.7	ENST00000296315.3	-0.232	96	-0.232	97	83
hsa-miR-20a-5p	ARHGEF3	ENSG00000163947.7	ENST00000296315.3	-0.224	95	-0.224	96	83
hsa-miR-526b-3p	ARHGEF3	ENSG00000163947.7	ENST00000296315.3	-0.173	96	-0.173	97	83
hsa-miR-20b-5p	ARHGEF3	ENSG00000163947.7	ENST00000296315.3	-0.210	95	-0.210	96	83
hsa-miR-106b-5p	ARHGEF3	ENSG00000163947.7	ENST00000296315.3	-0.235	96	-0.235	97	83
hsa-miR-519d-3p	ARHGEF3	ENSG00000163947.7	ENST00000296315.3	-0.232	96	-0.232	97	83
hsa-miR-106a-5p	ARHGEF3	ENSG00000163947.7	ENST00000296315.3	-0.225	95	-0.225	97	83
hsa-miR-17-5p	ARHGEF3	ENSG00000163947.7	ENST00000296315.3	-0.221	95	-0.221	97	83
hsa-miR-101-3p.1	ARHGEF3	ENSG00000163947.7	ENST00000296315.3	-0.313	97	-0.313	97	152
hsa-miR-144-3p	ARHGEF3	ENSG00000163947.7	ENST00000296315.3	-0.060	72	-0.060	80	153
hsa-miR-101-3p.2	ARHGEF3	ENSG00000163947.7	ENST00000296315.3	-0.072	78	-0.072	84	153
hsa-miR-199b-3p	ARHGEF3	ENSG00000163947.7	ENST00000296315.3	-0.291	95	-0.291	96	309
hsa-miR-199a-3p	ARHGEF3	ENSG00000163947.7	ENST00000296315.3	-0.291	95	-0.291	96	309
hsa-miR-3129-5p	ARHGEF3	ENSG00000163947.7	ENST00000296315.3	-0.294	97	-0.294	98	309
hsa-miR-138-5p	ARHGEF3	ENSG00000163947.7	ENST00000296315.3	-0.425	97	-0.425	97	1280
hsa-miR-182-5p	ARHGEF3	ENSG00000163947.7	ENST00000296315.3	-0.461	99	-0.461	99	1311
hsa-miR-96-5p	ARHGEF3	ENSG00000163947.7	ENST00000296315.3	-0.166	85	-0.166	89	1312
hsa-miR-1271-5p	ARHGEF3	ENSG00000163947.7	ENST00000296315.3	-0.187	87	-0.187	91	1312
hsa-miR-30b-5p	ARHGEF3	ENSG00000163947.7	ENST00000296315.3	-0.195	85	-0.195	89	1344
hsa-miR-30c-5p	ARHGEF3	ENSG00000163947.7	ENST00000296315.3	-0.195	85	-0.195	89	1344
hsa-miR-30d-5p	ARHGEF3	ENSG00000163947.7	ENST00000296315.3	-0.195	86	-0.195	90	1344
hsa-miR-30a-5p	ARHGEF3	ENSG00000163947.7	ENST00000296315.3	-0.195	86	-0.195	90	1344
hsa-miR-30e-5p	ARHGEF3	ENSG00000163947.7	ENST00000296315.3	-0.195	85	-0.195	89	1344
hsa-miR-181b-5p	ARHGEF3	ENSG00000163947.7	ENST00000296315.3	-0.111	80	-0.111	85	1766
hsa-miR-181d-5p	ARHGEF3	ENSG00000163947.7	ENST00000296315.3	-0.122	82	-0.122	87	1766
hsa-miR-181c-5p	ARHGEF3	ENSG00000163947.7	ENST00000296315.3	-0.111	80	-0.111	86	1766
hsa-miR-4262	ARHGEF3	ENSG00000163947.7	ENST00000296315.3	-0.114	89	-0.114	92	1766
hsa-miR-181a-5p	ARHGEF3	ENSG00000163947.7	ENST00000296315.3	-0.111	80	-0.111	85	1766
hsa-miR-124-3p.2	ARHGEF3	ENSG00000163947.7	ENST00000296315.3	-0.267	86	-0.267	91	1802
hsa-miR-506-3p	ARHGEF3	ENSG00000163947.7	ENST00000296315.3	-0.237	89	-0.237	92	1802
hsa-miR-203a-3p.2	ARHGEF3	ENSG00000163947.7	ENST00000296315.3	-0.020	67	-0.020	82	1823
hsa-miR-31-5p	ARID2	ENSG00000189079.11	ENST00000457135.1	-0.194	84	-0.194	89	106
hsa-miR-182-5p	ARID2	ENSG00000189079.11	ENST00000457135.1	-0.212	88	-0.212	91	107
hsa-miR-1271-5p	ARID2	ENSG00000189079.11	ENST00000457135.1	-0.125	78	-0.125	84	108
hsa-miR-96-5p	ARID2	ENSG00000189079.11	ENST00000457135.1	-0.080	71	-0.080	79	108
hsa-miR-107	ARID2	ENSG00000189079.11	ENST00000457135.1	-0.415	98	-0.415	99	172
hsa-miR-103a-3p	ARID2	ENSG00000189079.11	ENST00000457135.1	-0.415	98	-0.415	99	172
hsa-miR-203a-3p.1	ARID2	ENSG00000189079.11	ENST00000457135.1	-0.050	74	-0.050	83	225
hsa-miR-203a-3p.2	ARID2	ENSG00000189079.11	ENST00000457135.1	-0.020	67	-0.020	82	226
hsa-miR-144-3p	ARID2	ENSG00000189079.11	ENST00000457135.1	-0.268	97	-0.265	97	234 1388
hsa-miR-212-3p	ARID2	ENSG00000189079.11	ENST00000457135.1	-0.315	98	-0.311	98	236 1609
hsa-miR-132-3p	ARID2	ENSG00000189079.11	ENST00000457135.1	-0.304	98	-0.301	98	236 1609
hsa-miR-194-5p	ARID2	ENSG00000189079.11	ENST00000457135.1	-0.286	97	-0.286	98	237
hsa-miR-802	ARID2	ENSG00000189079.11	ENST00000457135.1	-0.341	98	-0.341	98	239
hsa-miR-499a-5p	ARID2	ENSG00000189079.11	ENST00000457135.1	-0.283	96	-0.283	97	258
hsa-miR-208b-3p	ARID2	ENSG00000189079.11	ENST00000457135.1	-0.166	87	-0.166	92	259
hsa-miR-208a-3p	ARID2	ENSG00000189079.11	ENST00000457135.1	-0.178	89	-0.178	93	259
hsa-miR-383-5p.1	ARID2	ENSG00000189079.11	ENST00000457135.1	-0.226	87	-0.226	91	331
hsa-miR-383-5p.2	ARID2	ENSG00000189079.11	ENST00000457135.1	-0.186	93	-0.186	95	332
hsa-miR-155-5p	ARID2	ENSG00000189079.11	ENST00000457135.1	-0.384	98	-0.384	98	550 871
hsa-miR-4465	ARID2	ENSG00000189079.11	ENST00000457135.1	-0.146	86	-0.146	90	732
hsa-miR-1297	ARID2	ENSG00000189079.11	ENST00000457135.1	-0.105	81	-0.105	87	732
hsa-miR-26a-5p	ARID2	ENSG00000189079.11	ENST00000457135.1	-0.116	84	-0.116	88	732
hsa-miR-26b-5p	ARID2	ENSG00000189079.11	ENST00000457135.1	-0.105	81	-0.105	87	732
hsa-miR-24-3p	ARID2	ENSG00000189079.11	ENST00000457135.1	-0.138	85	-0.138	89	736
hsa-miR-199b-5p	ARID2	ENSG00000189079.11	ENST00000457135.1	-0.106	77	-0.106	84	841
hsa-miR-199a-5p	ARID2	ENSG00000189079.11	ENST00000457135.1	-0.118	80	-0.118	85	841
hsa-miR-145-5p	ARID2	ENSG00000189079.11	ENST00000457135.1	-0.116	85	-0.116	89	842
hsa-miR-5195-3p	ARID2	ENSG00000189079.11	ENST00000457135.1	-0.147	81	-0.147	87	842
hsa-miR-140-3p.2	ARID2	ENSG00000189079.11	ENST00000457135.1	-0.173	90	-0.173	93	856
hsa-miR-1197	ARID2	ENSG00000189079.11	ENST00000457135.1	-0.208	93	-0.208	95	861
hsa-miR-181c-5p	ARID2	ENSG00000189079.11	ENST00000457135.1	-0.164	89	-0.164	91	949
hsa-miR-181b-5p	ARID2	ENSG00000189079.11	ENST00000457135.1	-0.175	90	-0.175	92	949
hsa-miR-4262	ARID2	ENSG00000189079.11	ENST00000457135.1	-0.123	90	-0.123	92	949
hsa-miR-181a-5p	ARID2	ENSG00000189079.11	ENST00000457135.1	-0.175	90	-0.175	92	949
hsa-miR-181d-5p	ARID2	ENSG00000189079.11	ENST00000457135.1	-0.164	88	-0.164	91	949
hsa-miR-128-3p	ARID2	ENSG00000189079.11	ENST00000457135.1	-0.165	89	-0.165	92	1022
hsa-miR-216a-3p	ARID2	ENSG00000189079.11	ENST00000457135.1	-0.177	91	-0.177	93	1022
hsa-miR-27b-3p	ARID2	ENSG00000189079.11	ENST00000457135.1	-0.256	95	-0.256	96	1022
hsa-miR-27a-3p	ARID2	ENSG00000189079.11	ENST00000457135.1	-0.256	95	-0.256	96	1022
hsa-miR-3681-3p	ARID2	ENSG00000189079.11	ENST00000457135.1	-0.202	92	-0.202	94	1022
hsa-miR-374c-5p	ARID2	ENSG00000189079.11	ENST00000457135.1	-0.193	92	-0.193	94	1068 1367
hsa-miR-655-3p	ARID2	ENSG00000189079.11	ENST00000457135.1	-0.193	91	-0.193	94	1068 1367
hsa-miR-369-3p	ARID2	ENSG00000189079.11	ENST00000457135.1	-0.158	97	-0.158	97	1069 1368
hsa-miR-374a-5p	ARID2	ENSG00000189079.11	ENST00000457135.1	-0.020	46	-0.020	69	1070
hsa-miR-374b-5p	ARID2	ENSG00000189079.11	ENST00000457135.1	-0.020	43	-0.020	67	1070
hsa-miR-101-3p.2	ARID2	ENSG00000189079.11	ENST00000457135.1	-0.123	88	-0.123	92	1191 1389
hsa-miR-410-3p	ARID2	ENSG00000189079.11	ENST00000457135.1	-0.124	97	-0.030	91	1292 2913
hsa-miR-154-3p	ARID2	ENSG00000189079.11	ENST00000457135.1	-0.164	92	-0.162	94	1314
hsa-miR-487a-3p	ARID2	ENSG00000189079.11	ENST00000457135.1	-0.212	95	-0.210	96	1314
hsa-miR-7-5p	ARID2	ENSG00000189079.11	ENST00000457135.1	-0.072	79	-0.071	85	1375
hsa-miR-101-3p.1	ARID2	ENSG00000189079.11	ENST00000457135.1	-0.099	83	-0.098	88	1389
hsa-miR-613	ARID2	ENSG00000189079.11	ENST00000457135.1	-0.229	92	-0.226	94	1398
hsa-miR-206	ARID2	ENSG00000189079.11	ENST00000457135.1	-0.272	94	-0.269	96	1398
hsa-miR-1-3p	ARID2	ENSG00000189079.11	ENST00000457135.1	-0.294	95	-0.291	97	1398
hsa-miR-873-5p.2	ARID2	ENSG00000189079.11	ENST00000457135.1	-0.236	95	-0.233	96	1401
hsa-miR-6807-3p	ARID2	ENSG00000189079.11	ENST00000457135.1	-0.187	94	-0.185	96	1550
hsa-miR-217	ARID2	ENSG00000189079.11	ENST00000457135.1	-0.166	93	-0.164	95	1550
hsa-miR-376c-3p	ARID2	ENSG00000189079.11	ENST00000457135.1	-0.332	97	-0.004	30	2866
hsa-miR-532-5p	ARID2	ENSG00000189079.11	ENST00000457135.1	-0.258	96	-0.001	39	2984
hsa-miR-5590-3p	ARID2	ENSG00000189079.11	ENST00000457135.1	-0.096	90	-0.001	43	3077
hsa-miR-142-5p	ARID2	ENSG00000189079.11	ENST00000457135.1	-0.099	91	-0.001	46	3077
hsa-miR-429	ARL6IP6	ENSG00000177917.6	ENST00000326446.5	-0.089	83	-0.089	88	213
hsa-miR-200b-3p	ARL6IP6	ENSG00000177917.6	ENST00000326446.5	-0.089	83	-0.089	88	213
hsa-miR-200c-3p	ARL6IP6	ENSG00000177917.6	ENST00000326446.5	-0.089	83	-0.089	88	213
hsa-miR-30b-5p	ARL6IP6	ENSG00000177917.6	ENST00000326446.5	-0.237	90	-0.234	93	243
hsa-miR-30a-5p	ARL6IP6	ENSG00000177917.6	ENST00000326446.5	-0.226	90	-0.223	92	243
hsa-miR-30c-5p	ARL6IP6	ENSG00000177917.6	ENST00000326446.5	-0.248	91	-0.245	94	243
hsa-miR-30d-5p	ARL6IP6	ENSG00000177917.6	ENST00000326446.5	-0.226	90	-0.223	92	243
hsa-miR-30e-5p	ARL6IP6	ENSG00000177917.6	ENST00000326446.5	-0.226	89	-0.223	92	243
hsa-let-7f-5p	ARL6IP6	ENSG00000177917.6	ENST00000326446.5	-0.305	89	-0.296	92	247
hsa-miR-4458	ARL6IP6	ENSG00000177917.6	ENST00000326446.5	-0.270	84	-0.262	88	247
hsa-let-7g-5p	ARL6IP6	ENSG00000177917.6	ENST00000326446.5	-0.293	88	-0.285	91	247
hsa-let-7i-5p	ARL6IP6	ENSG00000177917.6	ENST00000326446.5	-0.293	88	-0.285	91	247
hsa-let-7a-5p	ARL6IP6	ENSG00000177917.6	ENST00000326446.5	-0.305	89	-0.296	92	247
hsa-let-7b-5p	ARL6IP6	ENSG00000177917.6	ENST00000326446.5	-0.293	88	-0.285	91	247
hsa-let-7e-5p	ARL6IP6	ENSG00000177917.6	ENST00000326446.5	-0.305	89	-0.296	92	247
hsa-let-7c-5p	ARL6IP6	ENSG00000177917.6	ENST00000326446.5	-0.293	88	-0.285	91	247
hsa-miR-4500	ARL6IP6	ENSG00000177917.6	ENST00000326446.5	-0.329	92	-0.319	93	247
hsa-let-7d-5p	ARL6IP6	ENSG00000177917.6	ENST00000326446.5	-0.318	90	-0.309	92	247
hsa-miR-98-5p	ARL6IP6	ENSG00000177917.6	ENST00000326446.5	-0.293	88	-0.285	91	247
hsa-miR-26b-5p	ARL6IP6	ENSG00000177917.6	ENST00000326446.5	-0.259	96	-0.252	97	323
hsa-miR-26a-5p	ARL6IP6	ENSG00000177917.6	ENST00000326446.5	-0.259	97	-0.252	97	323
hsa-miR-1297	ARL6IP6	ENSG00000177917.6	ENST00000326446.5	-0.259	97	-0.252	97	323
hsa-miR-4465	ARL6IP6	ENSG00000177917.6	ENST00000326446.5	-0.292	97	-0.284	98	323
hsa-miR-23b-3p	ARNT2	ENSG00000172379.14	ENST00000303329.4	-0.022	48	-0.022	61	4091
hsa-miR-130a-5p	ARNT2	ENSG00000172379.14	ENST00000303329.4	-0.010	26	-0.010	47	4091
hsa-miR-23a-3p	ARNT2	ENSG00000172379.14	ENST00000303329.4	-0.022	48	-0.022	61	4091
hsa-miR-23c	ARNT2	ENSG00000172379.14	ENST00000303329.4	-0.022	46	-0.022	60	4091
hsa-miR-140-3p.1	ARNT2	ENSG00000172379.14	ENST00000303329.4	-0.083	74	-0.083	82	4103
hsa-miR-4262	ARNT2	ENSG00000172379.14	ENST00000303329.4	-0.147	93	-0.147	94	4128
hsa-miR-181d-5p	ARNT2	ENSG00000172379.14	ENST00000303329.4	-0.166	88	-0.166	91	4128
hsa-miR-181c-5p	ARNT2	ENSG00000172379.14	ENST00000303329.4	-0.177	90	-0.177	92	4128
hsa-miR-181b-5p	ARNT2	ENSG00000172379.14	ENST00000303329.4	-0.166	89	-0.166	91	4128
hsa-miR-181a-5p	ARNT2	ENSG00000172379.14	ENST00000303329.4	-0.177	90	-0.177	92	4128
hsa-miR-543	ARNT2	ENSG00000172379.14	ENST00000303329.4	-0.045	86	-0.045	89	4129
hsa-miR-323a-3p	ARNT2	ENSG00000172379.14	ENST00000303329.4	-0.010	52	-0.010	70	4180
hsa-miR-325-3p	ARNT2	ENSG00000172379.14	ENST00000303329.4	-0.012	40	-0.012	55	4209
hsa-miR-150-5p	ARNTL2	ENSG00000029153.10	ENST00000546179.1	-0.010	27	-0.010	53	25
hsa-miR-668-3p	ARNTL2	ENSG00000029153.10	ENST00000546179.1	-0.023	49	-0.023	63	45
hsa-miR-203a-3p.2	ARNTL2	ENSG00000029153.10	ENST00000546179.1	-0.062	92	-0.061	94	109
hsa-miR-101-3p.1	ARNTL2	ENSG00000029153.10	ENST00000546179.1	-0.473	99	-0.463	99	146
hsa-miR-144-3p	ARNTL2	ENSG00000029153.10	ENST00000546179.1	-0.193	93	-0.189	95	147
hsa-miR-101-3p.2	ARNTL2	ENSG00000029153.10	ENST00000546179.1	-0.207	96	-0.203	97	147
hsa-miR-26b-5p	ARNTL2	ENSG00000029153.10	ENST00000546179.1	-0.030	50	-0.026	63	541
hsa-miR-26a-5p	ARNTL2	ENSG00000029153.10	ENST00000546179.1	-0.030	51	-0.026	63	541
hsa-miR-4465	ARNTL2	ENSG00000029153.10	ENST00000546179.1	-0.051	63	-0.044	71	541
hsa-miR-1297	ARNTL2	ENSG00000029153.10	ENST00000546179.1	-0.030	51	-0.026	63	541
hsa-miR-211-5p	ARNTL2	ENSG00000029153.10	ENST00000546179.1	-0.105	81	-0.090	84	554
hsa-miR-204-5p	ARNTL2	ENSG00000029153.10	ENST00000546179.1	-0.105	81	-0.090	84	554
hsa-miR-133a-3p.2	ARNTL2	ENSG00000029153.10	ENST00000546179.1	-0.167	79	-0.053	66	3751
hsa-miR-133b	ARNTL2	ENSG00000029153.10	ENST00000546179.1	-0.167	79	-0.053	66	3751
hsa-miR-9-5p	ARNTL2	ENSG00000029153.10	ENST00000546179.1	-0.167	92	-0.053	81	3752
hsa-miR-135b-5p	ARNTL2	ENSG00000029153.10	ENST00000546179.1	-0.149	83	-0.027	59	4308
hsa-miR-135a-5p	ARNTL2	ENSG00000029153.10	ENST00000546179.1	-0.149	82	-0.027	59	4308
hsa-miR-493-5p	ARPC3	ENSG00000111229.11	ENST00000228825.7	-0.188	93	-0.188	95	55
hsa-miR-26b-5p	ARPC3	ENSG00000111229.11	ENST00000228825.7	-0.478	99	-0.478	99	118
hsa-miR-4465	ARPC3	ENSG00000111229.11	ENST00000228825.7	-0.523	99	-0.523	99	118
hsa-miR-26a-5p	ARPC3	ENSG00000111229.11	ENST00000228825.7	-0.478	99	-0.478	99	118
hsa-miR-1297	ARPC3	ENSG00000111229.11	ENST00000228825.7	-0.478	99	-0.478	99	118
hsa-miR-206	ARPC3	ENSG00000111229.11	ENST00000228825.7	-0.598	99	-0.595	99	247
hsa-miR-1-3p	ARPC3	ENSG00000111229.11	ENST00000228825.7	-0.606	99	-0.603	99	247
hsa-miR-613	ARPC3	ENSG00000111229.11	ENST00000228825.7	-0.640	99	-0.636	99	247
hsa-miR-27a-3p	ASAH1	ENSG00000104763.13	ENST00000262097.6	-0.398	98	-0.327	98	983
hsa-miR-27b-3p	ASAH1	ENSG00000104763.13	ENST00000262097.6	-0.398	98	-0.327	98	983
hsa-miR-325-3p	ASAH1	ENSG00000104763.13	ENST00000262097.6	-0.060	73	-0.049	77	1059
hsa-miR-217	ASB9	ENSG00000102048.11	ENST00000380483.3	-0.271	97	-0.271	98	47
hsa-miR-6807-3p	ASB9	ENSG00000102048.11	ENST00000380483.3	-0.257	97	-0.257	98	47
hsa-miR-485-3p	ASCL4	ENSG00000187855.5	ENST00000342331.4	-0.395	99	-0.395	99	745
hsa-miR-539-3p	ASCL4	ENSG00000187855.5	ENST00000342331.4	-0.441	98	-0.441	99	745
hsa-miR-300	ASF1B	ENSG00000105011.4	ENST00000263382.3	-0.103	93	-0.102	95	879
hsa-miR-381-3p	ASF1B	ENSG00000105011.4	ENST00000263382.3	-0.115	94	-0.114	96	879
hsa-miR-520f-3p	ASF1B	ENSG00000105011.4	ENST00000263382.3	-0.508	99	-0.249	96	931
hsa-miR-302c-3p.2	ASF1B	ENSG00000105011.4	ENST00000263382.3	-0.541	99	-0.264	96	931
hsa-miR-302d-3p	ASF1B	ENSG00000105011.4	ENST00000263382.3	-0.445	99	-0.221	96	932
hsa-miR-302e	ASF1B	ENSG00000105011.4	ENST00000263382.3	-0.423	99	-0.211	95	932
hsa-miR-372-3p	ASF1B	ENSG00000105011.4	ENST00000263382.3	-0.457	99	-0.226	96	932
hsa-miR-373-3p	ASF1B	ENSG00000105011.4	ENST00000263382.3	-0.427	99	-0.212	97	932
hsa-miR-302c-3p.1	ASF1B	ENSG00000105011.4	ENST00000263382.3	-0.478	99	-0.236	96	932
hsa-miR-520b	ASF1B	ENSG00000105011.4	ENST00000263382.3	-0.457	99	-0.226	96	932
[truncated: 32,717 more rows]
