# Supplementary material for: Comprehensive analysis of key genes associated with ceRNA networks in nasopharyngeal carcinoma based on bioinformatics analysis
Source: Cancer Cell Int. 2020 Aug 26;20:408. doi: 10.1186/s12935-020-01507-1 (PMC7448472; doi:10.1186/s12935-020-01507-1)
Supplement: Supplementary file 4 — Additional file 4: Table S4. Details of the interactions of the down-regulated miRNAs and mRNAs. [file 12935_2020_1507_MOESM4_ESM.txt]

miRNA	Gene Symbol	Gene ID	Transcript ID	context++ score	context++ score percentile	weighted context++ score	weighted context++ score percentile	positions
hsa-miR-374a-5p	ABCA8	ENSG00000141338.9	ENST00000269080.2	-0.030	65	-0.030	79	90
hsa-miR-374b-5p	ABCA8	ENSG00000141338.9	ENST00000269080.2	-0.034	72	-0.034	81	90
hsa-miR-19b-3p	ABCB7	ENSG00000131269.11	ENST00000253577.3	-0.335	96	-0.335	97	44
hsa-miR-19a-3p	ABCB7	ENSG00000131269.11	ENST00000253577.3	-0.335	96	-0.335	97	44
hsa-miR-4295	ABCB7	ENSG00000131269.11	ENST00000253577.3	-0.283	96	-0.283	97	45
hsa-miR-301b-3p	ABCB7	ENSG00000131269.11	ENST00000253577.3	-0.294	96	-0.294	97	45
hsa-miR-130b-3p	ABCB7	ENSG00000131269.11	ENST00000253577.3	-0.272	95	-0.272	96	45
hsa-miR-130a-3p	ABCB7	ENSG00000131269.11	ENST00000253577.3	-0.261	94	-0.261	96	45
hsa-miR-3666	ABCB7	ENSG00000131269.11	ENST00000253577.3	-0.305	97	-0.305	97	45
hsa-miR-301a-3p	ABCB7	ENSG00000131269.11	ENST00000253577.3	-0.283	95	-0.283	97	45
hsa-miR-454-3p	ABCB7	ENSG00000131269.11	ENST00000253577.3	-0.275	95	-0.275	97	45
hsa-miR-148b-3p	ABCB7	ENSG00000131269.11	ENST00000253577.3	-0.515	99	-0.515	99	46
hsa-miR-152-3p	ABCB7	ENSG00000131269.11	ENST00000253577.3	-0.515	99	-0.515	99	46
hsa-miR-148a-3p	ABCB7	ENSG00000131269.11	ENST00000253577.3	-0.515	99	-0.515	99	46
hsa-miR-1-3p	ABCB7	ENSG00000131269.11	ENST00000253577.3	-0.365	97	-0.365	98	82
hsa-miR-206	ABCB7	ENSG00000131269.11	ENST00000253577.3	-0.365	97	-0.365	98	82
hsa-miR-613	ABCB7	ENSG00000131269.11	ENST00000253577.3	-0.377	97	-0.377	98	82
hsa-miR-505-3p.1	ABCB7	ENSG00000131269.11	ENST00000253577.3	-0.190	77	-0.036	45	1642 3331
hsa-miR-499a-5p	ABCB7	ENSG00000131269.11	ENST00000253577.3	-0.117	80	-0.007	38	2694
hsa-miR-365b-3p	ABCB7	ENSG00000131269.11	ENST00000253577.3	-0.271	94	-0.014	54	2819
hsa-miR-365a-3p	ABCB7	ENSG00000131269.11	ENST00000253577.3	-0.271	94	-0.014	54	2819
hsa-miR-30b-5p	ABCB7	ENSG00000131269.11	ENST00000253577.3	-0.114	66	-0.006	26	3057
hsa-miR-30e-5p	ABCB7	ENSG00000131269.11	ENST00000253577.3	-0.114	66	-0.006	26	3057
hsa-miR-30d-5p	ABCB7	ENSG00000131269.11	ENST00000253577.3	-0.114	68	-0.006	27	3057
hsa-miR-30c-5p	ABCB7	ENSG00000131269.11	ENST00000253577.3	-0.114	66	-0.006	26	3057
hsa-miR-30a-5p	ABCB7	ENSG00000131269.11	ENST00000253577.3	-0.114	68	-0.006	27	3057
hsa-miR-136-5p	ABHD14B	ENSG00000114779.15	ENST00000461108.1	-0.127	85	-0.127	89	243
hsa-miR-320a	ABHD14B	ENSG00000114779.15	ENST00000461108.1	-0.047	73	-0.047	81	271
hsa-miR-320b	ABHD14B	ENSG00000114779.15	ENST00000461108.1	-0.047	72	-0.047	80	271
hsa-miR-320c	ABHD14B	ENSG00000114779.15	ENST00000461108.1	-0.047	72	-0.047	81	271
hsa-miR-320d	ABHD14B	ENSG00000114779.15	ENST00000461108.1	-0.047	73	-0.047	81	271
hsa-miR-4429	ABHD14B	ENSG00000114779.15	ENST00000461108.1	-0.058	76	-0.058	83	271
hsa-miR-194-5p	ABHD14B	ENSG00000114779.15	ENST00000461108.1	-0.020	34	-0.020	55	337
hsa-miR-483-3p.1	ABHD14B	ENSG00000114779.15	ENST00000461108.1	-0.194	92	-0.194	94	356
hsa-miR-483-3p.2	ABHD14B	ENSG00000114779.15	ENST00000461108.1	-0.134	87	-0.134	92	357
hsa-miR-338-3p	ABHD14B	ENSG00000114779.15	ENST00000461108.1	-0.038	65	-0.038	75	375
hsa-miR-873-5p.2	ABHD14B	ENSG00000114779.15	ENST00000461108.1	-0.164	87	-0.159	91	383 1247
hsa-miR-4319	ABHD6	ENSG00000163686.9	ENST00000295962.4	-0.501	99	-0.501	99	72
hsa-miR-125b-5p	ABHD6	ENSG00000163686.9	ENST00000295962.4	-0.501	99	-0.501	99	72
hsa-miR-125a-5p	ABHD6	ENSG00000163686.9	ENST00000295962.4	-0.501	99	-0.501	99	72
hsa-miR-670-3p	ABHD6	ENSG00000163686.9	ENST00000295962.4	-0.020	28	-0.020	51	115
hsa-miR-30a-5p	ABHD6	ENSG00000163686.9	ENST00000295962.4	-0.217	89	-0.204	91	541
hsa-miR-30b-5p	ABHD6	ENSG00000163686.9	ENST00000295962.4	-0.249	92	-0.234	93	541
hsa-miR-30c-5p	ABHD6	ENSG00000163686.9	ENST00000295962.4	-0.249	92	-0.234	93	541
hsa-miR-30e-5p	ABHD6	ENSG00000163686.9	ENST00000295962.4	-0.217	88	-0.204	90	541
hsa-miR-30d-5p	ABHD6	ENSG00000163686.9	ENST00000295962.4	-0.217	89	-0.204	91	541
hsa-miR-137	ABHD6	ENSG00000163686.9	ENST00000295962.4	-0.547	99	-0.511	99	733
hsa-miR-27b-3p	ABHD6	ENSG00000163686.9	ENST00000295962.4	-0.198	92	-0.153	92	869 878
hsa-miR-27a-3p	ABHD6	ENSG00000163686.9	ENST00000295962.4	-0.198	92	-0.153	92	869 878
hsa-miR-30a-5p	ABI3BP	ENSG00000154175.12	ENST00000471714.1	-0.226	90	-0.226	93	84
hsa-miR-30b-5p	ABI3BP	ENSG00000154175.12	ENST00000471714.1	-0.226	89	-0.226	92	84
hsa-miR-30c-5p	ABI3BP	ENSG00000154175.12	ENST00000471714.1	-0.226	89	-0.226	92	84
hsa-miR-30d-5p	ABI3BP	ENSG00000154175.12	ENST00000471714.1	-0.226	90	-0.226	93	84
hsa-miR-30e-5p	ABI3BP	ENSG00000154175.12	ENST00000471714.1	-0.226	89	-0.226	92	84
hsa-miR-381-3p	ABI3BP	ENSG00000154175.12	ENST00000471714.1	-0.054	86	-0.054	90	269
hsa-miR-300	ABI3BP	ENSG00000154175.12	ENST00000471714.1	-0.054	86	-0.054	90	269
hsa-miR-181a-5p	ABI3BP	ENSG00000154175.12	ENST00000471714.1	-0.083	73	-0.083	80	903
hsa-miR-4262	ABI3BP	ENSG00000154175.12	ENST00000471714.1	-0.030	65	-0.030	75	903
hsa-miR-181d-5p	ABI3BP	ENSG00000154175.12	ENST00000471714.1	-0.083	73	-0.083	80	903
hsa-miR-181c-5p	ABI3BP	ENSG00000154175.12	ENST00000471714.1	-0.083	74	-0.083	81	903
hsa-miR-181b-5p	ABI3BP	ENSG00000154175.12	ENST00000471714.1	-0.083	73	-0.083	80	903
hsa-miR-202-5p	ABLIM1	ENSG00000099204.14	ENST00000392952.3	-0.039	50	-0.039	66	51
hsa-miR-31-5p	ABLIM1	ENSG00000099204.14	ENST00000392952.3	-0.203	85	-0.203	90	179
hsa-miR-182-5p	ABLIM1	ENSG00000099204.14	ENST00000392952.3	-0.076	57	-0.076	70	180
hsa-miR-129-2-3p	ABLIM1	ENSG00000099204.14	ENST00000392952.3	-0.263	95	-0.263	97	3138
hsa-miR-129-1-3p	ABLIM1	ENSG00000099204.14	ENST00000392952.3	-0.263	95	-0.263	97	3138
hsa-miR-6835-3p	ABLIM1	ENSG00000099204.14	ENST00000392952.3	-0.181	96	-0.180	97	5135
hsa-miR-133a-3p.2	ACAT2	ENSG00000120437.7	ENST00000541436.1	-0.782	99	-0.023	54	75
hsa-miR-133b	ACAT2	ENSG00000120437.7	ENST00000541436.1	-0.782	99	-0.023	54	75
hsa-miR-129-1-3p	ACAT2	ENSG00000120437.7	ENST00000541436.1	-0.352	98	-0.000	24	225
hsa-miR-129-2-3p	ACAT2	ENSG00000120437.7	ENST00000541436.1	-0.352	98	-0.000	24	225
hsa-miR-137	ACSL6	ENSG00000164398.8	ENST00000379264.2	-0.257	90	-0.257	93	39
hsa-miR-374a-5p	ACSL6	ENSG00000164398.8	ENST00000379264.2	-0.020	46	-0.020	69	44
hsa-miR-374b-5p	ACSL6	ENSG00000164398.8	ENST00000379264.2	-0.020	43	-0.020	67	44
hsa-miR-24-3p	ACSL6	ENSG00000164398.8	ENST00000379264.2	-0.251	95	-0.251	96	116
hsa-miR-140-5p	ACSL6	ENSG00000164398.8	ENST00000379264.2	-0.174	85	-0.174	90	271
hsa-miR-196a-5p	ACSL6	ENSG00000164398.8	ENST00000379264.2	-0.236	91	-0.236	94	399 1004
hsa-miR-196b-5p	ACSL6	ENSG00000164398.8	ENST00000379264.2	-0.260	93	-0.260	95	399 1004
hsa-let-7f-5p	ACSL6	ENSG00000164398.8	ENST00000379264.2	-0.344	92	-0.344	94	400
hsa-miR-98-5p	ACSL6	ENSG00000164398.8	ENST00000379264.2	-0.336	92	-0.336	94	400
hsa-let-7d-5p	ACSL6	ENSG00000164398.8	ENST00000379264.2	-0.370	94	-0.370	95	400
hsa-let-7g-5p	ACSL6	ENSG00000164398.8	ENST00000379264.2	-0.336	92	-0.336	94	400
hsa-let-7e-5p	ACSL6	ENSG00000164398.8	ENST00000379264.2	-0.336	92	-0.336	94	400
hsa-miR-4500	ACSL6	ENSG00000164398.8	ENST00000379264.2	-0.320	91	-0.320	93	400
hsa-let-7a-5p	ACSL6	ENSG00000164398.8	ENST00000379264.2	-0.336	92	-0.336	94	400
hsa-let-7i-5p	ACSL6	ENSG00000164398.8	ENST00000379264.2	-0.336	92	-0.336	94	400
hsa-miR-4458	ACSL6	ENSG00000164398.8	ENST00000379264.2	-0.314	89	-0.314	92	400
hsa-let-7b-5p	ACSL6	ENSG00000164398.8	ENST00000379264.2	-0.336	92	-0.336	94	400
hsa-let-7c-5p	ACSL6	ENSG00000164398.8	ENST00000379264.2	-0.336	92	-0.336	94	400
hsa-miR-125b-5p	ACSL6	ENSG00000164398.8	ENST00000379264.2	-0.351	97	-0.351	97	1156
hsa-miR-4319	ACSL6	ENSG00000164398.8	ENST00000379264.2	-0.285	95	-0.285	96	1156
hsa-miR-125a-5p	ACSL6	ENSG00000164398.8	ENST00000379264.2	-0.307	95	-0.307	97	1156
hsa-miR-218-5p	ACSL6	ENSG00000164398.8	ENST00000379264.2	-0.228	91	-0.172	90	3532
hsa-miR-181c-5p	ACSL6	ENSG00000164398.8	ENST00000379264.2	-0.131	84	-0.100	84	3578
hsa-miR-181d-5p	ACSL6	ENSG00000164398.8	ENST00000379264.2	-0.142	85	-0.108	85	3578
hsa-miR-181a-5p	ACSL6	ENSG00000164398.8	ENST00000379264.2	-0.142	85	-0.108	85	3578
hsa-miR-4262	ACSL6	ENSG00000164398.8	ENST00000379264.2	-0.079	84	-0.060	85	3578
hsa-miR-181b-5p	ACSL6	ENSG00000164398.8	ENST00000379264.2	-0.142	85	-0.108	85	3578
hsa-miR-448	ACSL6	ENSG00000164398.8	ENST00000379264.2	-0.140	86	-0.107	87	4136
hsa-miR-582-5p	ACSL6	ENSG00000164398.8	ENST00000379264.2	-0.172	92	-0.131	92	4155
hsa-miR-101-3p.2	ACSL6	ENSG00000164398.8	ENST00000379264.2	-0.125	89	-0.095	89	4156
hsa-miR-330-3p	ACSL6	ENSG00000164398.8	ENST00000379264.2	-0.020	39	-0.015	58	4176
hsa-miR-495-3p	ACSL6	ENSG00000164398.8	ENST00000379264.2	-0.010	63	-0.008	75	4179
hsa-miR-5688	ACSL6	ENSG00000164398.8	ENST00000379264.2	-0.010	62	-0.008	74	4179
hsa-miR-103a-3p	ACTG1	ENSG00000184009.5	ENST00000331925.2	-0.248	94	-0.248	96	26
hsa-miR-107	ACTG1	ENSG00000184009.5	ENST00000331925.2	-0.248	94	-0.248	96	26
hsa-miR-5195-3p	ACTG1	ENSG00000184009.5	ENST00000331925.2	-0.595	99	-0.594	99	96
hsa-miR-145-5p	ACTG1	ENSG00000184009.5	ENST00000331925.2	-0.493	99	-0.493	99	96
hsa-miR-199b-5p	ACTG1	ENSG00000184009.5	ENST00000331925.2	-0.242	92	-0.242	94	151
hsa-miR-199a-5p	ACTG1	ENSG00000184009.5	ENST00000331925.2	-0.218	91	-0.218	93	151
hsa-miR-10b-5p	ACTG1	ENSG00000184009.5	ENST00000331925.2	-0.219	94	-0.215	96	358
hsa-miR-10a-5p	ACTG1	ENSG00000184009.5	ENST00000331925.2	-0.243	95	-0.238	97	358
hsa-miR-30e-5p	ACTN1	ENSG00000072110.9	ENST00000193403.6	-0.230	90	-0.230	92	157
hsa-miR-30d-5p	ACTN1	ENSG00000072110.9	ENST00000193403.6	-0.230	90	-0.230	93	157
hsa-miR-30c-5p	ACTN1	ENSG00000072110.9	ENST00000193403.6	-0.254	92	-0.254	94	157
hsa-miR-30b-5p	ACTN1	ENSG00000072110.9	ENST00000193403.6	-0.254	92	-0.254	94	157
hsa-miR-30a-5p	ACTN1	ENSG00000072110.9	ENST00000193403.6	-0.230	90	-0.230	93	157
hsa-miR-129-5p	ACTN1	ENSG00000072110.9	ENST00000193403.6	-0.161	98	-0.161	98	176
hsa-miR-374a-5p	ACTN1	ENSG00000072110.9	ENST00000193403.6	-0.082	90	-0.082	93	224
hsa-miR-374b-5p	ACTN1	ENSG00000072110.9	ENST00000193403.6	-0.072	86	-0.072	91	224
hsa-miR-19b-3p	ACTN1	ENSG00000072110.9	ENST00000193403.6	-0.170	79	-0.170	85	286
hsa-miR-19a-3p	ACTN1	ENSG00000072110.9	ENST00000193403.6	-0.170	79	-0.170	85	286
hsa-miR-202-5p	ACTN1	ENSG00000072110.9	ENST00000193403.6	-0.252	96	-0.252	97	316
hsa-miR-218-5p	ACTN1	ENSG00000072110.9	ENST00000193403.6	-0.406	98	-0.405	98	331
hsa-miR-501-3p	ACTN1	ENSG00000072110.9	ENST00000193403.6	-0.163	86	-0.163	91	470
hsa-miR-502-3p	ACTN1	ENSG00000072110.9	ENST00000193403.6	-0.163	86	-0.163	91	470
hsa-miR-493-5p	ACTR10	ENSG00000131966.9	ENST00000254286.4	-0.192	94	-0.192	96	60
hsa-miR-325-3p	ACTR10	ENSG00000131966.9	ENST00000254286.4	-0.375	98	-0.374	98	219
hsa-miR-5688	ACTR10	ENSG00000131966.9	ENST00000254286.4	-0.210	98	-0.001	65	254
hsa-miR-495-3p	ACTR10	ENSG00000131966.9	ENST00000254286.4	-0.204	99	-0.001	67	254
hsa-miR-203a-3p.2	ACTR10	ENSG00000131966.9	ENST00000254286.4	-0.037	88	-0.000	52	692
hsa-miR-455-3p.1	ACTR10	ENSG00000131966.9	ENST00000254286.4	-0.423	99	-0.001	30	794
hsa-miR-543	ACTR10	ENSG00000131966.9	ENST00000254286.4	-0.047	86	-0.000	53	802
hsa-miR-340-5p	ACTR10	ENSG00000131966.9	ENST00000254286.4	-0.059	94	-0.000	53	939
hsa-miR-196b-5p	ACTR10	ENSG00000131966.9	ENST00000254286.4	-0.337	96	-0.001	22	1069
hsa-miR-196a-5p	ACTR10	ENSG00000131966.9	ENST00000254286.4	-0.359	97	-0.001	23	1069
hsa-miR-22-3p	ACVRL1	ENSG00000139567.8	ENST00000550683.1	-0.156	81	-0.156	87	111
hsa-miR-491-5p	ACVRL1	ENSG00000139567.8	ENST00000550683.1	-0.096	60	-0.057	55	231
hsa-miR-760	ACVRL1	ENSG00000139567.8	ENST00000550683.1	-0.082	56	-0.049	59	338
hsa-miR-17-5p	ACVRL1	ENSG00000139567.8	ENST00000550683.1	-0.020	58	-0.012	71	352 1955
hsa-miR-20b-5p	ACVRL1	ENSG00000139567.8	ENST00000550683.1	-0.020	58	-0.012	71	352 1955
hsa-miR-106b-5p	ACVRL1	ENSG00000139567.8	ENST00000550683.1	-0.020	58	-0.012	71	352 1955
hsa-miR-106a-5p	ACVRL1	ENSG00000139567.8	ENST00000550683.1	-0.020	56	-0.012	69	352 1955
hsa-miR-20a-5p	ACVRL1	ENSG00000139567.8	ENST00000550683.1	-0.020	58	-0.012	71	352 1955
hsa-miR-526b-3p	ACVRL1	ENSG00000139567.8	ENST00000550683.1	-0.020	62	-0.012	75	352 1955
hsa-miR-93-5p	ACVRL1	ENSG00000139567.8	ENST00000550683.1	-0.020	59	-0.012	72	352 1955
hsa-miR-519d-3p	ACVRL1	ENSG00000139567.8	ENST00000550683.1	-0.020	57	-0.012	70	352 1955
hsa-miR-449a	ACVRL1	ENSG00000139567.8	ENST00000550683.1	-0.169	73	-0.100	70	381
hsa-miR-34a-5p	ACVRL1	ENSG00000139567.8	ENST00000550683.1	-0.125	62	-0.074	63	381
hsa-miR-449b-5p	ACVRL1	ENSG00000139567.8	ENST00000550683.1	-0.159	69	-0.094	67	381
hsa-miR-34c-5p	ACVRL1	ENSG00000139567.8	ENST00000550683.1	-0.137	64	-0.081	64	381
hsa-miR-504-5p.1	ACVRL1	ENSG00000139567.8	ENST00000550683.1	-0.020	44	-0.012	55	400
hsa-miR-3064-5p	ACVRL1	ENSG00000139567.8	ENST00000550683.1	-0.256	95	-0.149	89	2181
hsa-miR-6504-5p	ACVRL1	ENSG00000139567.8	ENST00000550683.1	-0.240	94	-0.140	88	2181
hsa-miR-532-3p	ACVRL1	ENSG00000139567.8	ENST00000550683.1	-0.177	93	-0.104	90	2405
hsa-miR-325-3p	ACVRL1	ENSG00000139567.8	ENST00000550683.1	-0.024	53	-0.014	57	2445
hsa-miR-122-5p	ADAM10	ENSG00000137845.10	ENST00000260408.3	-0.145	88	-0.145	91	49
hsa-miR-9-5p	ADAM10	ENSG00000137845.10	ENST00000260408.3	-0.083	82	-0.083	87	53
hsa-miR-499a-5p	ADAM10	ENSG00000137845.10	ENST00000260408.3	-0.136	83	-0.136	90	253
hsa-miR-449a	ADAM10	ENSG00000137845.10	ENST00000260408.3	-0.187	76	-0.187	83	377
hsa-miR-449b-5p	ADAM10	ENSG00000137845.10	ENST00000260408.3	-0.212	79	-0.212	85	377
hsa-miR-34a-5p	ADAM10	ENSG00000137845.10	ENST00000260408.3	-0.163	70	-0.163	79	377
hsa-miR-34c-5p	ADAM10	ENSG00000137845.10	ENST00000260408.3	-0.200	76	-0.200	83	377
hsa-miR-182-5p	ADAM10	ENSG00000137845.10	ENST00000260408.3	-0.141	74	-0.141	83	428
hsa-miR-32-5p	ADAM10	ENSG00000137845.10	ENST00000260408.3	-0.254	94	-0.254	96	490 510
hsa-miR-92b-3p	ADAM10	ENSG00000137845.10	ENST00000260408.3	-0.188	92	-0.188	94	490 510
hsa-miR-92a-3p	ADAM10	ENSG00000137845.10	ENST00000260408.3	-0.221	93	-0.221	95	490 510
hsa-miR-367-3p	ADAM10	ENSG00000137845.10	ENST00000260408.3	-0.222	92	-0.222	94	490 510
hsa-miR-363-3p	ADAM10	ENSG00000137845.10	ENST00000260408.3	-0.211	92	-0.211	94	490 510
hsa-miR-25-3p	ADAM10	ENSG00000137845.10	ENST00000260408.3	-0.196	92	-0.196	94	490 510
hsa-miR-494-3p	ADAM10	ENSG00000137845.10	ENST00000260408.3	-0.045	76	-0.044	84	520
hsa-miR-374c-5p	ADAM10	ENSG00000137845.10	ENST00000260408.3	-0.111	78	-0.109	86	529 1254
hsa-miR-655-3p	ADAM10	ENSG00000137845.10	ENST00000260408.3	-0.155	86	-0.153	91	529 1254
hsa-miR-369-3p	ADAM10	ENSG00000137845.10	ENST00000260408.3	-0.181	97	-0.178	98	530
hsa-miR-374b-5p	ADAM10	ENSG00000137845.10	ENST00000260408.3	-0.031	70	-0.030	80	531
hsa-miR-374a-5p	ADAM10	ENSG00000137845.10	ENST00000260408.3	-0.030	65	-0.029	79	531
hsa-miR-409-5p	ADAM10	ENSG00000137845.10	ENST00000260408.3	-0.384	96	-0.352	97	1069
hsa-miR-140-5p	ADAM10	ENSG00000137845.10	ENST00000260408.3	-0.360	97	-0.331	98	1072
hsa-miR-218-5p	ADAM10	ENSG00000137845.10	ENST00000260408.3	-0.075	69	-0.069	76	1174
hsa-miR-153-3p	ADAM10	ENSG00000137845.10	ENST00000260408.3	-0.146	82	-0.134	86	1273
hsa-miR-365b-3p	ADAM10	ENSG00000137845.10	ENST00000260408.3	-0.364	97	-0.332	98	1291
hsa-miR-365a-3p	ADAM10	ENSG00000137845.10	ENST00000260408.3	-0.364	97	-0.332	98	1291
hsa-miR-30a-5p	ADAM10	ENSG00000137845.10	ENST00000260408.3	-0.143	76	-0.131	81	1472
hsa-miR-30c-5p	ADAM10	ENSG00000137845.10	ENST00000260408.3	-0.167	80	-0.153	84	1472
hsa-miR-30b-5p	ADAM10	ENSG00000137845.10	ENST00000260408.3	-0.155	77	-0.142	82	1472
hsa-miR-30d-5p	ADAM10	ENSG00000137845.10	ENST00000260408.3	-0.143	76	-0.131	81	1472
hsa-miR-30e-5p	ADAM10	ENSG00000137845.10	ENST00000260408.3	-0.143	74	-0.131	80	1472
hsa-miR-4782-3p	ADAM10	ENSG00000137845.10	ENST00000260408.3	-0.043	58	-0.040	69	1478
hsa-miR-6766-3p	ADAM10	ENSG00000137845.10	ENST00000260408.3	-0.031	55	-0.029	66	1478
hsa-miR-219a-5p	ADAM10	ENSG00000137845.10	ENST00000260408.3	-0.043	60	-0.040	70	1478
hsa-miR-23b-3p	ADAM10	ENSG00000137845.10	ENST00000260408.3	-0.030	52	-0.028	64	1492
hsa-miR-130a-5p	ADAM10	ENSG00000137845.10	ENST00000260408.3	-0.020	41	-0.018	57	1492
hsa-miR-23c	ADAM10	ENSG00000137845.10	ENST00000260408.3	-0.052	64	-0.048	73	1492
hsa-miR-23a-3p	ADAM10	ENSG00000137845.10	ENST00000260408.3	-0.030	52	-0.028	64	1492
hsa-miR-1251-5p	ADAM10	ENSG00000137845.10	ENST00000260408.3	-0.359	98	-0.327	98	1522
hsa-miR-224-5p	ADAM10	ENSG00000137845.10	ENST00000260408.3	-0.131	89	-0.120	92	1571
hsa-miR-320d	ADAM10	ENSG00000137845.10	ENST00000260408.3	-0.191	95	-0.175	96	1588
hsa-miR-320c	ADAM10	ENSG00000137845.10	ENST00000260408.3	-0.191	95	-0.175	96	1588
hsa-miR-4429	ADAM10	ENSG00000137845.10	ENST00000260408.3	-0.180	95	-0.165	95	1588
hsa-miR-320a	ADAM10	ENSG00000137845.10	ENST00000260408.3	-0.191	95	-0.175	96	1588
hsa-miR-320b	ADAM10	ENSG00000137845.10	ENST00000260408.3	-0.191	95	-0.175	96	1588
hsa-miR-323a-3p	ADAM10	ENSG00000137845.10	ENST00000260408.3	-0.079	90	-0.073	92	1836
hsa-miR-140-3p.1	ADAM10	ENSG00000137845.10	ENST00000260408.3	-0.229	95	-0.210	95	1846
hsa-miR-140-3p.2	ADAM10	ENSG00000137845.10	ENST00000260408.3	-0.201	93	-0.184	94	1847
hsa-miR-148b-3p	ADAM10	ENSG00000137845.10	ENST00000260408.3	-0.356	97	-0.325	97	1928
hsa-miR-152-3p	ADAM10	ENSG00000137845.10	ENST00000260408.3	-0.348	96	-0.317	96	1928
hsa-miR-148a-3p	ADAM10	ENSG00000137845.10	ENST00000260408.3	-0.356	97	-0.325	97	1928
hsa-miR-199b-3p	ADAM10	ENSG00000137845.10	ENST00000260408.3	-0.290	95	-0.265	95	1998
hsa-miR-3129-5p	ADAM10	ENSG00000137845.10	ENST00000260408.3	-0.271	96	-0.248	97	1998
hsa-miR-199a-3p	ADAM10	ENSG00000137845.10	ENST00000260408.3	-0.290	95	-0.265	95	1998
hsa-miR-128-3p	ADAM10	ENSG00000137845.10	ENST00000260408.3	-0.194	92	-0.178	93	2019
hsa-miR-216a-3p	ADAM10	ENSG00000137845.10	ENST00000260408.3	-0.194	92	-0.178	93	2019
hsa-miR-3681-3p	ADAM10	ENSG00000137845.10	ENST00000260408.3	-0.217	94	-0.199	94	2019
hsa-miR-129-5p	ADAM10	ENSG00000137845.10	ENST00000260408.3	-0.070	94	-0.064	95	2076
hsa-miR-26a-5p	ADAM10	ENSG00000137845.10	ENST00000260408.3	-0.157	90	-0.029	65	2118
hsa-miR-26b-5p	ADAM10	ENSG00000137845.10	ENST00000260408.3	-0.181	92	-0.033	67	2118
hsa-miR-4465	ADAM10	ENSG00000137845.10	ENST00000260408.3	-0.214	94	-0.038	69	2118
hsa-miR-1297	ADAM10	ENSG00000137845.10	ENST00000260408.3	-0.181	92	-0.033	68	2118
hsa-miR-155-5p	ADAM10	ENSG00000137845.10	ENST00000260408.3	-0.170	85	-0.031	58	2127
hsa-miR-330-5p	ADAM19	ENSG00000135074.11	ENST00000257527.4	-0.020	39	-0.020	55	181
hsa-miR-326	ADAM19	ENSG00000135074.11	ENST00000257527.4	-0.020	39	-0.020	55	181
hsa-miR-363-3p	ADAM19	ENSG00000135074.11	ENST00000257527.4	-0.221	93	-0.221	95	222
hsa-miR-92a-3p	ADAM19	ENSG00000135074.11	ENST00000257527.4	-0.195	92	-0.195	94	222
hsa-miR-25-3p	ADAM19	ENSG00000135074.11	ENST00000257527.4	-0.208	93	-0.208	94	222
hsa-miR-32-5p	ADAM19	ENSG00000135074.11	ENST00000257527.4	-0.203	91	-0.203	94	222
hsa-miR-92b-3p	ADAM19	ENSG00000135074.11	ENST00000257527.4	-0.195	92	-0.195	94	222
hsa-miR-367-3p	ADAM19	ENSG00000135074.11	ENST00000257527.4	-0.237	93	-0.237	95	222
hsa-miR-24-3p	ADAM19	ENSG00000135074.11	ENST00000257527.4	-0.102	79	-0.102	85	699
hsa-miR-1271-5p	ADAM19	ENSG00000135074.11	ENST00000257527.4	-0.031	51	-0.031	64	710
hsa-miR-182-5p	ADAM19	ENSG00000135074.11	ENST00000257527.4	-0.105	66	-0.105	76	710
hsa-miR-96-5p	ADAM19	ENSG00000135074.11	ENST00000257527.4	-0.010	29	-0.010	48	710
hsa-miR-29b-3p	ADAM19	ENSG00000135074.11	ENST00000257527.4	-0.179	80	-0.179	86	832 1401
hsa-miR-29c-3p	ADAM19	ENSG00000135074.11	ENST00000257527.4	-0.179	80	-0.179	86	832 1401
hsa-miR-29a-3p	ADAM19	ENSG00000135074.11	ENST00000257527.4	-0.179	80	-0.179	86	832 1401
hsa-miR-6835-3p	ADAM19	ENSG00000135074.11	ENST00000257527.4	-0.020	69	-0.020	79	834
hsa-miR-330-3p	ADAM19	ENSG00000135074.11	ENST00000257527.4	-0.020	39	-0.020	64	835
hsa-miR-1193	ADAM19	ENSG00000135074.11	ENST00000257527.4	-0.156	87	-0.156	91	888 1017
hsa-miR-370-5p	ADAM19	ENSG00000135074.11	ENST00000257527.4	-0.131	85	-0.131	90	888 1017
hsa-miR-146b-5p	ADAM19	ENSG00000135074.11	ENST00000257527.4	-0.073	68	-0.073	79	1639
hsa-miR-7153-5p	ADAM19	ENSG00000135074.11	ENST00000257527.4	-0.084	71	-0.084	81	1639
hsa-miR-146a-5p	ADAM19	ENSG00000135074.11	ENST00000257527.4	-0.062	63	-0.062	76	1639
hsa-miR-101-3p.1	ADAM19	ENSG00000135074.11	ENST00000257527.4	-0.145	88	-0.145	91	2220
hsa-miR-128-3p	ADAM19	ENSG00000135074.11	ENST00000257527.4	-0.054	67	-0.054	76	2222
hsa-miR-27a-3p	ADAM19	ENSG00000135074.11	ENST00000257527.4	-0.121	84	-0.121	89	2222
hsa-miR-3681-3p	ADAM19	ENSG00000135074.11	ENST00000257527.4	-0.079	72	-0.079	80	2222
hsa-miR-27b-3p	ADAM19	ENSG00000135074.11	ENST00000257527.4	-0.121	84	-0.121	89	2222
hsa-miR-216a-3p	ADAM19	ENSG00000135074.11	ENST00000257527.4	-0.114	81	-0.114	86	2222
hsa-miR-145-5p	ADAM19	ENSG00000135074.11	ENST00000257527.4	-0.033	63	-0.033	72	2228 3327
hsa-miR-5195-3p	ADAM19	ENSG00000135074.11	ENST00000257527.4	-0.095	71	-0.095	80	2228 3327
hsa-miR-874-3p	ADAM19	ENSG00000135074.11	ENST00000257527.4	-0.374	98	-0.374	98	3459
hsa-miR-23a-3p	ADAM19	ENSG00000135074.11	ENST00000257527.4	-0.036	58	-0.036	69	3465
hsa-miR-23b-3p	ADAM19	ENSG00000135074.11	ENST00000257527.4	-0.036	58	-0.036	69	3465
hsa-miR-23c	ADAM19	ENSG00000135074.11	ENST00000257527.4	-0.030	51	-0.030	65	3465
hsa-miR-130a-5p	ADAM19	ENSG00000135074.11	ENST00000257527.4	-0.030	54	-0.030	67	3465
hsa-miR-150-5p	ADAM19	ENSG00000135074.11	ENST00000257527.4	-0.075	85	-0.075	90	3485
hsa-miR-532-3p	ADAM19	ENSG00000135074.11	ENST00000257527.4	-0.044	76	-0.044	83	3486
hsa-miR-30a-5p	ADAM19	ENSG00000135074.11	ENST00000257527.4	-0.272	94	-0.272	95	3539
hsa-miR-30d-5p	ADAM19	ENSG00000135074.11	ENST00000257527.4	-0.272	94	-0.272	95	3539
hsa-miR-30b-5p	ADAM19	ENSG00000135074.11	ENST00000257527.4	-0.264	93	-0.264	95	3539
hsa-miR-30c-5p	ADAM19	ENSG00000135074.11	ENST00000257527.4	-0.264	93	-0.264	95	3539
hsa-miR-30e-5p	ADAM19	ENSG00000135074.11	ENST00000257527.4	-0.272	93	-0.272	95	3539
hsa-miR-153-3p	ADAM19	ENSG00000135074.11	ENST00000257527.4	-0.376	98	-0.376	98	3559
hsa-miR-448	ADAM19	ENSG00000135074.11	ENST00000257527.4	-0.021	42	-0.021	58	3560
hsa-miR-4465	ADAM19	ENSG00000135074.11	ENST00000257527.4	-0.182	91	-0.182	94	3569
hsa-miR-26a-5p	ADAM19	ENSG00000135074.11	ENST00000257527.4	-0.177	92	-0.177	94	3569
hsa-miR-1297	ADAM19	ENSG00000135074.11	ENST00000257527.4	-0.161	90	-0.161	93	3569
hsa-miR-26b-5p	ADAM19	ENSG00000135074.11	ENST00000257527.4	-0.177	92	-0.177	94	3569
hsa-miR-124-3p.1	ADAM19	ENSG00000135074.11	ENST00000257527.4	-0.275	94	-0.275	96	3586
hsa-miR-376c-3p	ADAMTSL1	ENSG00000178031.11	ENST00000380548.4	-0.129	78	-0.129	85	1744
hsa-miR-92a-3p	ADAMTSL1	ENSG00000178031.11	ENST00000380548.4	-0.296	96	-0.190	94	1796
hsa-miR-367-3p	ADAMTSL1	ENSG00000178031.11	ENST00000380548.4	-0.338	97	-0.215	94	1796
hsa-miR-363-3p	ADAMTSL1	ENSG00000178031.11	ENST00000380548.4	-0.322	97	-0.206	94	1796
hsa-miR-92b-3p	ADAMTSL1	ENSG00000178031.11	ENST00000380548.4	-0.280	96	-0.180	93	1796
hsa-miR-32-5p	ADAMTSL1	ENSG00000178031.11	ENST00000380548.4	-0.328	97	-0.209	94	1796
hsa-miR-25-3p	ADAMTSL1	ENSG00000178031.11	ENST00000380548.4	-0.317	97	-0.203	94	1796
hsa-miR-181b-5p	ADAMTSL1	ENSG00000178031.11	ENST00000380548.4	-0.098	77	-0.064	76	2247
hsa-miR-181a-5p	ADAMTSL1	ENSG00000178031.11	ENST00000380548.4	-0.098	77	-0.064	76	2247
hsa-miR-181c-5p	ADAMTSL1	ENSG00000178031.11	ENST00000380548.4	-0.090	76	-0.059	75	2247
hsa-miR-181d-5p	ADAMTSL1	ENSG00000178031.11	ENST00000380548.4	-0.098	77	-0.064	76	2247
hsa-miR-4262	ADAMTSL1	ENSG00000178031.11	ENST00000380548.4	-0.030	65	-0.020	64	2247
hsa-miR-493-5p	ADAMTSL1	ENSG00000178031.11	ENST00000380548.4	-0.067	77	-0.044	77	2250
hsa-miR-27b-3p	ADAMTSL1	ENSG00000178031.11	ENST00000380548.4	-0.099	81	-0.065	81	2270
hsa-miR-27a-3p	ADAMTSL1	ENSG00000178031.11	ENST00000380548.4	-0.099	81	-0.065	81	2270
hsa-miR-877-5p	ADAMTSL1	ENSG00000178031.11	ENST00000380548.4	-0.051	53	-0.034	59	2340
hsa-miR-199b-3p	ADARB1	ENSG00000197381.11	ENST00000539173.1	-0.195	88	-0.195	91	307
hsa-miR-199a-3p	ADARB1	ENSG00000197381.11	ENST00000539173.1	-0.195	88	-0.195	91	307
hsa-miR-3129-5p	ADARB1	ENSG00000197381.11	ENST00000539173.1	-0.140	88	-0.140	91	307
hsa-miR-377-3p	ADARB1	ENSG00000197381.11	ENST00000539173.1	-0.375	98	-0.371	98	352
hsa-miR-384	ADARB1	ENSG00000197381.11	ENST00000539173.1	-0.052	65	-0.013	57	387
hsa-miR-340-5p	ADARB1	ENSG00000197381.11	ENST00000539173.1	-0.010	51	-0.002	61	399
hsa-miR-320c	ADARB1	ENSG00000197381.11	ENST00000539173.1	-0.085	83	-0.019	64	1044
hsa-miR-4429	ADARB1	ENSG00000197381.11	ENST00000539173.1	-0.085	83	-0.019	65	1044
hsa-miR-320b	ADARB1	ENSG00000197381.11	ENST00000539173.1	-0.085	83	-0.019	64	1044
hsa-miR-320a	ADARB1	ENSG00000197381.11	ENST00000539173.1	-0.085	83	-0.019	64	1044
hsa-miR-320d	ADARB1	ENSG00000197381.11	ENST00000539173.1	-0.085	83	-0.019	64	1044
hsa-miR-599	ADARB1	ENSG00000197381.11	ENST00000539173.1	-0.030	39	-0.007	34	1049
hsa-miR-150-5p	ADARB1	ENSG00000197381.11	ENST00000539173.1	-0.030	66	-0.005	46	1968
hsa-miR-218-5p	ADARB1	ENSG00000197381.11	ENST00000539173.1	-0.183	87	-0.012	49	4060
hsa-miR-181a-5p	ADARB1	ENSG00000197381.11	ENST00000539173.1	-0.147	86	-0.010	42	4167
hsa-miR-181b-5p	ADARB1	ENSG00000197381.11	ENST00000539173.1	-0.147	86	-0.010	42	4167
hsa-miR-181c-5p	ADARB1	ENSG00000197381.11	ENST00000539173.1	-0.131	84	-0.009	41	4167
hsa-miR-181d-5p	ADARB1	ENSG00000197381.11	ENST00000539173.1	-0.147	86	-0.010	42	4167
hsa-miR-4262	ADARB1	ENSG00000197381.11	ENST00000539173.1	-0.037	72	-0.003	42	4167
hsa-miR-325-3p	ADARB1	ENSG00000197381.11	ENST00000539173.1	-0.030	56	-0.002	35	4339
hsa-miR-1297	ADAT1	ENSG00000065457.6	ENST00000307921.3	-0.177	92	-0.177	94	164
hsa-miR-26a-5p	ADAT1	ENSG00000065457.6	ENST00000307921.3	-0.177	92	-0.177	94	164
hsa-miR-26b-5p	ADAT1	ENSG00000065457.6	ENST00000307921.3	-0.177	92	-0.177	94	164
hsa-miR-4465	ADAT1	ENSG00000065457.6	ENST00000307921.3	-0.163	89	-0.163	92	164
hsa-miR-149-5p	ADAT1	ENSG00000065457.6	ENST00000307921.3	-0.080	77	-0.072	83	530
hsa-miR-133b	ADCY5	ENSG00000173175.10	ENST00000462833.1	-0.089	66	-0.089	74	215
hsa-miR-133a-3p.2	ADCY5	ENSG00000173175.10	ENST00000462833.1	-0.089	66	-0.089	74	215
hsa-miR-9-5p	ADCY5	ENSG00000173175.10	ENST00000462833.1	-0.158	91	-0.158	94	216
hsa-miR-494-3p	ADCY5	ENSG00000173175.10	ENST00000462833.1	-0.020	51	-0.020	69	223
hsa-miR-6838-5p	ADCY5	ENSG00000173175.10	ENST00000462833.1	-0.084	67	-0.084	76	283
hsa-miR-195-5p	ADCY5	ENSG00000173175.10	ENST00000462833.1	-0.083	68	-0.083	77	283
hsa-miR-497-5p	ADCY5	ENSG00000173175.10	ENST00000462833.1	-0.091	71	-0.091	79	283
hsa-miR-424-5p	ADCY5	ENSG00000173175.10	ENST00000462833.1	-0.091	71	-0.091	79	283
hsa-miR-15a-5p	ADCY5	ENSG00000173175.10	ENST00000462833.1	-0.072	64	-0.072	73	283
hsa-miR-16-5p	ADCY5	ENSG00000173175.10	ENST00000462833.1	-0.083	69	-0.083	77	283
hsa-miR-15b-5p	ADCY5	ENSG00000173175.10	ENST00000462833.1	-0.072	64	-0.072	73	283
hsa-miR-186-5p	ADCY5	ENSG00000173175.10	ENST00000462833.1	-0.010	59	-0.008	73	680
hsa-miR-374c-5p	ADCY5	ENSG00000173175.10	ENST00000462833.1	-0.050	55	-0.041	65	789
hsa-miR-655-3p	ADCY5	ENSG00000173175.10	ENST00000462833.1	-0.072	64	-0.058	72	789
hsa-miR-369-3p	ADCY5	ENSG00000173175.10	ENST00000462833.1	-0.023	79	-0.019	81	790
hsa-miR-101-3p.1	ADCY5	ENSG00000173175.10	ENST00000462833.1	-0.140	87	-0.113	89	900
hsa-miR-34c-5p	ADCY5	ENSG00000173175.10	ENST00000462833.1	-0.161	69	-0.130	73	1890
hsa-miR-449b-5p	ADCY5	ENSG00000173175.10	ENST00000462833.1	-0.185	74	-0.149	77	1890
hsa-miR-34a-5p	ADCY5	ENSG00000173175.10	ENST00000462833.1	-0.136	64	-0.110	71	1890
hsa-miR-449a	ADCY5	ENSG00000173175.10	ENST00000462833.1	-0.160	71	-0.129	75	1890
hsa-miR-129-5p	ADCY5	ENSG00000173175.10	ENST00000462833.1	-0.035	91	-0.029	92	2229
hsa-miR-224-5p	ADD2	ENSG00000075340.18	ENST00000264436.4	-0.020	60	-0.020	72	182
hsa-miR-760	ADD2	ENSG00000075340.18	ENST00000264436.4	-0.024	32	-0.024	49	216
hsa-miR-422a	ADD2	ENSG00000075340.18	ENST00000264436.4	-0.115	75	-0.115	83	252 1581
hsa-miR-378i	ADD2	ENSG00000075340.18	ENST00000264436.4	-0.126	78	-0.126	85	252 1581
hsa-miR-378h	ADD2	ENSG00000075340.18	ENST00000264436.4	-0.115	75	-0.115	83	252 1581
hsa-miR-378f	ADD2	ENSG00000075340.18	ENST00000264436.4	-0.071	63	-0.071	74	252 1581
hsa-miR-378c	ADD2	ENSG00000075340.18	ENST00000264436.4	-0.126	78	-0.126	85	252 1581
hsa-miR-378e	ADD2	ENSG00000075340.18	ENST00000264436.4	-0.148	82	-0.148	88	252 1581
hsa-miR-378b	ADD2	ENSG00000075340.18	ENST00000264436.4	-0.071	63	-0.071	74	252 1581
hsa-miR-378a-3p	ADD2	ENSG00000075340.18	ENST00000264436.4	-0.126	78	-0.126	85	252 1581
hsa-miR-378d	ADD2	ENSG00000075340.18	ENST00000264436.4	-0.126	78	-0.126	85	252 1581
hsa-miR-34c-5p	ADD2	ENSG00000075340.18	ENST00000264436.4	-0.306	91	-0.306	94	278
hsa-miR-449b-5p	ADD2	ENSG00000075340.18	ENST00000264436.4	-0.306	91	-0.306	94	278
hsa-miR-34a-5p	ADD2	ENSG00000075340.18	ENST00000264436.4	-0.305	91	-0.305	94	278
hsa-miR-449a	ADD2	ENSG00000075340.18	ENST00000264436.4	-0.316	92	-0.316	94	278
hsa-miR-24-3p	ADD2	ENSG00000075340.18	ENST00000264436.4	-0.249	95	-0.249	96	324 6329
hsa-miR-129-1-3p	ADD2	ENSG00000075340.18	ENST00000264436.4	-0.144	86	-0.144	90	560
hsa-miR-129-2-3p	ADD2	ENSG00000075340.18	ENST00000264436.4	-0.144	86	-0.144	90	560
hsa-miR-4319	ADD2	ENSG00000075340.18	ENST00000264436.4	-0.150	81	-0.150	87	801
hsa-miR-125b-5p	ADD2	ENSG00000075340.18	ENST00000264436.4	-0.183	87	-0.183	90	801
hsa-miR-125a-5p	ADD2	ENSG00000075340.18	ENST00000264436.4	-0.172	85	-0.172	89	801
hsa-miR-4782-3p	ADD2	ENSG00000075340.18	ENST00000264436.4	-0.289	94	-0.285	95	1276 6139
hsa-miR-6766-3p	ADD2	ENSG00000075340.18	ENST00000264436.4	-0.267	94	-0.263	95	1276 6139
hsa-miR-219a-5p	ADD2	ENSG00000075340.18	ENST00000264436.4	-0.278	94	-0.274	95	1276 6139
hsa-miR-3681-3p	ADD2	ENSG00000075340.18	ENST00000264436.4	-0.056	65	-0.054	74	1404
hsa-miR-128-3p	ADD2	ENSG00000075340.18	ENST00000264436.4	-0.033	59	-0.032	69	1404
hsa-miR-216a-3p	ADD2	ENSG00000075340.18	ENST00000264436.4	-0.066	70	-0.063	78	1404
hsa-miR-7-5p	ADD2	ENSG00000075340.18	ENST00000264436.4	-0.164	90	-0.072	85	6166
hsa-miR-410-3p	ADD2	ENSG00000075340.18	ENST00000264436.4	-0.010	55	-0.004	66	6384
hsa-miR-9-5p	ADD2	ENSG00000075340.18	ENST00000264436.4	-0.082	81	-0.037	76	6462
hsa-miR-330-3p	ADD2	ENSG00000075340.18	ENST00000264436.4	-0.020	39	-0.009	50	6523
hsa-miR-19a-3p	ADD3	ENSG00000148700.9	ENST00000277900.8	-0.196	83	-0.196	88	40
hsa-miR-19b-3p	ADD3	ENSG00000148700.9	ENST00000277900.8	-0.196	83	-0.196	88	40
hsa-miR-5195-3p	ADD3	ENSG00000148700.9	ENST00000277900.8	-0.316	95	-0.316	96	111 125 1575
hsa-miR-145-5p	ADD3	ENSG00000148700.9	ENST00000277900.8	-0.238	94	-0.238	95	111 125 1575
hsa-miR-6088	ADD3	ENSG00000148700.9	ENST00000277900.8	-0.182	92	-0.182	94	163
hsa-miR-143-3p	ADD3	ENSG00000148700.9	ENST00000277900.8	-0.258	96	-0.258	97	163
hsa-miR-4770	ADD3	ENSG00000148700.9	ENST00000277900.8	-0.236	95	-0.236	96	163
hsa-miR-365a-3p	ADD3	ENSG00000148700.9	ENST00000277900.8	-0.289	94	-0.289	96	434
hsa-miR-365b-3p	ADD3	ENSG00000148700.9	ENST00000277900.8	-0.289	94	-0.289	96	434
hsa-miR-199b-5p	ADD3	ENSG00000148700.9	ENST00000277900.8	-0.283	94	-0.283	95	490
hsa-miR-199a-5p	ADD3	ENSG00000148700.9	ENST00000277900.8	-0.283	94	-0.283	95	490
hsa-miR-455-5p	ADD3	ENSG00000148700.9	ENST00000277900.8	-0.431	98	-0.431	99	495
hsa-miR-182-5p	ADD3	ENSG00000148700.9	ENST00000277900.8	-0.322	96	-0.322	97	583
hsa-miR-96-5p	ADD3	ENSG00000148700.9	ENST00000277900.8	-0.131	81	-0.131	86	584
hsa-miR-1271-5p	ADD3	ENSG00000148700.9	ENST00000277900.8	-0.176	86	-0.176	90	584
hsa-miR-204-5p	ADD3	ENSG00000148700.9	ENST00000277900.8	-0.204	92	-0.204	94	996
hsa-miR-211-5p	ADD3	ENSG00000148700.9	ENST00000277900.8	-0.212	93	-0.212	95	996
hsa-miR-199a-3p	ADD3	ENSG00000148700.9	ENST00000277900.8	-0.162	84	-0.162	89	1572
hsa-miR-199b-3p	ADD3	ENSG00000148700.9	ENST00000277900.8	-0.162	84	-0.162	89	1572
hsa-miR-3129-5p	ADD3	ENSG00000148700.9	ENST00000277900.8	-0.165	91	-0.165	93	1572
hsa-miR-141-3p	ADD3	ENSG00000148700.9	ENST00000277900.8	-0.177	91	-0.177	94	1583
hsa-miR-200a-3p	ADD3	ENSG00000148700.9	ENST00000277900.8	-0.177	92	-0.177	94	1583
hsa-miR-655-3p	ADD3	ENSG00000148700.9	ENST00000277900.8	-0.039	46	-0.039	64	1666
hsa-miR-374c-5p	ADD3	ENSG00000148700.9	ENST00000277900.8	-0.020	18	-0.020	48	1666
hsa-miR-27b-3p	ADD3	ENSG00000148700.9	ENST00000277900.8	-0.093	80	-0.093	85	1695
hsa-miR-27a-3p	ADD3	ENSG00000148700.9	ENST00000277900.8	-0.081	77	-0.081	84	1695
hsa-miR-33b-5p	ADD3	ENSG00000148700.9	ENST00000277900.8	-0.067	84	-0.067	88	1745
hsa-miR-33a-5p	ADD3	ENSG00000148700.9	ENST00000277900.8	-0.067	83	-0.067	88	1745
hsa-miR-18a-5p	ADD3	ENSG00000148700.9	ENST00000277900.8	-0.390	98	-0.390	98	1790
hsa-miR-18b-5p	ADD3	ENSG00000148700.9	ENST00000277900.8	-0.390	98	-0.390	99	1790
hsa-miR-4735-3p	ADD3	ENSG00000148700.9	ENST00000277900.8	-0.347	97	-0.347	98	1790
hsa-miR-330-3p	ADD3	ENSG00000148700.9	ENST00000277900.8	-0.020	39	-0.020	64	1818
hsa-miR-24-3p	ADD3	ENSG00000148700.9	ENST00000277900.8	-0.111	81	-0.111	86	1835
hsa-miR-1197	ADD3	ENSG00000148700.9	ENST00000277900.8	-0.212	93	-0.212	96	1852
hsa-miR-140-3p.1	ADD3	ENSG00000148700.9	ENST00000277900.8	-0.393	99	-0.393	99	1856
hsa-miR-4676-3p	ADD3	ENSG00000148700.9	ENST00000277900.8	-0.399	99	-0.399	99	1929
hsa-miR-892c-3p	ADD3	ENSG00000148700.9	ENST00000277900.8	-0.407	99	-0.407	99	1929
hsa-miR-452-5p	ADD3	ENSG00000148700.9	ENST00000277900.8	-0.396	99	-0.396	99	1929
hsa-miR-200b-3p	ADD3	ENSG00000148700.9	ENST00000277900.8	-0.324	98	-0.324	99	1932
hsa-miR-200c-3p	ADD3	ENSG00000148700.9	ENST00000277900.8	-0.324	98	-0.324	99	1932
hsa-miR-429	ADD3	ENSG00000148700.9	ENST00000277900.8	-0.313	98	-0.313	99	1932
hsa-miR-325-3p	ADH1B	ENSG00000196616.8	ENST00000305046.8	-0.199	93	-0.199	94	107
hsa-miR-670-3p	ADH1B	ENSG00000196616.8	ENST00000305046.8	-0.134	85	-0.134	89	277
hsa-miR-330-3p	ADH1B	ENSG00000196616.8	ENST00000305046.8	-0.201	97	-0.201	98	2482
hsa-miR-455-3p.1	ADORA2A	ENSG00000128271.15	ENST00000337539.7	-0.269	96	-0.269	97	124
hsa-miR-670-3p	ADORA2A	ENSG00000128271.15	ENST00000337539.7	-0.167	90	-0.167	93	477
hsa-miR-6838-5p	ADORA2A	ENSG00000128271.15	ENST00000337539.7	-0.202	87	-0.202	91	539
hsa-miR-15b-5p	ADORA2A	ENSG00000128271.15	ENST00000337539.7	-0.184	85	-0.184	89	539
hsa-miR-497-5p	ADORA2A	ENSG00000128271.15	ENST00000337539.7	-0.205	89	-0.205	92	539
hsa-miR-424-5p	ADORA2A	ENSG00000128271.15	ENST00000337539.7	-0.189	86	-0.189	90	539
hsa-miR-195-5p	ADORA2A	ENSG00000128271.15	ENST00000337539.7	-0.176	84	-0.176	89	539
hsa-miR-16-5p	ADORA2A	ENSG00000128271.15	ENST00000337539.7	-0.176	84	-0.176	89	539
hsa-miR-15a-5p	ADORA2A	ENSG00000128271.15	ENST00000337539.7	-0.184	85	-0.184	89	539
hsa-miR-33b-5p	ADRA2A	ENSG00000150594.5	ENST00000280155.2	-0.059	81	-0.059	87	611
hsa-miR-33a-5p	ADRA2A	ENSG00000150594.5	ENST00000280155.2	-0.059	81	-0.059	87	611
hsa-miR-138-5p	ADRA2A	ENSG00000150594.5	ENST00000280155.2	-0.326	94	-0.326	95	660
hsa-miR-330-3p	ADRA2A	ENSG00000150594.5	ENST00000280155.2	-0.030	65	-0.030	77	696
hsa-miR-135b-5p	ADRA2A	ENSG00000150594.5	ENST00000280155.2	-0.249	93	-0.233	94	845
hsa-miR-135a-5p	ADRA2A	ENSG00000150594.5	ENST00000280155.2	-0.260	93	-0.243	94	845
hsa-miR-892c-3p	ADRA2A	ENSG00000150594.5	ENST00000280155.2	-0.048	66	-0.045	77	1091
hsa-miR-4676-3p	ADRA2A	ENSG00000150594.5	ENST00000280155.2	-0.059	71	-0.056	80	1091
hsa-miR-452-5p	ADRA2A	ENSG00000150594.5	ENST00000280155.2	-0.052	66	-0.049	77	1091
hsa-miR-30a-5p	ADRA2A	ENSG00000150594.5	ENST00000280155.2	-0.238	91	-0.223	92	1251 1378
hsa-miR-30d-5p	ADRA2A	ENSG00000150594.5	ENST00000280155.2	-0.238	91	-0.223	92	1251 1378
hsa-miR-30e-5p	ADRA2A	ENSG00000150594.5	ENST00000280155.2	-0.238	91	-0.223	92	1251 1378
hsa-miR-30c-5p	ADRA2A	ENSG00000150594.5	ENST00000280155.2	-0.246	91	-0.230	93	1251 1378
hsa-miR-30b-5p	ADRA2A	ENSG00000150594.5	ENST00000280155.2	-0.238	91	-0.223	92	1251 1378
hsa-miR-130a-5p	ADRA2A	ENSG00000150594.5	ENST00000280155.2	-0.385	97	-0.112	86	1390
hsa-miR-23a-3p	ADRA2A	ENSG00000150594.5	ENST00000280155.2	-0.371	96	-0.108	85	1390
hsa-miR-23c	ADRA2A	ENSG00000150594.5	ENST00000280155.2	-0.387	97	-0.112	86	1390
hsa-miR-23b-3p	ADRA2A	ENSG00000150594.5	ENST00000280155.2	-0.371	96	-0.108	86	1390
hsa-miR-124-3p.1	AES	ENSG00000104964.10	ENST00000221561.8	-0.328	96	-0.048	78	879
hsa-miR-3681-3p	AFF3	ENSG00000144218.14	ENST00000409236.2	-0.085	74	-0.085	81	61 885
hsa-miR-216a-3p	AFF3	ENSG00000144218.14	ENST00000409236.2	-0.073	72	-0.073	80	61 885
hsa-miR-128-3p	AFF3	ENSG00000144218.14	ENST00000409236.2	-0.073	73	-0.073	81	61 885
hsa-miR-874-3p	AFF3	ENSG00000144218.14	ENST00000409236.2	-0.125	78	-0.125	84	142
hsa-miR-32-5p	AFF3	ENSG00000144218.14	ENST00000409236.2	-0.097	81	-0.097	87	426
hsa-miR-25-3p	AFF3	ENSG00000144218.14	ENST00000409236.2	-0.078	79	-0.078	84	426
hsa-miR-92a-3p	AFF3	ENSG00000144218.14	ENST00000409236.2	-0.057	77	-0.057	83	426
hsa-miR-92b-3p	AFF3	ENSG00000144218.14	ENST00000409236.2	-0.057	78	-0.057	83	426
hsa-miR-363-3p	AFF3	ENSG00000144218.14	ENST00000409236.2	-0.083	78	-0.083	84	426
hsa-miR-367-3p	AFF3	ENSG00000144218.14	ENST00000409236.2	-0.091	79	-0.091	85	426
hsa-miR-34a-5p	AFF3	ENSG00000144218.14	ENST00000409236.2	-0.158	69	-0.158	78	452
hsa-miR-449a	AFF3	ENSG00000144218.14	ENST00000409236.2	-0.122	62	-0.122	74	452
hsa-miR-449b-5p	AFF3	ENSG00000144218.14	ENST00000409236.2	-0.147	66	-0.147	77	452
hsa-miR-34c-5p	AFF3	ENSG00000144218.14	ENST00000409236.2	-0.159	68	-0.159	78	452
hsa-miR-429	AFF3	ENSG00000144218.14	ENST00000409236.2	-0.139	90	-0.139	93	496
hsa-miR-200b-3p	AFF3	ENSG00000144218.14	ENST00000409236.2	-0.147	90	-0.147	93	496
hsa-miR-200c-3p	AFF3	ENSG00000144218.14	ENST00000409236.2	-0.147	91	-0.147	93	496
hsa-miR-374c-5p	AFF3	ENSG00000144218.14	ENST00000409236.2	-0.030	38	-0.030	59	537 3634
hsa-miR-655-3p	AFF3	ENSG00000144218.14	ENST00000409236.2	-0.030	36	-0.030	58	537 3634
hsa-miR-27b-3p	AFF3	ENSG00000144218.14	ENST00000409236.2	-0.020	47	-0.020	61	886
hsa-miR-27a-3p	AFF3	ENSG00000144218.14	ENST00000409236.2	-0.020	47	-0.020	61	886
hsa-miR-30a-5p	AFF3	ENSG00000144218.14	ENST00000409236.2	-0.030	28	-0.030	49	1318
hsa-miR-30b-5p	AFF3	ENSG00000144218.14	ENST00000409236.2	-0.030	27	-0.030	49	1318
hsa-miR-30c-5p	AFF3	ENSG00000144218.14	ENST00000409236.2	-0.030	27	-0.030	49	1318
hsa-miR-30d-5p	AFF3	ENSG00000144218.14	ENST00000409236.2	-0.030	28	-0.030	49	1318
hsa-miR-30e-5p	AFF3	ENSG00000144218.14	ENST00000409236.2	-0.030	26	-0.030	48	1318
hsa-miR-145-5p	AFF3	ENSG00000144218.14	ENST00000409236.2	-0.097	82	-0.096	86	3519
hsa-miR-5195-3p	AFF3	ENSG00000144218.14	ENST00000409236.2	-0.128	78	-0.126	84	3519
hsa-miR-33a-5p	AFF3	ENSG00000144218.14	ENST00000409236.2	-0.030	70	-0.030	78	3573 3577
hsa-miR-33b-5p	AFF3	ENSG00000144218.14	ENST00000409236.2	-0.030	70	-0.030	78	3573 3577
hsa-miR-301b-3p	AFF3	ENSG00000144218.14	ENST00000409236.2	-0.208	91	-0.205	93	3595
hsa-miR-130a-3p	AFF3	ENSG00000144218.14	ENST00000409236.2	-0.184	89	-0.182	92	3595
hsa-miR-301a-3p	AFF3	ENSG00000144218.14	ENST00000409236.2	-0.208	91	-0.205	93	3595
hsa-miR-130b-3p	AFF3	ENSG00000144218.14	ENST00000409236.2	-0.208	91	-0.205	93	3595
hsa-miR-3666	AFF3	ENSG00000144218.14	ENST00000409236.2	-0.184	89	-0.182	92	3595
hsa-miR-454-3p	AFF3	ENSG00000144218.14	ENST00000409236.2	-0.163	87	-0.161	91	3595
hsa-miR-4295	AFF3	ENSG00000144218.14	ENST00000409236.2	-0.184	90	-0.182	92	3595
hsa-miR-493-5p	AFF3	ENSG00000144218.14	ENST00000409236.2	-0.093	83	-0.092	88	3616 3721 4084
hsa-miR-369-3p	AFF3	ENSG00000144218.14	ENST00000409236.2	-0.030	81	-0.030	87	3635
hsa-miR-374b-5p	AFF3	ENSG00000144218.14	ENST00000409236.2	-0.020	43	-0.020	66	3636
hsa-miR-374a-5p	AFF3	ENSG00000144218.14	ENST00000409236.2	-0.020	46	-0.020	68	3636
hsa-miR-203a-3p.1	AFF3	ENSG00000144218.14	ENST00000409236.2	-0.020	50	-0.020	68	3657
hsa-miR-300	AFF3	ENSG00000144218.14	ENST00000409236.2	-0.010	51	-0.010	67	3691
hsa-miR-381-3p	AFF3	ENSG00000144218.14	ENST00000409236.2	-0.010	48	-0.010	66	3691
hsa-miR-582-5p	AFF3	ENSG00000144218.14	ENST00000409236.2	-0.020	42	-0.020	60	3743
hsa-miR-139-5p	AFF3	ENSG00000144218.14	ENST00000409236.2	-0.106	85	-0.102	89	3744
hsa-miR-205-5p	AFF3	ENSG00000144218.14	ENST00000409236.2	-0.010	28	-0.010	48	3757
hsa-miR-217	AFF3	ENSG00000144218.14	ENST00000409236.2	-0.092	85	-0.089	90	3821 3887
hsa-miR-6807-3p	AFF3	ENSG00000144218.14	ENST00000409236.2	-0.105	87	-0.101	91	3821 3887
hsa-miR-409-3p	AFF3	ENSG00000144218.14	ENST00000409236.2	-0.030	82	-0.029	87	3854
hsa-miR-802	AFF3	ENSG00000144218.14	ENST00000409236.2	-0.146	90	-0.140	93	3941
hsa-miR-421	AFF3	ENSG00000144218.14	ENST00000409236.2	-0.069	67	-0.067	78	3945
hsa-miR-505-3p.2	AFF3	ENSG00000144218.14	ENST00000409236.2	-0.010	46	-0.010	67	3946
hsa-miR-129-5p	AFF3	ENSG00000144218.14	ENST00000409236.2	-0.010	47	-0.010	74	3964
hsa-miR-134-5p	AFF3	ENSG00000144218.14	ENST00000409236.2	-0.039	43	-0.038	59	4065
hsa-miR-3118	AFF3	ENSG00000144218.14	ENST00000409236.2	-0.039	43	-0.038	59	4065
hsa-miR-138-5p	AFF3	ENSG00000144218.14	ENST00000409236.2	-0.288	92	-0.276	93	4069
hsa-miR-506-3p	AFF3	ENSG00000144218.14	ENST00000409236.2	-0.209	85	-0.201	89	4074
hsa-miR-124-3p.2	AFF3	ENSG00000144218.14	ENST00000409236.2	-0.263	86	-0.253	89	4074
hsa-miR-486-5p	AFF3	ENSG00000144218.14	ENST00000409236.2	-0.277	97	-0.266	98	4086
hsa-miR-224-5p	AFF3	ENSG00000144218.14	ENST00000409236.2	-0.202	95	-0.194	96	4101
hsa-miR-130a-5p	AFF3	ENSG00000144218.14	ENST00000409236.2	-0.010	26	-0.010	47	4131
hsa-miR-23a-3p	AFF3	ENSG00000144218.14	ENST00000409236.2	-0.010	26	-0.010	46	4131
hsa-miR-23b-3p	AFF3	ENSG00000144218.14	ENST00000409236.2	-0.015	36	-0.014	53	4131
hsa-miR-23c	AFF3	ENSG00000144218.14	ENST00000409236.2	-0.010	25	-0.010	45	4131
hsa-miR-340-5p	AFF3	ENSG00000144218.14	ENST00000409236.2	-0.010	51	-0.010	73	4145
hsa-miR-194-5p	AFF3	ENSG00000144218.14	ENST00000409236.2	-0.052	59	-0.041	68	4194
hsa-miR-379-3p	AFF3	ENSG00000144218.14	ENST00000409236.2	-0.132	92	-0.103	93	4195
hsa-miR-411-3p	AFF3	ENSG00000144218.14	ENST00000409236.2	-0.132	92	-0.103	93	4195
hsa-miR-670-3p	AFF3	ENSG00000144218.14	ENST00000409236.2	-0.030	43	-0.001	26	5578
hsa-miR-876-5p	AGL	ENSG00000162688.11	ENST00000370161.2	-0.108	83	-0.108	89	252
hsa-miR-3167	AGL	ENSG00000162688.11	ENST00000370161.2	-0.102	81	-0.102	87	252
hsa-miR-199a-5p	AKAP13	ENSG00000170776.15	ENST00000394518.2	-0.081	72	-0.081	80	84
hsa-miR-199b-5p	AKAP13	ENSG00000170776.15	ENST00000394518.2	-0.081	72	-0.081	80	84
hsa-miR-203a-3p.2	AKAP13	ENSG00000170776.15	ENST00000394518.2	-0.020	67	-0.020	82	629
hsa-miR-29b-3p	AKAP13	ENSG00000170776.15	ENST00000394518.2	-0.224	85	-0.224	90	1504
hsa-miR-29c-3p	AKAP13	ENSG00000170776.15	ENST00000394518.2	-0.224	86	-0.224	90	1504
hsa-miR-29a-3p	AKAP13	ENSG00000170776.15	ENST00000394518.2	-0.224	86	-0.224	90	1504
hsa-miR-124-3p.1	AKAP13	ENSG00000170776.15	ENST00000394518.2	-0.158	87	-0.135	89	1738
hsa-miR-143-3p	AKAP13	ENSG00000170776.15	ENST00000394518.2	-0.059	60	-0.051	70	2913
hsa-miR-6088	AKAP13	ENSG00000170776.15	ENST00000394518.2	-0.077	70	-0.066	77	2913
hsa-miR-4770	AKAP13	ENSG00000170776.15	ENST00000394518.2	-0.059	61	-0.051	71	2913
hsa-miR-93-5p	AKAP13	ENSG00000170776.15	ENST00000394518.2	-0.030	78	-0.026	82	2944
hsa-miR-526b-3p	AKAP13	ENSG00000170776.15	ENST00000394518.2	-0.030	83	-0.026	87	2944
hsa-miR-519d-3p	AKAP13	ENSG00000170776.15	ENST00000394518.2	-0.030	76	-0.026	81	2944
hsa-miR-106a-5p	AKAP13	ENSG00000170776.15	ENST00000394518.2	-0.030	75	-0.026	80	2944
hsa-miR-106b-5p	AKAP13	ENSG00000170776.15	ENST00000394518.2	-0.030	77	-0.026	82	2944
hsa-miR-17-5p	AKAP13	ENSG00000170776.15	ENST00000394518.2	-0.030	76	-0.026	81	2944
hsa-miR-20b-5p	AKAP13	ENSG00000170776.15	ENST00000394518.2	-0.030	77	-0.026	82	2944
hsa-miR-20a-5p	AKAP13	ENSG00000170776.15	ENST00000394518.2	-0.030	76	-0.026	81	2944
hsa-miR-4782-3p	AKAP13	ENSG00000170776.15	ENST00000394518.2	-0.275	93	-0.233	94	2982
hsa-miR-219a-5p	AKAP13	ENSG00000170776.15	ENST00000394518.2	-0.275	94	-0.233	94	2982
hsa-miR-6766-3p	AKAP13	ENSG00000170776.15	ENST00000394518.2	-0.259	93	-0.220	94	2982
hsa-miR-126-3p.1	AKAP13	ENSG00000170776.15	ENST00000394518.2	-0.248	79	-0.210	83	3132
hsa-miR-125b-5p	AKAP13	ENSG00000170776.15	ENST00000394518.2	-0.176	86	-0.150	87	3165
hsa-miR-125a-5p	AKAP13	ENSG00000170776.15	ENST00000394518.2	-0.165	84	-0.140	86	3165
hsa-miR-4319	AKAP13	ENSG00000170776.15	ENST00000394518.2	-0.165	84	-0.140	85	3165
hsa-miR-221-3p	AKAP13	ENSG00000170776.15	ENST00000394518.2	-0.045	45	-0.039	58	3874
hsa-miR-222-3p	AKAP13	ENSG00000170776.15	ENST00000394518.2	-0.037	39	-0.032	54	3874
hsa-miR-103a-3p	AKAP13	ENSG00000170776.15	ENST00000394518.2	-0.066	64	-0.056	71	3954
hsa-miR-107	AKAP13	ENSG00000170776.15	ENST00000394518.2	-0.066	64	-0.056	71	3954
hsa-miR-140-3p.1	AKAP13	ENSG00000170776.15	ENST00000394518.2	-0.165	89	-0.140	89	4288
hsa-miR-582-5p	AKAP13	ENSG00000170776.15	ENST00000394518.2	-0.037	61	-0.004	39	4527
hsa-miR-101-3p.2	AKAP13	ENSG00000170776.15	ENST00000394518.2	-0.061	74	-0.007	44	4528
hsa-miR-488-3p	AKAP13	ENSG00000170776.15	ENST00000394518.2	-0.098	84	-0.010	59	4646
hsa-miR-29b-3p	AKAP2	ENSG00000241978.5	ENST00000374525.1	-0.040	41	-0.040	56	27
hsa-miR-29c-3p	AKAP2	ENSG00000241978.5	ENST00000374525.1	-0.040	41	-0.040	57	27
hsa-miR-29a-3p	AKAP2	ENSG00000241978.5	ENST00000374525.1	-0.040	41	-0.040	57	27
hsa-miR-135a-5p	AKAP2	ENSG00000241978.5	ENST00000374525.1	-0.132	80	-0.132	87	491
hsa-miR-135b-5p	AKAP2	ENSG00000241978.5	ENST00000374525.1	-0.132	80	-0.132	87	491
hsa-miR-320c	AKAP2	ENSG00000241978.5	ENST00000374525.1	-0.030	64	-0.030	74	711 1609
hsa-miR-320d	AKAP2	ENSG00000241978.5	ENST00000374525.1	-0.030	64	-0.030	75	711 1609
hsa-miR-320b	AKAP2	ENSG00000241978.5	ENST00000374525.1	-0.030	64	-0.030	74	711 1609
hsa-miR-320a	AKAP2	ENSG00000241978.5	ENST00000374525.1	-0.030	64	-0.030	74	711 1609
hsa-miR-4429	AKAP2	ENSG00000241978.5	ENST00000374525.1	-0.030	64	-0.030	75	711 1609
hsa-miR-137	AKAP2	ENSG00000241978.5	ENST00000374525.1	-0.243	89	-0.243	92	912 1634 1775 3851
hsa-miR-483-3p.2	AKAP2	ENSG00000241978.5	ENST00000374525.1	-0.020	44	-0.020	63	1403
hsa-miR-211-5p	AKAP2	ENSG00000241978.5	ENST00000374525.1	-0.177	90	-0.177	93	1433
hsa-miR-204-5p	AKAP2	ENSG00000241978.5	ENST00000374525.1	-0.177	90	-0.177	93	1433
hsa-miR-6866-3p	AKAP2	ENSG00000241978.5	ENST00000374525.1	-0.163	93	-0.163	95	1434
hsa-miR-188-5p	AKAP2	ENSG00000241978.5	ENST00000374525.1	-0.252	95	-0.252	97	1434
hsa-miR-217	AKAP2	ENSG00000241978.5	ENST00000374525.1	-0.135	90	-0.135	93	1458
hsa-miR-6807-3p	AKAP2	ENSG00000241978.5	ENST00000374525.1	-0.180	94	-0.180	96	1458
hsa-miR-200b-3p	AKAP2	ENSG00000241978.5	ENST00000374525.1	-0.061	77	-0.061	83	1461
hsa-miR-429	AKAP2	ENSG00000241978.5	ENST00000374525.1	-0.061	77	-0.061	83	1461
hsa-miR-200c-3p	AKAP2	ENSG00000241978.5	ENST00000374525.1	-0.061	77	-0.061	83	1461
hsa-miR-10b-5p	AKAP2	ENSG00000241978.5	ENST00000374525.1	-0.060	68	-0.059	79	3405
hsa-miR-10a-5p	AKAP2	ENSG00000241978.5	ENST00000374525.1	-0.060	67	-0.059	79	3405
hsa-miR-103a-3p	AKAP2	ENSG00000241978.5	ENST00000374525.1	-0.121	81	-0.120	86	3488
hsa-miR-107	AKAP2	ENSG00000241978.5	ENST00000374525.1	-0.121	81	-0.120	86	3488
hsa-miR-142-3p.2	AKAP2	ENSG00000241978.5	ENST00000374525.1	-0.030	49	-0.030	64	3585
hsa-miR-200a-3p	AKAP2	ENSG00000241978.5	ENST00000374525.1	-0.111	83	-0.110	88	3595
hsa-miR-141-3p	AKAP2	ENSG00000241978.5	ENST00000374525.1	-0.111	83	-0.110	88	3595
hsa-miR-505-3p.2	AKAP2	ENSG00000241978.5	ENST00000374525.1	-0.088	91	-0.087	94	3597
hsa-miR-144-3p	AKAP2	ENSG00000241978.5	ENST00000374525.1	-0.020	43	-0.020	61	3855
hsa-miR-140-5p	AKAP2	ENSG00000241978.5	ENST00000374525.1	-0.254	93	-0.251	95	3904
hsa-miR-33a-5p	AKAP2	ENSG00000241978.5	ENST00000374525.1	-0.124	93	-0.123	95	3957
hsa-miR-33b-5p	AKAP2	ENSG00000241978.5	ENST00000374525.1	-0.124	93	-0.123	95	3957
hsa-let-7d-5p	AKAP6	ENSG00000151320.6	ENST00000557272.1	-0.297	88	-0.297	91	87
hsa-let-7f-5p	AKAP6	ENSG00000151320.6	ENST00000557272.1	-0.307	89	-0.307	93	87
hsa-let-7b-5p	AKAP6	ENSG00000151320.6	ENST00000557272.1	-0.307	89	-0.307	93	87
hsa-miR-98-5p	AKAP6	ENSG00000151320.6	ENST00000557272.1	-0.307	89	-0.307	92	87
hsa-let-7i-5p	AKAP6	ENSG00000151320.6	ENST00000557272.1	-0.307	89	-0.307	93	87
hsa-let-7a-5p	AKAP6	ENSG00000151320.6	ENST00000557272.1	-0.307	89	-0.307	92	87
hsa-let-7g-5p	AKAP6	ENSG00000151320.6	ENST00000557272.1	-0.307	89	-0.307	92	87
hsa-let-7e-5p	AKAP6	ENSG00000151320.6	ENST00000557272.1	-0.307	89	-0.307	92	87
hsa-miR-4500	AKAP6	ENSG00000151320.6	ENST00000557272.1	-0.285	88	-0.285	91	87
hsa-miR-4458	AKAP6	ENSG00000151320.6	ENST00000557272.1	-0.308	88	-0.308	92	87
hsa-let-7c-5p	AKAP6	ENSG00000151320.6	ENST00000557272.1	-0.307	89	-0.307	92	87
hsa-miR-153-3p	AKAP6	ENSG00000151320.6	ENST00000557272.1	-0.283	95	-0.283	96	411
hsa-miR-374a-5p	AKAP6	ENSG00000151320.6	ENST00000557272.1	-0.030	65	-0.030	79	449
hsa-miR-374b-5p	AKAP6	ENSG00000151320.6	ENST00000557272.1	-0.030	64	-0.030	78	449
hsa-miR-493-5p	AKAP6	ENSG00000151320.6	ENST00000557272.1	-0.210	95	-0.210	96	482
hsa-miR-124-3p.1	AKAP6	ENSG00000151320.6	ENST00000557272.1	-0.337	97	-0.337	98	548
hsa-miR-377-3p	AKAP6	ENSG00000151320.6	ENST00000557272.1	-0.346	97	-0.346	98	640
hsa-miR-124-3p.2	AKAP6	ENSG00000151320.6	ENST00000557272.1	-0.264	86	-0.264	90	748
hsa-miR-506-3p	AKAP6	ENSG00000151320.6	ENST00000557272.1	-0.282	93	-0.282	95	748
hsa-miR-219a-5p	AKAP6	ENSG00000151320.6	ENST00000557272.1	-0.030	52	-0.000	25	1513
hsa-miR-4782-3p	AKAP6	ENSG00000151320.6	ENST00000557272.1	-0.030	50	-0.000	25	1513
hsa-miR-6766-3p	AKAP6	ENSG00000151320.6	ENST00000557272.1	-0.030	54	-0.000	27	1513
hsa-miR-543	AKAP6	ENSG00000151320.6	ENST00000557272.1	-0.030	80	-0.000	51	2904
hsa-miR-133a-3p.1	AKAP9	ENSG00000127914.12	ENST00000356239.3	-0.605	99	-0.605	99	94
hsa-miR-133b	AKAP9	ENSG00000127914.12	ENST00000356239.3	-0.341	94	-0.341	95	95
hsa-miR-133a-3p.2	AKAP9	ENSG00000127914.12	ENST00000356239.3	-0.341	94	-0.341	95	95
hsa-miR-5195-3p	AKAP9	ENSG00000127914.12	ENST00000356239.3	-0.574	99	-0.574	99	154
hsa-miR-145-5p	AKAP9	ENSG00000127914.12	ENST00000356239.3	-0.504	99	-0.504	99	154
hsa-miR-599	AKAP9	ENSG00000127914.12	ENST00000356239.3	-0.291	98	-0.287	98	268
hsa-miR-519d-3p	AKAP9	ENSG00000127914.12	ENST00000356239.3	-0.091	87	-0.081	90	339
hsa-miR-526b-3p	AKAP9	ENSG00000127914.12	ENST00000356239.3	-0.032	85	-0.029	88	339
hsa-miR-20a-5p	AKAP9	ENSG00000127914.12	ENST00000356239.3	-0.083	86	-0.074	89	339
hsa-miR-17-5p	AKAP9	ENSG00000127914.12	ENST00000356239.3	-0.091	87	-0.081	90	339
hsa-miR-93-5p	AKAP9	ENSG00000127914.12	ENST00000356239.3	-0.069	85	-0.062	88	339
hsa-miR-20b-5p	AKAP9	ENSG00000127914.12	ENST00000356239.3	-0.069	85	-0.062	88	339
hsa-miR-106b-5p	AKAP9	ENSG00000127914.12	ENST00000356239.3	-0.116	89	-0.104	91	339
hsa-miR-106a-5p	AKAP9	ENSG00000127914.12	ENST00000356239.3	-0.095	87	-0.085	90	339
hsa-miR-381-3p	AKNA	ENSG00000106948.12	ENST00000307564.4	-0.010	48	-0.010	66	822
hsa-miR-300	AKNA	ENSG00000106948.12	ENST00000307564.4	-0.010	51	-0.010	68	822
hsa-miR-520d-3p	AKT1	ENSG00000142208.11	ENST00000554581.1	-0.152	88	-0.152	92	768
hsa-miR-520e	AKT1	ENSG00000142208.11	ENST00000554581.1	-0.130	86	-0.130	90	768
hsa-miR-302d-3p	AKT1	ENSG00000142208.11	ENST00000554581.1	-0.151	88	-0.151	92	768
hsa-miR-520c-3p	AKT1	ENSG00000142208.11	ENST00000554581.1	-0.152	88	-0.152	91	768
hsa-miR-520b	AKT1	ENSG00000142208.11	ENST00000554581.1	-0.152	88	-0.152	91	768
hsa-miR-520a-3p	AKT1	ENSG00000142208.11	ENST00000554581.1	-0.163	89	-0.163	92	768
hsa-miR-302e	AKT1	ENSG00000142208.11	ENST00000554581.1	-0.151	88	-0.151	92	768
hsa-miR-302b-3p	AKT1	ENSG00000142208.11	ENST00000554581.1	-0.151	88	-0.151	92	768
hsa-miR-302a-3p	AKT1	ENSG00000142208.11	ENST00000554581.1	-0.151	88	-0.151	92	768
hsa-miR-372-3p	AKT1	ENSG00000142208.11	ENST00000554581.1	-0.130	85	-0.130	89	768
hsa-miR-302c-3p.1	AKT1	ENSG00000142208.11	ENST00000554581.1	-0.151	88	-0.151	91	768
hsa-miR-373-3p	AKT1	ENSG00000142208.11	ENST00000554581.1	-0.078	86	-0.078	89	768
hsa-miR-374a-5p	AKT1	ENSG00000142208.11	ENST00000554581.1	-0.145	96	-0.141	97	934
hsa-miR-374b-5p	AKT1	ENSG00000142208.11	ENST00000554581.1	-0.171	97	-0.166	98	934
hsa-miR-369-3p	AKT1	ENSG00000142208.11	ENST00000554581.1	-0.010	53	-0.010	70	934
hsa-miR-325-3p	AKT1	ENSG00000142208.11	ENST00000554581.1	-0.158	90	-0.153	91	971
hsa-miR-519d-3p	AKTIP	ENSG00000166971.12	ENST00000394657.7	-0.245	96	-0.245	97	25 416
hsa-miR-526b-3p	AKTIP	ENSG00000166971.12	ENST00000394657.7	-0.186	96	-0.186	97	25 416
hsa-miR-17-5p	AKTIP	ENSG00000166971.12	ENST00000394657.7	-0.245	96	-0.245	97	25 416
hsa-miR-93-5p	AKTIP	ENSG00000166971.12	ENST00000394657.7	-0.245	96	-0.245	97	25 416
hsa-miR-20b-5p	AKTIP	ENSG00000166971.12	ENST00000394657.7	-0.245	96	-0.245	97	25 416
hsa-miR-20a-5p	AKTIP	ENSG00000166971.12	ENST00000394657.7	-0.259	97	-0.259	97	25 416
hsa-miR-106b-5p	AKTIP	ENSG00000166971.12	ENST00000394657.7	-0.259	97	-0.259	97	25 416
hsa-miR-106a-5p	AKTIP	ENSG00000166971.12	ENST00000394657.7	-0.249	96	-0.249	97	25 416
hsa-miR-373-3p	AKTIP	ENSG00000166971.12	ENST00000394657.7	-0.145	93	-0.145	95	415
hsa-miR-520e	AKTIP	ENSG00000166971.12	ENST00000394657.7	-0.186	92	-0.186	94	415
hsa-miR-520d-3p	AKTIP	ENSG00000166971.12	ENST00000394657.7	-0.208	93	-0.208	95	415
hsa-miR-520c-3p	AKTIP	ENSG00000166971.12	ENST00000394657.7	-0.197	92	-0.197	94	415
hsa-miR-520b	AKTIP	ENSG00000166971.12	ENST00000394657.7	-0.197	92	-0.197	94	415
hsa-miR-520a-3p	AKTIP	ENSG00000166971.12	ENST00000394657.7	-0.219	94	-0.219	96	415
hsa-miR-372-3p	AKTIP	ENSG00000166971.12	ENST00000394657.7	-0.197	92	-0.197	94	415
hsa-miR-302d-3p	AKTIP	ENSG00000166971.12	ENST00000394657.7	-0.218	94	-0.218	96	415
hsa-miR-302c-3p.1	AKTIP	ENSG00000166971.12	ENST00000394657.7	-0.218	94	-0.218	96	415
hsa-miR-302b-3p	AKTIP	ENSG00000166971.12	ENST00000394657.7	-0.218	94	-0.218	96	415
hsa-miR-302a-3p	AKTIP	ENSG00000166971.12	ENST00000394657.7	-0.218	94	-0.218	96	415
hsa-miR-302e	AKTIP	ENSG00000166971.12	ENST00000394657.7	-0.218	94	-0.218	96	415
hsa-miR-433-3p	ALDH1L1	ENSG00000144908.9	ENST00000393431.2	-0.223	95	-0.223	96	303
hsa-miR-212-5p	ALDH1L1	ENSG00000144908.9	ENST00000393431.2	-0.483	99	-0.483	99	632
hsa-miR-6088	ALDH1L1	ENSG00000144908.9	ENST00000393431.2	-0.099	77	-0.099	85	663
hsa-miR-143-3p	ALDH1L1	ENSG00000144908.9	ENST00000393431.2	-0.109	78	-0.109	85	663
hsa-miR-4770	ALDH1L1	ENSG00000144908.9	ENST00000393431.2	-0.109	78	-0.109	86	663
hsa-miR-1306-5p	ALDOA	ENSG00000149925.12	ENST00000569798.1	-0.265	95	-0.265	96	99
hsa-miR-122-5p	ALDOA	ENSG00000149925.12	ENST00000569798.1	-0.530	99	-0.530	99	123
hsa-miR-335-5p	ALDOA	ENSG00000149925.12	ENST00000569798.1	-0.091	84	-0.091	89	148
hsa-miR-329-3p	ALDOA	ENSG00000149925.12	ENST00000569798.1	-0.210	97	-0.210	98	220
hsa-miR-362-3p	ALDOA	ENSG00000149925.12	ENST00000569798.1	-0.221	97	-0.221	98	220
hsa-miR-34a-5p	ALDOA	ENSG00000149925.12	ENST00000569798.1	-0.655	99	-0.653	99	268
hsa-miR-449a	ALDOA	ENSG00000149925.12	ENST00000569798.1	-0.655	99	-0.653	99	268
hsa-miR-449b-5p	ALDOA	ENSG00000149925.12	ENST00000569798.1	-0.673	99	-0.671	99	268
hsa-miR-34c-5p	ALDOA	ENSG00000149925.12	ENST00000569798.1	-0.673	99	-0.671	99	268
hsa-miR-431-5p	AMIGO1	ENSG00000181754.6	ENST00000369864.4	-0.125	78	-0.125	86	144
hsa-miR-28-5p	AMIGO1	ENSG00000181754.6	ENST00000369864.4	-0.189	90	-0.189	93	341
hsa-miR-708-5p	AMIGO1	ENSG00000181754.6	ENST00000369864.4	-0.200	91	-0.200	93	341
hsa-miR-3139	AMIGO1	ENSG00000181754.6	ENST00000369864.4	-0.243	94	-0.243	95	341
hsa-miR-221-3p	AMIGO1	ENSG00000181754.6	ENST00000369864.4	-0.225	90	-0.225	93	967
hsa-miR-222-3p	AMIGO1	ENSG00000181754.6	ENST00000369864.4	-0.201	87	-0.201	92	967
hsa-miR-6838-5p	AMIGO1	ENSG00000181754.6	ENST00000369864.4	-0.191	86	-0.191	90	1066
hsa-miR-497-5p	AMIGO1	ENSG00000181754.6	ENST00000369864.4	-0.187	87	-0.187	90	1066
hsa-miR-424-5p	AMIGO1	ENSG00000181754.6	ENST00000369864.4	-0.176	85	-0.176	89	1066
hsa-miR-16-5p	AMIGO1	ENSG00000181754.6	ENST00000369864.4	-0.190	86	-0.190	90	1066
hsa-miR-15a-5p	AMIGO1	ENSG00000181754.6	ENST00000369864.4	-0.201	87	-0.201	91	1066
hsa-miR-195-5p	AMIGO1	ENSG00000181754.6	ENST00000369864.4	-0.190	86	-0.190	90	1066
hsa-miR-15b-5p	AMIGO1	ENSG00000181754.6	ENST00000369864.4	-0.201	87	-0.201	91	1066
hsa-miR-138-5p	AMIGO1	ENSG00000181754.6	ENST00000369864.4	-0.222	85	-0.222	89	1919
hsa-miR-4735-3p	AMIGO1	ENSG00000181754.6	ENST00000369864.4	-0.148	86	-0.148	90	1924
hsa-miR-18b-5p	AMIGO1	ENSG00000181754.6	ENST00000369864.4	-0.213	91	-0.213	94	1924
hsa-miR-18a-5p	AMIGO1	ENSG00000181754.6	ENST00000369864.4	-0.213	91	-0.213	94	1924
hsa-miR-371a-5p	AMIGO1	ENSG00000181754.6	ENST00000369864.4	-0.030	82	-0.030	89	2684
hsa-miR-339-5p	AMIGO1	ENSG00000181754.6	ENST00000369864.4	-0.183	84	-0.183	90	2953
hsa-miR-22-3p	ANKHD1-EIF4EBP3	ENSG00000254996.1	ENST00000532219.1	-0.479	99	-0.479	99	176
hsa-miR-182-5p	ANKHD1-EIF4EBP3	ENSG00000254996.1	ENST00000532219.1	-0.026	28	-0.026	48	207
hsa-miR-212-5p	ANKHD1-EIF4EBP3	ENSG00000254996.1	ENST00000532219.1	-0.020	40	-0.001	35	547
hsa-miR-6835-3p	ANKRD28	ENSG00000206560.6	ENST00000399451.2	-0.059	86	-0.023	82	43 1944
hsa-miR-106b-5p	ANKRD28	ENSG00000206560.6	ENST00000399451.2	-0.104	88	-0.104	91	62
hsa-miR-93-5p	ANKRD28	ENSG00000206560.6	ENST00000399451.2	-0.090	88	-0.090	91	62
hsa-miR-526b-3p	ANKRD28	ENSG00000206560.6	ENST00000399451.2	-0.086	91	-0.086	93	62
hsa-miR-519d-3p	ANKRD28	ENSG00000206560.6	ENST00000399451.2	-0.112	89	-0.112	92	62
hsa-miR-20b-5p	ANKRD28	ENSG00000206560.6	ENST00000399451.2	-0.090	87	-0.090	90	62
hsa-miR-20a-5p	ANKRD28	ENSG00000206560.6	ENST00000399451.2	-0.104	88	-0.104	91	62
hsa-miR-106a-5p	ANKRD28	ENSG00000206560.6	ENST00000399451.2	-0.094	87	-0.094	91	62
hsa-miR-17-5p	ANKRD28	ENSG00000206560.6	ENST00000399451.2	-0.090	87	-0.090	90	62
hsa-miR-183-5p.2	ANKRD28	ENSG00000206560.6	ENST00000399451.2	-0.102	72	-0.102	80	263
hsa-miR-142-3p.2	ANKRD28	ENSG00000206560.6	ENST00000399451.2	-0.116	81	-0.116	87	314
hsa-miR-137	ANKRD28	ENSG00000206560.6	ENST00000399451.2	-0.175	79	-0.175	86	387
hsa-miR-325-3p	ANKRD28	ENSG00000206560.6	ENST00000399451.2	-0.010	24	-0.010	49	388
hsa-miR-133a-3p.1	ANKRD28	ENSG00000206560.6	ENST00000399451.2	-0.229	83	-0.229	87	437
hsa-miR-133a-3p.2	ANKRD28	ENSG00000206560.6	ENST00000399451.2	-0.507	98	-0.506	98	437
hsa-miR-133b	ANKRD28	ENSG00000206560.6	ENST00000399451.2	-0.507	98	-0.506	98	437
hsa-miR-145-5p	ANKRD28	ENSG00000206560.6	ENST00000399451.2	-0.262	95	-0.254	96	484 1432
hsa-miR-5195-3p	ANKRD28	ENSG00000206560.6	ENST00000399451.2	-0.324	95	-0.314	96	484 1432
hsa-miR-374c-5p	ANKRD28	ENSG00000206560.6	ENST00000399451.2	-0.030	38	-0.029	59	623
hsa-miR-655-3p	ANKRD28	ENSG00000206560.6	ENST00000399451.2	-0.030	36	-0.029	57	623
hsa-miR-488-3p	ANKRD28	ENSG00000206560.6	ENST00000399451.2	-0.152	91	-0.148	94	1231
hsa-miR-101-3p.2	ANKRD28	ENSG00000206560.6	ENST00000399451.2	-0.031	61	-0.030	71	1305 1582
hsa-miR-377-3p	ANKRD28	ENSG00000206560.6	ENST00000399451.2	-0.164	83	-0.159	88	1485
hsa-miR-4676-3p	ANKRD28	ENSG00000206560.6	ENST00000399451.2	-0.010	27	-0.010	49	1499
hsa-miR-892c-3p	ANKRD28	ENSG00000206560.6	ENST00000399451.2	-0.037	60	-0.036	73	1499
hsa-miR-452-5p	ANKRD28	ENSG00000206560.6	ENST00000399451.2	-0.017	32	-0.016	54	1499
hsa-miR-200c-3p	ANKRD28	ENSG00000206560.6	ENST00000399451.2	-0.172	93	-0.148	93	1501
hsa-miR-429	ANKRD28	ENSG00000206560.6	ENST00000399451.2	-0.172	93	-0.148	93	1501
hsa-miR-200b-3p	ANKRD28	ENSG00000206560.6	ENST00000399451.2	-0.172	93	-0.148	93	1501
hsa-miR-383-5p.2	ANKRD28	ENSG00000206560.6	ENST00000399451.2	-0.139	87	-0.120	90	1509
hsa-miR-493-5p	ANKRD28	ENSG00000206560.6	ENST00000399451.2	-0.039	65	-0.034	73	1554
hsa-miR-144-3p	ANKRD28	ENSG00000206560.6	ENST00000399451.2	-0.118	85	-0.102	88	1581
hsa-miR-101-3p.1	ANKRD28	ENSG00000206560.6	ENST00000399451.2	-0.021	58	-0.018	66	1582
hsa-miR-454-3p	ANKRD28	ENSG00000206560.6	ENST00000399451.2	-0.227	93	-0.195	93	1594
hsa-miR-3666	ANKRD28	ENSG00000206560.6	ENST00000399451.2	-0.224	92	-0.193	93	1594
hsa-miR-4295	ANKRD28	ENSG00000206560.6	ENST00000399451.2	-0.202	91	-0.174	92	1594
hsa-miR-130b-3p	ANKRD28	ENSG00000206560.6	ENST00000399451.2	-0.235	93	-0.202	93	1594
hsa-miR-130a-3p	ANKRD28	ENSG00000206560.6	ENST00000399451.2	-0.257	94	-0.221	94	1594
hsa-miR-301b-3p	ANKRD28	ENSG00000206560.6	ENST00000399451.2	-0.224	92	-0.193	93	1594
hsa-miR-301a-3p	ANKRD28	ENSG00000206560.6	ENST00000399451.2	-0.224	92	-0.193	93	1594
hsa-miR-323a-3p	ANKRD28	ENSG00000206560.6	ENST00000399451.2	-0.028	78	-0.002	57	1672
hsa-miR-365a-3p	ANKRD28	ENSG00000206560.6	ENST00000399451.2	-0.248	92	-0.012	52	1721
hsa-miR-365b-3p	ANKRD28	ENSG00000206560.6	ENST00000399451.2	-0.248	92	-0.012	52	1721
hsa-miR-186-5p	ANKRD28	ENSG00000206560.6	ENST00000399451.2	-0.010	59	-0.001	61	1794
hsa-miR-340-5p	ANKRD28	ENSG00000206560.6	ENST00000399451.2	-0.030	86	-0.001	58	1796
hsa-let-7c-5p	ANKRD28	ENSG00000206560.6	ENST00000399451.2	-0.232	80	-0.010	32	2112
hsa-let-7g-5p	ANKRD28	ENSG00000206560.6	ENST00000399451.2	-0.232	80	-0.010	32	2112
hsa-miR-98-5p	ANKRD28	ENSG00000206560.6	ENST00000399451.2	-0.232	80	-0.010	32	2112
hsa-let-7a-5p	ANKRD28	ENSG00000206560.6	ENST00000399451.2	-0.232	80	-0.010	32	2112
hsa-let-7e-5p	ANKRD28	ENSG00000206560.6	ENST00000399451.2	-0.232	80	-0.010	32	2112
hsa-let-7d-5p	ANKRD28	ENSG00000206560.6	ENST00000399451.2	-0.250	81	-0.011	31	2112
hsa-let-7i-5p	ANKRD28	ENSG00000206560.6	ENST00000399451.2	-0.232	80	-0.010	32	2112
hsa-miR-4500	ANKRD28	ENSG00000206560.6	ENST00000399451.2	-0.224	79	-0.010	32	2112
hsa-miR-4458	ANKRD28	ENSG00000206560.6	ENST00000399451.2	-0.266	83	-0.011	31	2112
hsa-let-7b-5p	ANKRD28	ENSG00000206560.6	ENST00000399451.2	-0.232	80	-0.010	32	2112
hsa-let-7f-5p	ANKRD28	ENSG00000206560.6	ENST00000399451.2	-0.232	80	-0.010	32	2112
hsa-miR-7-5p	ANKRD28	ENSG00000206560.6	ENST00000399451.2	-0.117	86	-0.005	50	2165
hsa-miR-133b	ANKRD44	ENSG00000065413.12	ENST00000282272.8	-0.393	96	-0.393	97	106
hsa-miR-133a-3p.2	ANKRD44	ENSG00000065413.12	ENST00000282272.8	-0.401	96	-0.401	97	106
hsa-miR-133a-3p.1	ANKRD44	ENSG00000065413.12	ENST00000282272.8	-0.187	77	-0.187	83	106
hsa-miR-182-5p	ANKRD44	ENSG00000065413.12	ENST00000282272.8	-0.243	91	-0.243	94	311
hsa-miR-137	ANKRD44	ENSG00000065413.12	ENST00000282272.8	-0.115	67	-0.108	76	1248 2238
hsa-miR-125b-5p	ANKRD44	ENSG00000065413.12	ENST00000282272.8	-0.249	93	-0.237	94	1937
hsa-miR-125a-5p	ANKRD44	ENSG00000065413.12	ENST00000282272.8	-0.282	94	-0.269	95	1937
hsa-miR-4319	ANKRD44	ENSG00000065413.12	ENST00000282272.8	-0.227	91	-0.216	93	1937
hsa-miR-101-3p.1	ANKRD44	ENSG00000065413.12	ENST00000282272.8	-0.248	94	-0.232	95	2080
hsa-miR-124-3p.1	ANKRD44	ENSG00000065413.12	ENST00000282272.8	-0.288	95	-0.269	95	2164
hsa-miR-203a-3p.2	ANKRD44	ENSG00000065413.12	ENST00000282272.8	-0.030	83	-0.028	88	2262
hsa-miR-181a-5p	ANKRD44	ENSG00000065413.12	ENST00000282272.8	-0.187	91	-0.175	92	2278
hsa-miR-4262	ANKRD44	ENSG00000065413.12	ENST00000282272.8	-0.101	88	-0.095	90	2278
hsa-miR-181b-5p	ANKRD44	ENSG00000065413.12	ENST00000282272.8	-0.187	91	-0.175	92	2278
hsa-miR-181d-5p	ANKRD44	ENSG00000065413.12	ENST00000282272.8	-0.187	91	-0.175	92	2278
hsa-miR-181c-5p	ANKRD44	ENSG00000065413.12	ENST00000282272.8	-0.179	90	-0.168	92	2278
hsa-miR-215-5p	ANKRD44	ENSG00000065413.12	ENST00000282272.8	-0.189	90	-0.177	93	2414
hsa-miR-192-5p	ANKRD44	ENSG00000065413.12	ENST00000282272.8	-0.185	90	-0.173	93	2414
hsa-miR-219a-5p	ANKRD44	ENSG00000065413.12	ENST00000282272.8	-0.254	93	-0.237	94	2452
hsa-miR-6766-3p	ANKRD44	ENSG00000065413.12	ENST00000282272.8	-0.232	92	-0.217	94	2452
hsa-miR-4782-3p	ANKRD44	ENSG00000065413.12	ENST00000282272.8	-0.320	95	-0.299	96	2452
hsa-miR-33b-5p	ANKRD44	ENSG00000065413.12	ENST00000282272.8	-0.265	99	-0.248	99	2512
hsa-miR-33a-5p	ANKRD44	ENSG00000065413.12	ENST00000282272.8	-0.265	99	-0.248	99	2512
hsa-miR-363-3p	ANKRD44	ENSG00000065413.12	ENST00000282272.8	-0.358	97	-0.334	97	2567
hsa-miR-367-3p	ANKRD44	ENSG00000065413.12	ENST00000282272.8	-0.366	97	-0.341	98	2567
hsa-miR-25-3p	ANKRD44	ENSG00000065413.12	ENST00000282272.8	-0.361	97	-0.336	98	2567
hsa-miR-32-5p	ANKRD44	ENSG00000065413.12	ENST00000282272.8	-0.356	97	-0.332	97	2567
hsa-miR-92a-3p	ANKRD44	ENSG00000065413.12	ENST00000282272.8	-0.324	97	-0.302	97	2567
hsa-miR-92b-3p	ANKRD44	ENSG00000065413.12	ENST00000282272.8	-0.324	97	-0.302	97	2567
hsa-miR-200a-3p	ANKRD44	ENSG00000065413.12	ENST00000282272.8	-0.101	81	-0.095	86	2610
hsa-miR-141-3p	ANKRD44	ENSG00000065413.12	ENST00000282272.8	-0.101	81	-0.095	86	2610
hsa-miR-218-5p	ANKRD44	ENSG00000065413.12	ENST00000282272.8	-0.182	87	-0.170	90	2799
hsa-miR-199a-3p	ANKRD44	ENSG00000065413.12	ENST00000282272.8	-0.331	96	-0.309	97	2822
hsa-miR-199b-3p	ANKRD44	ENSG00000065413.12	ENST00000282272.8	-0.331	96	-0.309	97	2822
hsa-miR-3129-5p	ANKRD44	ENSG00000065413.12	ENST00000282272.8	-0.245	95	-0.229	96	2822
hsa-miR-582-5p	ANKRD44	ENSG00000065413.12	ENST00000282272.8	-0.172	92	-0.161	94	2857
hsa-miR-126-3p.2	ANKRD44	ENSG00000065413.12	ENST00000282272.8	-0.800	98	-0.737	98	2909
hsa-miR-196a-5p	ANKRD49	ENSG00000168876.4	ENST00000544253.1	-0.208	89	-0.208	92	1409
hsa-miR-196b-5p	ANKRD49	ENSG00000168876.4	ENST00000544253.1	-0.208	89	-0.208	92	1409
hsa-miR-135a-5p	ANKRD55	ENSG00000164512.13	ENST00000341048.4	-0.304	95	-0.304	96	112
hsa-miR-135b-5p	ANKRD55	ENSG00000164512.13	ENST00000341048.4	-0.304	95	-0.304	97	112
hsa-miR-124-3p.2	ANTXR2	ENSG00000163297.12	ENST00000403729.2	-0.277	88	-0.198	83	497 550
hsa-miR-124-3p.1	ANTXR2	ENSG00000163297.12	ENST00000403729.2	-0.316	96	-0.224	94	497 549
hsa-miR-506-3p	ANTXR2	ENSG00000163297.12	ENST00000403729.2	-0.259	91	-0.185	87	497 550
hsa-miR-145-5p	ANTXR2	ENSG00000163297.12	ENST00000403729.2	-0.076	77	-0.055	79	570
hsa-miR-5195-3p	ANTXR2	ENSG00000163297.12	ENST00000403729.2	-0.119	76	-0.086	78	570
hsa-miR-155-5p	ANTXR2	ENSG00000163297.12	ENST00000403729.2	-0.182	86	-0.131	85	854
hsa-miR-4319	ANTXR2	ENSG00000163297.12	ENST00000403729.2	-0.238	92	-0.170	89	931
hsa-miR-125b-5p	ANTXR2	ENSG00000163297.12	ENST00000403729.2	-0.227	91	-0.163	88	931
hsa-miR-125a-5p	ANTXR2	ENSG00000163297.12	ENST00000403729.2	-0.238	92	-0.170	89	931
hsa-miR-129-1-3p	ANTXR2	ENSG00000163297.12	ENST00000403729.2	-0.145	86	-0.105	86	960
hsa-miR-129-2-3p	ANTXR2	ENSG00000163297.12	ENST00000403729.2	-0.145	86	-0.105	86	960
hsa-miR-758-3p	ANTXR2	ENSG00000163297.12	ENST00000403729.2	-0.039	67	-0.029	72	974
hsa-miR-203a-3p.2	ANTXR2	ENSG00000163297.12	ENST00000403729.2	-0.033	88	-0.024	87	1005 1562
hsa-miR-27b-3p	ANTXR2	ENSG00000163297.12	ENST00000403729.2	-0.013	42	-0.009	50	1052
hsa-miR-27a-3p	ANTXR2	ENSG00000163297.12	ENST00000403729.2	-0.013	42	-0.009	50	1052
hsa-miR-1193	ANTXR2	ENSG00000163297.12	ENST00000403729.2	-0.077	77	-0.056	80	1096
hsa-miR-370-5p	ANTXR2	ENSG00000163297.12	ENST00000403729.2	-0.098	81	-0.071	83	1096
hsa-miR-101-3p.1	ANTXR2	ENSG00000163297.12	ENST00000403729.2	-0.039	68	-0.029	72	1104 1374
hsa-miR-144-3p	ANTXR2	ENSG00000163297.12	ENST00000403729.2	-0.063	73	-0.046	76	1104 1373
hsa-miR-101-3p.2	ANTXR2	ENSG00000163297.12	ENST00000403729.2	-0.051	71	-0.037	75	1104 1374
hsa-miR-369-3p	ANTXR2	ENSG00000163297.12	ENST00000403729.2	-0.039	86	-0.029	86	1240
hsa-miR-374b-5p	ANTXR2	ENSG00000163297.12	ENST00000403729.2	-0.030	64	-0.022	73	1241
hsa-miR-374a-5p	ANTXR2	ENSG00000163297.12	ENST00000403729.2	-0.030	65	-0.022	74	1241
hsa-miR-182-5p	ANTXR2	ENSG00000163297.12	ENST00000403729.2	-0.154	77	-0.111	78	1285
hsa-miR-1271-5p	ANTXR2	ENSG00000163297.12	ENST00000403729.2	-0.076	68	-0.055	72	1285
hsa-miR-96-5p	ANTXR2	ENSG00000163297.12	ENST00000403729.2	-0.079	71	-0.057	74	1285
hsa-miR-383-5p.2	ANTXR2	ENSG00000163297.12	ENST00000403729.2	-0.119	85	-0.086	86	1356
hsa-miR-28-3p	ANTXR2	ENSG00000163297.12	ENST00000403729.2	-0.128	84	-0.093	86	1358
hsa-miR-330-3p	ANTXR2	ENSG00000163297.12	ENST00000403729.2	-0.030	65	-0.022	72	1429
hsa-miR-23b-3p	ANTXR2	ENSG00000163297.12	ENST00000403729.2	-0.055	67	-0.040	71	1436
hsa-miR-23c	ANTXR2	ENSG00000163297.12	ENST00000403729.2	-0.031	54	-0.023	61	1436
hsa-miR-130a-5p	ANTXR2	ENSG00000163297.12	ENST00000403729.2	-0.010	26	-0.007	44	1436
hsa-miR-23a-3p	ANTXR2	ENSG00000163297.12	ENST00000403729.2	-0.055	66	-0.040	71	1436
hsa-miR-599	ANTXR2	ENSG00000163297.12	ENST00000403729.2	-0.030	39	-0.022	54	1503
hsa-miR-142-3p.2	ANTXR2	ENSG00000163297.12	ENST00000403729.2	-0.117	81	-0.085	82	1513
hsa-miR-203a-3p.1	ANTXR2	ENSG00000163297.12	ENST00000403729.2	-0.030	62	-0.022	71	1561
hsa-miR-411-5p.1	ANTXR2	ENSG00000163297.12	ENST00000403729.2	-0.145	92	-0.053	86	2769
hsa-miR-532-5p	ANTXR2	ENSG00000163297.12	ENST00000403729.2	-0.020	42	-0.007	50	2797
hsa-miR-186-5p	ANTXR2	ENSG00000163297.12	ENST00000403729.2	-0.010	59	-0.004	68	2830
hsa-miR-543	ANTXR2	ENSG00000163297.12	ENST00000403729.2	-0.020	71	-0.007	67	2884
hsa-miR-29b-3p	ANTXR2	ENSG00000163297.12	ENST00000403729.2	-0.347	95	-0.120	80	2905 2927
hsa-miR-29a-3p	ANTXR2	ENSG00000163297.12	ENST00000403729.2	-0.347	95	-0.120	80	2905 2927
hsa-miR-29c-3p	ANTXR2	ENSG00000163297.12	ENST00000403729.2	-0.347	95	-0.120	80	2905 2927
hsa-miR-485-5p	ANXA11	ENSG00000122359.13	ENST00000372231.3	-0.286	96	-0.286	97	218
hsa-miR-6884-5p	ANXA11	ENSG00000122359.13	ENST00000372231.3	-0.264	95	-0.264	96	218
hsa-miR-6838-5p	ANXA11	ENSG00000122359.13	ENST00000372231.3	-0.481	99	-0.480	99	226
hsa-miR-497-5p	ANXA11	ENSG00000122359.13	ENST00000372231.3	-0.508	99	-0.507	99	226
hsa-miR-424-5p	ANXA11	ENSG00000122359.13	ENST00000372231.3	-0.500	99	-0.499	99	226
hsa-miR-15a-5p	ANXA11	ENSG00000122359.13	ENST00000372231.3	-0.463	99	-0.462	99	226
hsa-miR-16-5p	ANXA11	ENSG00000122359.13	ENST00000372231.3	-0.447	99	-0.447	99	226
hsa-miR-15b-5p	ANXA11	ENSG00000122359.13	ENST00000372231.3	-0.463	99	-0.462	99	226
hsa-miR-195-5p	ANXA11	ENSG00000122359.13	ENST00000372231.3	-0.455	99	-0.454	99	226
hsa-miR-203a-3p.1	ANXA11	ENSG00000122359.13	ENST00000372231.3	-0.047	73	-0.007	51	397
hsa-miR-211-5p	ANXA11	ENSG00000122359.13	ENST00000372231.3	-0.088	77	-0.013	53	453
hsa-miR-204-5p	ANXA11	ENSG00000122359.13	ENST00000372231.3	-0.088	77	-0.013	53	453
hsa-miR-5688	ANXA11	ENSG00000122359.13	ENST00000372231.3	-0.010	62	-0.002	66	508
hsa-miR-495-3p	ANXA11	ENSG00000122359.13	ENST00000372231.3	-0.010	63	-0.002	68	508
hsa-miR-182-5p	ANXA11	ENSG00000122359.13	ENST00000372231.3	-0.192	85	-0.027	49	516 2473
hsa-miR-1271-5p	ANXA11	ENSG00000122359.13	ENST00000372231.3	-0.194	88	-0.028	62	516
hsa-miR-96-5p	ANXA11	ENSG00000122359.13	ENST00000372231.3	-0.161	85	-0.023	60	516
hsa-miR-668-3p	ANXA11	ENSG00000122359.13	ENST00000372231.3	-0.010	28	-0.002	35	619
hsa-miR-339-5p	ANXA11	ENSG00000122359.13	ENST00000372231.3	-0.178	83	-0.026	63	622
hsa-miR-124-3p.1	ANXA11	ENSG00000122359.13	ENST00000372231.3	-0.473	99	-0.062	81	649
hsa-miR-124-3p.2	ANXA11	ENSG00000122359.13	ENST00000372231.3	-0.334	93	-0.046	51	650
hsa-miR-506-3p	ANXA11	ENSG00000122359.13	ENST00000372231.3	-0.258	91	-0.036	56	650
hsa-miR-181d-5p	ANXA11	ENSG00000122359.13	ENST00000372231.3	-0.123	82	-0.018	50	661
hsa-miR-4262	ANXA11	ENSG00000122359.13	ENST00000372231.3	-0.060	80	-0.009	51	661
hsa-miR-181a-5p	ANXA11	ENSG00000122359.13	ENST00000372231.3	-0.101	78	-0.015	47	661
hsa-miR-181b-5p	ANXA11	ENSG00000122359.13	ENST00000372231.3	-0.101	78	-0.015	47	661
hsa-miR-181c-5p	ANXA11	ENSG00000122359.13	ENST00000372231.3	-0.112	81	-0.016	49	661
hsa-miR-6504-5p	ANXA11	ENSG00000122359.13	ENST00000372231.3	-0.200	91	-0.028	62	700
hsa-miR-3064-5p	ANXA11	ENSG00000122359.13	ENST00000372231.3	-0.178	89	-0.025	61	700
hsa-miR-409-3p	ANXA11	ENSG00000122359.13	ENST00000372231.3	-0.020	71	-0.002	63	2477
hsa-miR-873-5p.2	ANXA11	ENSG00000122359.13	ENST00000372231.3	-0.030	30	-0.003	24	2571
hsa-miR-504-5p.1	AOC3	ENSG00000131471.2	ENST00000591562.1	-0.090	82	-0.090	88	40
hsa-miR-133a-3p.1	AP1B1	ENSG00000100280.12	ENST00000357586.2	-0.343	93	-0.343	95	254
hsa-miR-133a-3p.2	AP1B1	ENSG00000100280.12	ENST00000357586.2	-0.252	89	-0.252	91	255
hsa-miR-133b	AP1B1	ENSG00000100280.12	ENST00000357586.2	-0.252	89	-0.252	91	255
hsa-miR-149-5p	AP1B1	ENSG00000100280.12	ENST00000357586.2	-0.406	99	-0.406	99	270
hsa-miR-449a	AP1B1	ENSG00000100280.12	ENST00000357586.2	-0.190	76	-0.190	83	729
hsa-miR-34c-5p	AP1B1	ENSG00000100280.12	ENST00000357586.2	-0.169	70	-0.169	79	729
hsa-miR-34a-5p	AP1B1	ENSG00000100280.12	ENST00000357586.2	-0.190	76	-0.190	83	729
hsa-miR-449b-5p	AP1B1	ENSG00000100280.12	ENST00000357586.2	-0.180	73	-0.180	81	729
hsa-miR-30e-5p	AP1B1	ENSG00000100280.12	ENST00000357586.2	-0.213	88	-0.005	25	1091
hsa-miR-30c-5p	AP1B1	ENSG00000100280.12	ENST00000357586.2	-0.268	93	-0.006	26	1091
hsa-miR-30b-5p	AP1B1	ENSG00000100280.12	ENST00000357586.2	-0.268	93	-0.006	26	1091
hsa-miR-30a-5p	AP1B1	ENSG00000100280.12	ENST00000357586.2	-0.213	88	-0.005	25	1091
hsa-miR-30d-5p	AP1B1	ENSG00000100280.12	ENST00000357586.2	-0.213	88	-0.005	26	1091
hsa-miR-203a-3p.2	AP1S2	ENSG00000182287.9	ENST00000329235.2	-0.020	67	-0.020	82	31
hsa-miR-139-5p	AP1S2	ENSG00000182287.9	ENST00000329235.2	-0.455	99	-0.455	99	41
hsa-miR-200c-3p	AP1S2	ENSG00000182287.9	ENST00000329235.2	-0.400	99	-0.400	99	101
hsa-miR-200b-3p	AP1S2	ENSG00000182287.9	ENST00000329235.2	-0.400	99	-0.400	99	101
hsa-miR-429	AP1S2	ENSG00000182287.9	ENST00000329235.2	-0.392	99	-0.392	99	101
hsa-miR-204-5p	AP1S2	ENSG00000182287.9	ENST00000329235.2	-0.527	99	-0.527	99	155 436
hsa-miR-211-5p	AP1S2	ENSG00000182287.9	ENST00000329235.2	-0.527	99	-0.527	99	155 436
hsa-miR-9-5p	AP1S2	ENSG00000182287.9	ENST00000329235.2	-0.494	99	-0.494	99	392 505
hsa-miR-218-5p	AP1S2	ENSG00000182287.9	ENST00000329235.2	-0.344	97	-0.096	81	1386
hsa-miR-325-3p	AP1S2	ENSG00000182287.9	ENST00000329235.2	-0.227	94	-0.041	74	1492
hsa-miR-422a	AP4B1	ENSG00000134262.8	ENST00000369567.1	-0.620	99	-0.049	67	78
hsa-miR-378i	AP4B1	ENSG00000134262.8	ENST00000369567.1	-0.620	99	-0.049	67	78
hsa-miR-378h	AP4B1	ENSG00000134262.8	ENST00000369567.1	-0.620	99	-0.049	67	78
hsa-miR-378f	AP4B1	ENSG00000134262.8	ENST00000369567.1	-0.620	99	-0.049	66	78
hsa-miR-378e	AP4B1	ENSG00000134262.8	ENST00000369567.1	-0.620	99	-0.049	67	78
hsa-miR-378d	AP4B1	ENSG00000134262.8	ENST00000369567.1	-0.620	99	-0.049	67	78
hsa-miR-378c	AP4B1	ENSG00000134262.8	ENST00000369567.1	-0.620	99	-0.049	67	78
hsa-miR-378b	AP4B1	ENSG00000134262.8	ENST00000369567.1	-0.652	99	-0.052	67	78
hsa-miR-378a-3p	AP4B1	ENSG00000134262.8	ENST00000369567.1	-0.620	99	-0.049	67	78
hsa-miR-182-5p	APBA2	ENSG00000034053.10	ENST00000558402.1	-0.431	98	-0.431	99	162
hsa-miR-128-3p	APBA2	ENSG00000034053.10	ENST00000558402.1	-0.365	98	-0.053	76	1044
hsa-miR-3681-3p	APBA2	ENSG00000034053.10	ENST00000558402.1	-0.383	98	-0.056	75	1044
hsa-miR-216a-3p	APBA2	ENSG00000034053.10	ENST00000558402.1	-0.373	99	-0.054	76	1044
hsa-miR-27a-3p	APBA2	ENSG00000034053.10	ENST00000558402.1	-0.191	92	-0.029	68	1045
hsa-miR-27b-3p	APBA2	ENSG00000034053.10	ENST00000558402.1	-0.191	92	-0.029	68	1045
hsa-miR-224-5p	APBA2	ENSG00000034053.10	ENST00000558402.1	-0.291	98	-0.043	82	1048
hsa-miR-493-5p	APBB1IP	ENSG00000077420.11	ENST00000376236.4	-0.223	95	-0.223	97	180
hsa-miR-653-5p	APC	ENSG00000134982.12	ENST00000457016.1	-0.146	91	-0.146	94	62
hsa-miR-494-3p	APC	ENSG00000134982.12	ENST00000457016.1	-0.027	62	-0.027	75	62
hsa-miR-135b-5p	APC	ENSG00000134982.12	ENST00000457016.1	-0.270	94	-0.270	95	138
hsa-miR-135a-5p	APC	ENSG00000134982.12	ENST00000457016.1	-0.254	93	-0.254	95	138
hsa-miR-150-5p	APC	ENSG00000134982.12	ENST00000457016.1	-0.093	88	-0.093	92	180
hsa-miR-499a-5p	APC	ENSG00000134982.12	ENST00000457016.1	-0.161	87	-0.161	92	295
hsa-miR-208a-3p	APC	ENSG00000134982.12	ENST00000457016.1	-0.263	97	-0.263	98	295
hsa-miR-208b-3p	APC	ENSG00000134982.12	ENST00000457016.1	-0.239	96	-0.239	97	295
hsa-miR-142-3p.2	APC	ENSG00000134982.12	ENST00000457016.1	-0.148	86	-0.148	90	309
hsa-miR-142-3p.1	APC	ENSG00000134982.12	ENST00000457016.1	-0.454	97	-0.454	98	310
hsa-miR-487a-3p	APC	ENSG00000134982.12	ENST00000457016.1	-0.056	74	-0.056	82	327
hsa-miR-154-3p	APC	ENSG00000134982.12	ENST00000457016.1	-0.032	64	-0.032	75	327
hsa-miR-599	APC	ENSG00000134982.12	ENST00000457016.1	-0.039	49	-0.039	66	342
hsa-miR-374a-5p	APC	ENSG00000134982.12	ENST00000457016.1	-0.010	30	-0.010	55	359
hsa-miR-374b-5p	APC	ENSG00000134982.12	ENST00000457016.1	-0.010	30	-0.010	54	359
hsa-miR-223-3p	APC	ENSG00000134982.12	ENST00000457016.1	-0.336	96	-0.336	97	365
hsa-miR-125a-5p	APC	ENSG00000134982.12	ENST00000457016.1	-0.273	94	-0.273	95	382
hsa-miR-4319	APC	ENSG00000134982.12	ENST00000457016.1	-0.225	91	-0.225	93	382
hsa-miR-125b-5p	APC	ENSG00000134982.12	ENST00000457016.1	-0.237	92	-0.237	94	382
hsa-miR-153-3p	APC	ENSG00000134982.12	ENST00000457016.1	-0.261	94	-0.224	94	401 961
hsa-miR-448	APC	ENSG00000134982.12	ENST00000457016.1	-0.073	72	-0.073	81	401
hsa-miR-129-5p	APC	ENSG00000134982.12	ENST00000457016.1	-0.133	97	-0.133	98	404
hsa-miR-27b-3p	APC	ENSG00000134982.12	ENST00000457016.1	-0.155	89	-0.155	92	462
hsa-miR-27a-3p	APC	ENSG00000134982.12	ENST00000457016.1	-0.155	89	-0.155	92	462
hsa-miR-330-3p	APC	ENSG00000134982.12	ENST00000457016.1	-0.020	39	-0.020	64	511
hsa-miR-6835-3p	APC	ENSG00000134982.12	ENST00000457016.1	-0.042	82	-0.042	87	516
hsa-miR-1298-5p	APC	ENSG00000134982.12	ENST00000457016.1	-0.105	89	-0.105	92	529 671
hsa-miR-502-3p	APC	ENSG00000134982.12	ENST00000457016.1	-0.068	67	-0.068	78	588
hsa-miR-501-3p	APC	ENSG00000134982.12	ENST00000457016.1	-0.068	67	-0.068	78	588
hsa-miR-582-5p	APC	ENSG00000134982.12	ENST00000457016.1	-0.127	88	-0.127	91	657 988
hsa-miR-101-3p.2	APC	ENSG00000134982.12	ENST00000457016.1	-0.138	90	-0.138	93	658 987
hsa-miR-300	APC	ENSG00000134982.12	ENST00000457016.1	-0.010	51	-0.010	68	741
hsa-miR-381-3p	APC	ENSG00000134982.12	ENST00000457016.1	-0.010	48	-0.010	66	741
hsa-miR-1306-5p	APC	ENSG00000134982.12	ENST00000457016.1	-0.077	68	-0.077	79	759
hsa-miR-203a-3p.1	APC	ENSG00000134982.12	ENST00000457016.1	-0.110	88	-0.110	92	822
hsa-miR-203a-3p.2	APC	ENSG00000134982.12	ENST00000457016.1	-0.032	87	-0.032	91	823
hsa-miR-802	APC	ENSG00000134982.12	ENST00000457016.1	-0.147	90	-0.110	91	856
hsa-miR-655-3p	APC	ENSG00000134982.12	ENST00000457016.1	-0.066	61	-0.050	69	899
hsa-miR-374c-5p	APC	ENSG00000134982.12	ENST00000457016.1	-0.042	50	-0.032	61	899
hsa-miR-155-5p	APC	ENSG00000134982.12	ENST00000457016.1	-0.085	66	-0.063	72	965
hsa-miR-144-3p	APC	ENSG00000134982.12	ENST00000457016.1	-0.038	62	-0.028	68	987
hsa-miR-101-3p.1	APC	ENSG00000134982.12	ENST00000457016.1	-0.014	51	-0.010	60	987
hsa-miR-302d-3p	APC	ENSG00000134982.12	ENST00000457016.1	-0.114	83	-0.022	67	1043
hsa-miR-302e	APC	ENSG00000134982.12	ENST00000457016.1	-0.114	84	-0.022	68	1043
hsa-miR-520a-3p	APC	ENSG00000134982.12	ENST00000457016.1	-0.139	87	-0.027	69	1043
hsa-miR-520b	APC	ENSG00000134982.12	ENST00000457016.1	-0.091	79	-0.018	57	1043
hsa-miR-520c-3p	APC	ENSG00000134982.12	ENST00000457016.1	-0.091	79	-0.018	57	1043
hsa-miR-373-3p	APC	ENSG00000134982.12	ENST00000457016.1	-0.060	82	-0.012	59	1043
hsa-miR-372-3p	APC	ENSG00000134982.12	ENST00000457016.1	-0.139	86	-0.027	68	1043
hsa-miR-302c-3p.1	APC	ENSG00000134982.12	ENST00000457016.1	-0.114	83	-0.022	67	1043
hsa-miR-520d-3p	APC	ENSG00000134982.12	ENST00000457016.1	-0.127	85	-0.025	68	1043
hsa-miR-520e	APC	ENSG00000134982.12	ENST00000457016.1	-0.103	82	-0.020	67	1043
hsa-miR-302b-3p	APC	ENSG00000134982.12	ENST00000457016.1	-0.114	83	-0.022	67	1043
hsa-miR-302a-3p	APC	ENSG00000134982.12	ENST00000457016.1	-0.114	83	-0.022	68	1043
hsa-miR-873-5p.1	APC	ENSG00000134982.12	ENST00000457016.1	-0.010	56	-0.002	62	1054
hsa-miR-26a-5p	APC	ENSG00000134982.12	ENST00000457016.1	-0.030	51	-0.006	42	1248
hsa-miR-26b-5p	APC	ENSG00000134982.12	ENST00000457016.1	-0.030	50	-0.006	42	1248
hsa-miR-4465	APC	ENSG00000134982.12	ENST00000457016.1	-0.030	50	-0.006	43	1248
hsa-miR-1297	APC	ENSG00000134982.12	ENST00000457016.1	-0.030	51	-0.006	43	1248
hsa-miR-424-5p	APC	ENSG00000134982.12	ENST00000457016.1	-0.020	28	0.000	0	2748
hsa-miR-195-5p	APC	ENSG00000134982.12	ENST00000457016.1	-0.020	27	0.000	0	2748
hsa-miR-6838-5p	APC	ENSG00000134982.12	ENST00000457016.1	-0.020	23	0.000	0	2748
hsa-miR-16-5p	APC	ENSG00000134982.12	ENST00000457016.1	-0.020	27	0.000	0	2748
hsa-miR-15b-5p	APC	ENSG00000134982.12	ENST00000457016.1	-0.020	25	0.000	0	2748
hsa-miR-497-5p	APC	ENSG00000134982.12	ENST00000457016.1	-0.020	28	0.000	0	2748
hsa-miR-15a-5p	APC	ENSG00000134982.12	ENST00000457016.1	-0.020	25	0.000	0	2748
hsa-miR-495-3p	APC	ENSG00000134982.12	ENST00000457016.1	-0.010	63	0.000	0	3739
hsa-miR-5688	APC	ENSG00000134982.12	ENST00000457016.1	-0.010	62	0.000	0	3739
hsa-miR-29a-3p	APC	ENSG00000134982.12	ENST00000457016.1	-0.413	97	0.000	0	3798
hsa-miR-29b-3p	APC	ENSG00000134982.12	ENST00000457016.1	-0.413	97	0.000	0	3798
hsa-miR-29c-3p	APC	ENSG00000134982.12	ENST00000457016.1	-0.413	97	0.000	0	3798
hsa-miR-218-5p	APH1B	ENSG00000138613.9	ENST00000261879.5	-0.359	97	-0.359	98	48
hsa-miR-124-3p.1	APH1B	ENSG00000138613.9	ENST00000261879.5	-0.395	98	-0.395	98	58
hsa-miR-129-2-3p	APH1B	ENSG00000138613.9	ENST00000261879.5	-0.253	95	-0.052	73	486
hsa-miR-129-1-3p	APH1B	ENSG00000138613.9	ENST00000261879.5	-0.253	95	-0.052	73	486
hsa-miR-340-5p	APH1B	ENSG00000138613.9	ENST00000261879.5	-0.030	86	-0.007	67	1210
hsa-miR-330-3p	APH1B	ENSG00000138613.9	ENST00000261879.5	-0.020	39	-0.004	43	2234
hsa-miR-212-5p	APH1B	ENSG00000138613.9	ENST00000261879.5	-0.178	89	-0.038	68	2247
hsa-miR-5195-3p	APH1B	ENSG00000138613.9	ENST00000261879.5	-0.175	85	-0.037	63	2563
hsa-miR-145-5p	APH1B	ENSG00000138613.9	ENST00000261879.5	-0.123	86	-0.026	69	2563
hsa-miR-203a-3p.1	APH1B	ENSG00000138613.9	ENST00000261879.5	-0.138	91	-0.030	75	2735
hsa-miR-874-3p	AQP3	ENSG00000165272.10	ENST00000297991.4	-0.480	99	-0.480	99	351
hsa-miR-361-5p	ARCN1	ENSG00000095139.9	ENST00000359415.4	-0.166	86	-0.166	91	109
hsa-miR-494-3p	ARCN1	ENSG00000095139.9	ENST00000359415.4	-0.030	64	-0.030	77	159
hsa-miR-186-5p	ARCN1	ENSG00000095139.9	ENST00000359415.4	-0.136	98	-0.136	99	180 2181
hsa-miR-211-5p	ARCN1	ENSG00000095139.9	ENST00000359415.4	-0.270	96	-0.270	97	209
hsa-miR-204-5p	ARCN1	ENSG00000095139.9	ENST00000359415.4	-0.278	96	-0.278	97	209
hsa-miR-6893-3p	ARCN1	ENSG00000095139.9	ENST00000359415.4	-0.187	88	-0.187	91	251
hsa-miR-370-3p	ARCN1	ENSG00000095139.9	ENST00000359415.4	-0.106	84	-0.106	88	251
hsa-miR-182-5p	ARCN1	ENSG00000095139.9	ENST00000359415.4	-0.171	81	-0.171	87	1856
hsa-miR-96-5p	ARCN1	ENSG00000095139.9	ENST00000359415.4	-0.112	78	-0.112	84	1857
hsa-miR-1271-5p	ARCN1	ENSG00000095139.9	ENST00000359415.4	-0.157	83	-0.157	88	1857
hsa-miR-9-5p	ARCN1	ENSG00000095139.9	ENST00000359415.4	-0.083	82	-0.083	87	1859
hsa-miR-4319	ARCN1	ENSG00000095139.9	ENST00000359415.4	-0.118	75	-0.118	82	1898
hsa-miR-125a-5p	ARCN1	ENSG00000095139.9	ENST00000359415.4	-0.154	82	-0.154	87	1898
hsa-miR-125b-5p	ARCN1	ENSG00000095139.9	ENST00000359415.4	-0.130	78	-0.130	84	1898
hsa-miR-1-3p	ARCN1	ENSG00000095139.9	ENST00000359415.4	-0.468	99	-0.468	99	2154
hsa-miR-613	ARCN1	ENSG00000095139.9	ENST00000359415.4	-0.470	99	-0.470	99	2154
hsa-miR-206	ARCN1	ENSG00000095139.9	ENST00000359415.4	-0.436	98	-0.436	99	2154
hsa-miR-374a-5p	ARCN1	ENSG00000095139.9	ENST00000359415.4	-0.073	88	-0.073	92	2203
hsa-miR-374b-5p	ARCN1	ENSG00000095139.9	ENST00000359415.4	-0.086	89	-0.086	93	2203
hsa-miR-203a-3p.1	ARHGAP15	ENSG00000075884.8	ENST00000295095.6	-0.256	98	-0.256	98	56
hsa-miR-103a-3p	ARHGAP17	ENSG00000140750.12	ENST00000441763.2	-0.130	82	-0.130	87	57
hsa-miR-107	ARHGAP17	ENSG00000140750.12	ENST00000441763.2	-0.130	82	-0.130	87	57
hsa-miR-424-5p	ARHGAP17	ENSG00000140750.12	ENST00000441763.2	-0.067	64	-0.067	73	58
hsa-miR-497-5p	ARHGAP17	ENSG00000140750.12	ENST00000441763.2	-0.078	67	-0.078	76	58
hsa-miR-6838-5p	ARHGAP17	ENSG00000140750.12	ENST00000441763.2	-0.082	66	-0.082	76	58
hsa-miR-16-5p	ARHGAP17	ENSG00000140750.12	ENST00000441763.2	-0.070	64	-0.070	74	58
hsa-miR-15a-5p	ARHGAP17	ENSG00000140750.12	ENST00000441763.2	-0.092	70	-0.092	78	58
hsa-miR-15b-5p	ARHGAP17	ENSG00000140750.12	ENST00000441763.2	-0.092	69	-0.092	78	58
hsa-miR-195-5p	ARHGAP17	ENSG00000140750.12	ENST00000441763.2	-0.070	64	-0.070	74	58
hsa-miR-205-5p	ARHGAP17	ENSG00000140750.12	ENST00000441763.2	-0.236	96	-0.236	97	78 472
hsa-miR-132-3p	ARHGAP17	ENSG00000140750.12	ENST00000441763.2	-0.181	93	-0.181	95	147
hsa-miR-212-3p	ARHGAP17	ENSG00000140750.12	ENST00000441763.2	-0.170	92	-0.170	95	147
hsa-miR-539-3p	ARHGAP17	ENSG00000140750.12	ENST00000441763.2	-0.281	93	-0.281	95	256
hsa-miR-485-3p	ARHGAP17	ENSG00000140750.12	ENST00000441763.2	-0.195	93	-0.195	95	256
hsa-miR-199b-5p	ARHGAP17	ENSG00000140750.12	ENST00000441763.2	-0.249	92	-0.249	94	637
hsa-miR-199a-5p	ARHGAP17	ENSG00000140750.12	ENST00000441763.2	-0.249	92	-0.249	94	637
hsa-miR-218-5p	ARHGAP17	ENSG00000140750.12	ENST00000441763.2	-0.173	86	-0.173	90	786
hsa-miR-205-5p	ARHGAP24	ENSG00000138639.13	ENST00000395184.1	-0.115	86	-0.115	90	113
hsa-miR-9-5p	ARHGAP24	ENSG00000138639.13	ENST00000395184.1	-0.288	97	-0.288	98	161
hsa-miR-410-3p	ARHGAP24	ENSG00000138639.13	ENST00000395184.1	-0.083	95	-0.083	96	167
hsa-miR-200a-3p	ARHGAP24	ENSG00000138639.13	ENST00000395184.1	-0.174	91	-0.174	94	197
hsa-miR-141-3p	ARHGAP24	ENSG00000138639.13	ENST00000395184.1	-0.174	91	-0.174	94	197
hsa-miR-194-5p	ARHGAP24	ENSG00000138639.13	ENST00000395184.1	-0.110	78	-0.110	86	199
hsa-miR-5195-3p	ARHGAP24	ENSG00000138639.13	ENST00000395184.1	-0.232	91	-0.232	93	205
hsa-miR-145-5p	ARHGAP24	ENSG00000138639.13	ENST00000395184.1	-0.202	92	-0.202	94	205
hsa-miR-381-3p	ARHGAP24	ENSG00000138639.13	ENST00000395184.1	-0.138	96	-0.138	97	288
hsa-miR-300	ARHGAP24	ENSG00000138639.13	ENST00000395184.1	-0.127	95	-0.127	96	288
hsa-miR-488-3p	ARHGAP24	ENSG00000138639.13	ENST00000395184.1	-0.010	38	-0.010	57	333
hsa-miR-301a-3p	ARHGAP24	ENSG00000138639.13	ENST00000395184.1	-0.254	94	-0.254	96	350
hsa-miR-4295	ARHGAP24	ENSG00000138639.13	ENST00000395184.1	-0.254	94	-0.254	96	350
hsa-miR-130b-3p	ARHGAP24	ENSG00000138639.13	ENST00000395184.1	-0.287	96	-0.287	97	350
hsa-miR-130a-3p	ARHGAP24	ENSG00000138639.13	ENST00000395184.1	-0.265	94	-0.265	96	350
hsa-miR-301b-3p	ARHGAP24	ENSG00000138639.13	ENST00000395184.1	-0.254	94	-0.254	96	350
hsa-miR-3666	ARHGAP24	ENSG00000138639.13	ENST00000395184.1	-0.254	94	-0.254	96	350
hsa-miR-454-3p	ARHGAP24	ENSG00000138639.13	ENST00000395184.1	-0.290	96	-0.290	97	350
hsa-miR-520a-3p	ARHGAP24	ENSG00000138639.13	ENST00000395184.1	-0.201	93	-0.201	95	352
hsa-miR-520e	ARHGAP24	ENSG00000138639.13	ENST00000395184.1	-0.201	93	-0.201	95	352
hsa-miR-520d-3p	ARHGAP24	ENSG00000138639.13	ENST00000395184.1	-0.201	93	-0.201	95	352
hsa-miR-372-3p	ARHGAP24	ENSG00000138639.13	ENST00000395184.1	-0.189	91	-0.189	94	352
hsa-miR-302e	ARHGAP24	ENSG00000138639.13	ENST00000395184.1	-0.188	92	-0.188	94	352
hsa-miR-520b	ARHGAP24	ENSG00000138639.13	ENST00000395184.1	-0.189	91	-0.189	94	352
hsa-miR-302a-3p	ARHGAP24	ENSG00000138639.13	ENST00000395184.1	-0.176	90	-0.176	93	352
hsa-miR-302b-3p	ARHGAP24	ENSG00000138639.13	ENST00000395184.1	-0.176	90	-0.176	93	352
hsa-miR-302c-3p.1	ARHGAP24	ENSG00000138639.13	ENST00000395184.1	-0.176	90	-0.176	93	352
hsa-miR-302d-3p	ARHGAP24	ENSG00000138639.13	ENST00000395184.1	-0.176	90	-0.176	93	352
hsa-miR-520c-3p	ARHGAP24	ENSG00000138639.13	ENST00000395184.1	-0.189	91	-0.189	94	352
hsa-miR-373-3p	ARHGAP24	ENSG00000138639.13	ENST00000395184.1	-0.134	92	-0.134	94	352
hsa-miR-590-5p	ARHGAP24	ENSG00000138639.13	ENST00000395184.1	-0.399	99	-0.399	99	361
hsa-miR-21-5p	ARHGAP24	ENSG00000138639.13	ENST00000395184.1	-0.427	99	-0.427	99	361
hsa-miR-670-3p	ARHGAP24	ENSG00000138639.13	ENST00000395184.1	-0.160	89	-0.160	92	432
hsa-miR-183-5p.2	ARHGAP24	ENSG00000138639.13	ENST00000395184.1	-0.191	85	-0.107	81	521
hsa-miR-96-5p	ARHGAP24	ENSG00000138639.13	ENST00000395184.1	-0.367	97	-0.199	92	521
hsa-miR-1271-5p	ARHGAP24	ENSG00000138639.13	ENST00000395184.1	-0.342	96	-0.187	91	521
hsa-miR-133a-3p.2	ARHGAP24	ENSG00000138639.13	ENST00000395184.1	-0.189	82	-0.106	77	541
hsa-miR-133b	ARHGAP24	ENSG00000138639.13	ENST00000395184.1	-0.189	82	-0.106	77	541
hsa-miR-340-5p	ARHGAP24	ENSG00000138639.13	ENST00000395184.1	-0.010	51	-0.006	66	566
hsa-miR-23b-3p	ARHGAP27	ENSG00000159314.7	ENST00000532038.1	-0.072	72	-0.072	80	178
hsa-miR-23c	ARHGAP27	ENSG00000159314.7	ENST00000532038.1	-0.083	74	-0.083	81	178
hsa-miR-130a-5p	ARHGAP27	ENSG00000159314.7	ENST00000532038.1	-0.137	85	-0.137	89	178
hsa-miR-23a-3p	ARHGAP27	ENSG00000159314.7	ENST00000532038.1	-0.072	72	-0.072	79	178
hsa-miR-22-3p	ARHGAP27	ENSG00000159314.7	ENST00000532038.1	-0.192	86	-0.192	90	449
hsa-miR-494-3p	ARHGAP5	ENSG00000100852.8	ENST00000345122.3	-0.030	64	-0.030	77	56
hsa-miR-653-5p	ARHGAP5	ENSG00000100852.8	ENST00000345122.3	-0.020	35	-0.020	60	57
hsa-miR-6838-5p	ARHGAP5	ENSG00000100852.8	ENST00000345122.3	-0.128	76	-0.128	83	238 1210
hsa-miR-424-5p	ARHGAP5	ENSG00000100852.8	ENST00000345122.3	-0.124	77	-0.124	84	238 1210
hsa-miR-195-5p	ARHGAP5	ENSG00000100852.8	ENST00000345122.3	-0.160	82	-0.160	87	238 1210
hsa-miR-16-5p	ARHGAP5	ENSG00000100852.8	ENST00000345122.3	-0.160	82	-0.160	87	238 1210
hsa-miR-497-5p	ARHGAP5	ENSG00000100852.8	ENST00000345122.3	-0.124	77	-0.124	84	238 1210
hsa-miR-15b-5p	ARHGAP5	ENSG00000100852.8	ENST00000345122.3	-0.138	78	-0.138	85	238 1210
hsa-miR-15a-5p	ARHGAP5	ENSG00000100852.8	ENST00000345122.3	-0.127	77	-0.127	84	238 1210
hsa-miR-140-3p.1	ARHGAP5	ENSG00000100852.8	ENST00000345122.3	-0.166	89	-0.166	92	277
hsa-miR-410-3p	ARHGAP5	ENSG00000100852.8	ENST00000345122.3	-0.030	86	-0.030	91	892
hsa-miR-186-5p	ARHGAP5	ENSG00000100852.8	ENST00000345122.3	-0.067	95	-0.067	96	936
hsa-miR-137	ARHGAP5	ENSG00000100852.8	ENST00000345122.3	-0.237	88	-0.237	92	1041
hsa-miR-19a-3p	ARHGAP5	ENSG00000100852.8	ENST00000345122.3	-0.020	17	-0.020	40	1148
hsa-miR-19b-3p	ARHGAP5	ENSG00000100852.8	ENST00000345122.3	-0.032	30	-0.032	49	1148
hsa-miR-142-3p.2	ARHGAP5	ENSG00000100852.8	ENST00000345122.3	-0.039	56	-0.039	69	1255
hsa-miR-369-3p	ARHGAP5	ENSG00000100852.8	ENST00000345122.3	-0.092	93	-0.092	95	1392
hsa-miR-421	ARHGAP5	ENSG00000100852.8	ENST00000345122.3	-0.078	70	-0.076	80	1552
hsa-miR-374b-5p	ARHGAP5	ENSG00000100852.8	ENST00000345122.3	-0.030	64	-0.029	77	1569
hsa-miR-374a-5p	ARHGAP5	ENSG00000100852.8	ENST00000345122.3	-0.030	65	-0.029	78	1569
hsa-miR-218-5p	ARHGAP5	ENSG00000100852.8	ENST00000345122.3	-0.149	82	-0.145	87	1650
hsa-miR-411-5p.2	ARHGAP5	ENSG00000100852.8	ENST00000345122.3	-0.098	74	-0.081	81	1856
hsa-miR-493-5p	ARHGAP5	ENSG00000100852.8	ENST00000345122.3	-0.029	58	-0.024	67	1890
hsa-miR-486-5p	ARHGAP5	ENSG00000100852.8	ENST00000345122.3	-0.300	97	-0.246	97	1892
hsa-miR-194-5p	ARHGAP5	ENSG00000100852.8	ENST00000345122.3	-0.030	45	-0.012	47	2272
hsa-miR-204-5p	ARHGAP5	ENSG00000100852.8	ENST00000345122.3	-0.045	64	-0.017	56	2932
hsa-miR-211-5p	ARHGAP5	ENSG00000100852.8	ENST00000345122.3	-0.037	60	-0.014	54	2932
hsa-miR-107	ARHGAP5	ENSG00000100852.8	ENST00000345122.3	-0.113	79	-0.041	63	3109
hsa-miR-103a-3p	ARHGAP5	ENSG00000100852.8	ENST00000345122.3	-0.113	79	-0.041	63	3109
hsa-miR-665	ARHGAP9	ENSG00000123329.13	ENST00000550288.1	-0.201	92	-0.201	94	15
hsa-miR-491-5p	ARHGAP9	ENSG00000123329.13	ENST00000550288.1	-0.216	86	-0.216	90	68
hsa-miR-133a-3p.1	ARHGAP9	ENSG00000123329.13	ENST00000550288.1	-0.161	73	-0.161	80	92
hsa-miR-133a-3p.2	ARHGAP9	ENSG00000123329.13	ENST00000550288.1	-0.278	91	-0.278	93	92
hsa-miR-133b	ARHGAP9	ENSG00000123329.13	ENST00000550288.1	-0.278	91	-0.278	93	92
hsa-miR-370-3p	ARHGAP9	ENSG00000123329.13	ENST00000550288.1	-0.097	82	-0.097	87	114
hsa-miR-6893-3p	ARHGAP9	ENSG00000123329.13	ENST00000550288.1	-0.112	73	-0.112	81	114
hsa-miR-22-3p	ARHGAP9	ENSG00000123329.13	ENST00000550288.1	-0.089	70	-0.089	79	156
hsa-miR-485-5p	ARHGAP9	ENSG00000123329.13	ENST00000550288.1	-0.244	94	-0.244	95	190
hsa-miR-6884-5p	ARHGAP9	ENSG00000123329.13	ENST00000550288.1	-0.255	94	-0.255	96	190
hsa-miR-582-5p	ARHGDIB	ENSG00000111348.4	ENST00000228945.4	-0.109	85	-0.109	89	449
hsa-miR-101-3p.2	ARHGDIB	ENSG00000111348.4	ENST00000228945.4	-0.120	88	-0.120	91	449
hsa-miR-125a-5p	ARHGEF1	ENSG00000076928.13	ENST00000347545.4	-0.104	72	-0.104	80	212
hsa-miR-125b-5p	ARHGEF1	ENSG00000076928.13	ENST00000347545.4	-0.115	74	-0.115	82	212
hsa-miR-4319	ARHGEF1	ENSG00000076928.13	ENST00000347545.4	-0.137	79	-0.137	85	212
hsa-miR-143-3p	ARHGEF1	ENSG00000076928.13	ENST00000347545.4	-0.057	59	-0.057	73	252
hsa-miR-4770	ARHGEF1	ENSG00000076928.13	ENST00000347545.4	-0.057	60	-0.057	74	252
hsa-miR-6088	ARHGEF1	ENSG00000076928.13	ENST00000347545.4	-0.106	79	-0.106	86	252
hsa-miR-200b-3p	ARHGEF1	ENSG00000076928.13	ENST00000347545.4	-0.035	68	-0.035	76	257
hsa-miR-429	ARHGEF1	ENSG00000076928.13	ENST00000347545.4	-0.035	68	-0.035	76	257
hsa-miR-200c-3p	ARHGEF1	ENSG00000076928.13	ENST00000347545.4	-0.024	60	-0.024	71	257
hsa-miR-124-3p.1	ARHGEF1	ENSG00000076928.13	ENST00000347545.4	-0.222	91	-0.222	94	299
hsa-miR-31-5p	ARHGEF2	ENSG00000116584.13	ENST00000368315.4	-0.202	85	-0.202	90	115
hsa-miR-335-5p	ARHGEF2	ENSG00000116584.13	ENST00000368315.4	-0.141	90	-0.141	93	122
hsa-miR-135b-5p	ARHGEF2	ENSG00000116584.13	ENST00000368315.4	-0.242	92	-0.242	94	324
hsa-miR-135a-5p	ARHGEF2	ENSG00000116584.13	ENST00000368315.4	-0.242	92	-0.242	94	324
hsa-miR-142-3p.2	ARHGEF2	ENSG00000116584.13	ENST00000368315.4	-0.027	47	-0.027	62	355
hsa-miR-142-3p.1	ARHGEF2	ENSG00000116584.13	ENST00000368315.4	-0.230	86	-0.230	90	356
hsa-miR-199a-3p	ARHGEF2	ENSG00000116584.13	ENST00000368315.4	-0.133	79	-0.133	86	358
hsa-miR-199b-3p	ARHGEF2	ENSG00000116584.13	ENST00000368315.4	-0.133	79	-0.133	86	358
hsa-miR-3129-5p	ARHGEF2	ENSG00000116584.13	ENST00000368315.4	-0.081	79	-0.081	85	358
hsa-miR-133a-3p.1	ARHGEF2	ENSG00000116584.13	ENST00000368315.4	-0.307	91	-0.286	92	658
hsa-miR-543	ARHGEF2	ENSG00000116584.13	ENST00000368315.4	-0.054	87	-0.049	90	665
hsa-miR-9-5p	ARHGEF2	ENSG00000116584.13	ENST00000368315.4	-0.282	97	-0.255	97	699
hsa-miR-448	ARHGEF6	ENSG00000129675.11	ENST00000370620.1	-0.074	72	-0.056	76	2135
hsa-miR-135a-5p	ARHGEF6	ENSG00000129675.11	ENST00000370620.1	-0.302	95	-0.223	93	2252
hsa-miR-135b-5p	ARHGEF6	ENSG00000129675.11	ENST00000370620.1	-0.302	95	-0.223	93	2252
hsa-miR-30a-5p	ARHGEF6	ENSG00000129675.11	ENST00000370620.1	-0.187	85	-0.140	82	2292
hsa-miR-30c-5p	ARHGEF6	ENSG00000129675.11	ENST00000370620.1	-0.195	85	-0.146	82	2292
hsa-miR-30d-5p	ARHGEF6	ENSG00000129675.11	ENST00000370620.1	-0.187	85	-0.140	82	2292
hsa-miR-30e-5p	ARHGEF6	ENSG00000129675.11	ENST00000370620.1	-0.187	84	-0.140	81	2292
hsa-miR-30b-5p	ARHGEF6	ENSG00000129675.11	ENST00000370620.1	-0.195	85	-0.146	82	2292
hsa-miR-496.1	ARHGEF6	ENSG00000129675.11	ENST00000370620.1	-0.127	77	-0.095	80	2299
hsa-miR-488-3p	ARHGEF6	ENSG00000129675.11	ENST00000370620.1	-0.020	51	-0.015	63	2354
hsa-miR-6835-3p	ARHGEF6	ENSG00000129675.11	ENST00000370620.1	-0.367	99	-0.269	99	2466
hsa-miR-142-5p	ARHGEF6	ENSG00000129675.11	ENST00000370620.1	-0.061	86	-0.046	88	2469
hsa-miR-340-5p	ARHGEF6	ENSG00000129675.11	ENST00000370620.1	-0.097	97	-0.031	92	2469
hsa-miR-5590-3p	ARHGEF6	ENSG00000129675.11	ENST00000370620.1	-0.125	93	-0.094	93	2469
hsa-miR-520f-3p	ARHGEF9	ENSG00000131089.9	ENST00000253401.6	-0.130	84	-0.130	89	74
hsa-miR-302c-3p.2	ARHGEF9	ENSG00000131089.9	ENST00000253401.6	-0.119	83	-0.119	88	74
hsa-miR-421	ARHGEF9	ENSG00000131089.9	ENST00000253401.6	-0.214	94	-0.214	96	79
hsa-miR-325-3p	ARHGEF9	ENSG00000131089.9	ENST00000253401.6	-0.077	78	-0.077	82	3039
hsa-miR-302c-3p.2	ARID4A	ENSG00000032219.14	ENST00000431317.2	-0.219	92	-0.219	95	76 476
hsa-miR-520f-3p	ARID4A	ENSG00000032219.14	ENST00000431317.2	-0.186	89	-0.186	93	76 476
hsa-miR-520c-3p	ARID4A	ENSG00000032219.14	ENST00000431317.2	-0.166	89	-0.166	93	275 477
hsa-miR-520e	ARID4A	ENSG00000032219.14	ENST00000431317.2	-0.166	90	-0.166	93	275 477
hsa-miR-520a-3p	ARID4A	ENSG00000032219.14	ENST00000431317.2	-0.190	92	-0.190	94	275 477
hsa-miR-520d-3p	ARID4A	ENSG00000032219.14	ENST00000431317.2	-0.178	91	-0.178	93	275 477
hsa-miR-520b	ARID4A	ENSG00000032219.14	ENST00000431317.2	-0.166	89	-0.166	93	275 477
hsa-miR-302e	ARID4A	ENSG00000032219.14	ENST00000431317.2	-0.135	87	-0.135	91	275 477
hsa-miR-373-3p	ARID4A	ENSG00000032219.14	ENST00000431317.2	-0.087	87	-0.087	90	275 477
hsa-miR-302d-3p	ARID4A	ENSG00000032219.14	ENST00000431317.2	-0.153	88	-0.153	92	275 477
hsa-miR-302c-3p.1	ARID4A	ENSG00000032219.14	ENST00000431317.2	-0.153	88	-0.153	92	275 477
hsa-miR-302b-3p	ARID4A	ENSG00000032219.14	ENST00000431317.2	-0.153	88	-0.153	92	275 477
hsa-miR-302a-3p	ARID4A	ENSG00000032219.14	ENST00000431317.2	-0.153	88	-0.153	92	275 477
hsa-miR-372-3p	ARID4A	ENSG00000032219.14	ENST00000431317.2	-0.136	85	-0.136	90	275 477
hsa-miR-103a-3p	ARID4A	ENSG00000032219.14	ENST00000431317.2	-0.124	81	-0.124	87	384
hsa-miR-107	ARID4A	ENSG00000032219.14	ENST00000431317.2	-0.124	81	-0.124	87	384
hsa-miR-519d-3p	ARID4A	ENSG00000032219.14	ENST00000431317.2	-0.254	97	-0.254	97	388 1646
hsa-miR-526b-3p	ARID4A	ENSG00000032219.14	ENST00000431317.2	-0.228	97	-0.228	98	388 1646
hsa-miR-93-5p	ARID4A	ENSG00000032219.14	ENST00000431317.2	-0.221	96	-0.221	97	388 1646
hsa-miR-20a-5p	ARID4A	ENSG00000032219.14	ENST00000431317.2	-0.235	96	-0.235	97	388 1646
hsa-miR-17-5p	ARID4A	ENSG00000032219.14	ENST00000431317.2	-0.243	96	-0.243	97	388 1646
hsa-miR-106a-5p	ARID4A	ENSG00000032219.14	ENST00000431317.2	-0.247	96	-0.247	97	388 1646
hsa-miR-20b-5p	ARID4A	ENSG00000032219.14	ENST00000431317.2	-0.221	95	-0.221	97	388 1646
hsa-miR-106b-5p	ARID4A	ENSG00000032219.14	ENST00000431317.2	-0.235	96	-0.235	97	388 1646
hsa-miR-34c-5p	ARID4A	ENSG00000032219.14	ENST00000431317.2	-0.254	85	-0.254	89	494
hsa-miR-449b-5p	ARID4A	ENSG00000032219.14	ENST00000431317.2	-0.230	82	-0.230	87	494
hsa-miR-34a-5p	ARID4A	ENSG00000032219.14	ENST00000431317.2	-0.217	80	-0.217	86	494
hsa-miR-449a	ARID4A	ENSG00000032219.14	ENST00000431317.2	-0.205	79	-0.205	85	494
hsa-miR-96-5p	ARID4A	ENSG00000032219.14	ENST00000431317.2	-0.056	64	-0.056	73	496
hsa-miR-1271-5p	ARID4A	ENSG00000032219.14	ENST00000431317.2	-0.113	76	-0.113	83	496
hsa-miR-182-5p	ARID4A	ENSG00000032219.14	ENST00000431317.2	-0.131	72	-0.131	81	496
hsa-miR-7-5p	ARID4A	ENSG00000032219.14	ENST00000431317.2	-0.341	98	-0.341	98	600
hsa-miR-153-3p	ARID4A	ENSG00000032219.14	ENST00000431317.2	-0.191	88	-0.191	92	636
hsa-miR-30d-5p	ARID4A	ENSG00000032219.14	ENST00000431317.2	-0.218	89	-0.218	92	662
hsa-miR-30c-5p	ARID4A	ENSG00000032219.14	ENST00000431317.2	-0.226	89	-0.226	92	662
hsa-miR-30b-5p	ARID4A	ENSG00000032219.14	ENST00000431317.2	-0.226	89	-0.226	92	662
hsa-miR-30a-5p	ARID4A	ENSG00000032219.14	ENST00000431317.2	-0.218	89	-0.218	92	662
hsa-miR-30e-5p	ARID4A	ENSG00000032219.14	ENST00000431317.2	-0.218	88	-0.218	91	662
hsa-miR-376c-3p	ARID4A	ENSG00000032219.14	ENST00000431317.2	-0.233	93	-0.233	95	734
hsa-miR-194-5p	ARID4A	ENSG00000032219.14	ENST00000431317.2	-0.082	71	-0.082	81	760
hsa-miR-544a	ARID4A	ENSG00000032219.14	ENST00000431317.2	-0.128	87	-0.128	91	807
hsa-miR-369-3p	ARID4A	ENSG00000032219.14	ENST00000431317.2	-0.020	73	-0.020	82	847
hsa-miR-139-5p	ARID4A	ENSG00000032219.14	ENST00000431317.2	-0.092	82	-0.092	88	1449
hsa-miR-142-3p.2	ARID4A	ENSG00000032219.14	ENST00000431317.2	-0.068	68	-0.068	78	1519
hsa-miR-155-5p	ARID4A	ENSG00000032219.14	ENST00000431317.2	-0.075	63	-0.075	76	1536
hsa-miR-200b-3p	ARID4A	ENSG00000032219.14	ENST00000431317.2	-0.111	86	-0.111	90	1714
hsa-miR-200c-3p	ARID4A	ENSG00000032219.14	ENST00000431317.2	-0.111	86	-0.111	90	1714
hsa-miR-429	ARID4A	ENSG00000032219.14	ENST00000431317.2	-0.111	86	-0.111	90	1714
hsa-miR-1306-5p	ARL10	ENSG00000175414.6	ENST00000310389.5	-0.228	92	-0.183	92	560 9978
hsa-miR-497-5p	ARL10	ENSG00000175414.6	ENST00000310389.5	-0.112	75	-0.112	82	782
hsa-miR-15a-5p	ARL10	ENSG00000175414.6	ENST00000310389.5	-0.115	74	-0.115	82	782
hsa-miR-15b-5p	ARL10	ENSG00000175414.6	ENST00000310389.5	-0.115	74	-0.115	82	782
hsa-miR-6838-5p	ARL10	ENSG00000175414.6	ENST00000310389.5	-0.094	70	-0.094	78	782
hsa-miR-424-5p	ARL10	ENSG00000175414.6	ENST00000310389.5	-0.123	77	-0.123	84	782
hsa-miR-195-5p	ARL10	ENSG00000175414.6	ENST00000310389.5	-0.082	68	-0.082	77	782
hsa-miR-16-5p	ARL10	ENSG00000175414.6	ENST00000310389.5	-0.082	68	-0.082	77	782
hsa-miR-30d-5p	ARL10	ENSG00000175414.6	ENST00000310389.5	-0.115	68	-0.115	78	814
hsa-miR-30c-5p	ARL10	ENSG00000175414.6	ENST00000310389.5	-0.115	67	-0.115	77	814
hsa-miR-30b-5p	ARL10	ENSG00000175414.6	ENST00000310389.5	-0.115	67	-0.115	77	814
hsa-miR-30e-5p	ARL10	ENSG00000175414.6	ENST00000310389.5	-0.115	66	-0.115	76	814
hsa-miR-30a-5p	ARL10	ENSG00000175414.6	ENST00000310389.5	-0.115	68	-0.115	78	814
hsa-miR-613	ARL10	ENSG00000175414.6	ENST00000310389.5	-0.176	87	-0.176	90	1395
hsa-miR-206	ARL10	ENSG00000175414.6	ENST00000310389.5	-0.150	84	-0.150	89	1395
hsa-miR-1-3p	ARL10	ENSG00000175414.6	ENST00000310389.5	-0.150	84	-0.150	89	1395
hsa-miR-124-3p.1	ARL10	ENSG00000175414.6	ENST00000310389.5	-0.265	94	-0.265	95	1589
hsa-miR-378f	ARL10	ENSG00000175414.6	ENST00000310389.5	-0.191	88	-0.191	92	1709
hsa-miR-378e	ARL10	ENSG00000175414.6	ENST00000310389.5	-0.191	88	-0.191	92	1709
hsa-miR-378d	ARL10	ENSG00000175414.6	ENST00000310389.5	-0.207	90	-0.207	93	1709
hsa-miR-378h	ARL10	ENSG00000175414.6	ENST00000310389.5	-0.199	89	-0.199	92	1709
hsa-miR-378i	ARL10	ENSG00000175414.6	ENST00000310389.5	-0.207	90	-0.207	93	1709
hsa-miR-422a	ARL10	ENSG00000175414.6	ENST00000310389.5	-0.207	90	-0.207	93	1709
hsa-miR-378c	ARL10	ENSG00000175414.6	ENST00000310389.5	-0.207	90	-0.207	93	1709
hsa-miR-378b	ARL10	ENSG00000175414.6	ENST00000310389.5	-0.191	88	-0.191	92	1709
hsa-miR-378a-3p	ARL10	ENSG00000175414.6	ENST00000310389.5	-0.207	90	-0.207	93	1709
hsa-miR-138-5p	ARL10	ENSG00000175414.6	ENST00000310389.5	-0.189	80	-0.096	74	9873
hsa-miR-6835-3p	ARL14EP	ENSG00000152219.4	ENST00000282032.3	-0.243	98	-0.144	96	137
hsa-miR-152-3p	ARL8B	ENSG00000134108.8	ENST00000419534.2	-0.337	96	-0.337	97	63
hsa-miR-148b-3p	ARL8B	ENSG00000134108.8	ENST00000419534.2	-0.337	96	-0.337	97	63
hsa-miR-148a-3p	ARL8B	ENSG00000134108.8	ENST00000419534.2	-0.337	96	-0.337	97	63
hsa-miR-211-5p	ARL8B	ENSG00000134108.8	ENST00000419534.2	-0.196	92	-0.182	93	1189
hsa-miR-204-5p	ARL8B	ENSG00000134108.8	ENST00000419534.2	-0.196	92	-0.182	93	1189
hsa-miR-3681-3p	ARL8B	ENSG00000134108.8	ENST00000419534.2	-0.120	81	-0.109	85	1288
hsa-miR-128-3p	ARL8B	ENSG00000134108.8	ENST00000419534.2	-0.130	85	-0.118	87	1288
hsa-miR-216a-3p	ARL8B	ENSG00000134108.8	ENST00000419534.2	-0.119	82	-0.108	86	1288
hsa-miR-130a-5p	ARL8B	ENSG00000134108.8	ENST00000419534.2	-0.101	79	-0.092	84	1839
hsa-miR-23c	ARL8B	ENSG00000134108.8	ENST00000419534.2	-0.138	84	-0.125	87	1839
hsa-miR-23b-3p	ARL8B	ENSG00000134108.8	ENST00000419534.2	-0.150	86	-0.136	89	1839
hsa-miR-23a-3p	ARL8B	ENSG00000134108.8	ENST00000419534.2	-0.150	86	-0.136	88	1839
hsa-miR-4429	ARL8B	ENSG00000134108.8	ENST00000419534.2	-0.376	99	-0.339	99	1930
hsa-miR-320c	ARL8B	ENSG00000134108.8	ENST00000419534.2	-0.376	99	-0.339	99	1930
hsa-miR-320a	ARL8B	ENSG00000134108.8	ENST00000419534.2	-0.376	99	-0.339	99	1930
hsa-miR-320b	ARL8B	ENSG00000134108.8	ENST00000419534.2	-0.376	99	-0.339	99	1930
hsa-miR-320d	ARL8B	ENSG00000134108.8	ENST00000419534.2	-0.376	99	-0.339	99	1930
hsa-miR-325-3p	ARL8B	ENSG00000134108.8	ENST00000419534.2	-0.180	92	-0.163	92	1939
hsa-miR-203a-3p.2	ARMC3	ENSG00000165309.9	ENST00000409983.3	-0.083	94	-0.000	53	825
hsa-miR-486-5p	ARMC8	ENSG00000114098.13	ENST00000469044.1	-0.321	98	-0.321	98	51
hsa-miR-19b-3p	ARMC8	ENSG00000114098.13	ENST00000469044.1	-0.518	99	-0.518	99	83
hsa-miR-19a-3p	ARMC8	ENSG00000114098.13	ENST00000469044.1	-0.518	99	-0.518	99	83
hsa-miR-455-3p.1	ARMC8	ENSG00000114098.13	ENST00000469044.1	-0.056	63	-0.056	73	99
hsa-miR-455-3p.2	ARMC8	ENSG00000114098.13	ENST00000469044.1	-0.133	90	-0.133	93	101
hsa-miR-4782-3p	ARMC8	ENSG00000114098.13	ENST00000469044.1	-0.301	94	-0.198	92	251 2009
hsa-miR-6766-3p	ARMC8	ENSG00000114098.13	ENST00000469044.1	-0.301	95	-0.162	91	251 2009
hsa-miR-219a-5p	ARMC8	ENSG00000114098.13	ENST00000469044.1	-0.367	97	-0.174	91	251 2009
hsa-miR-107	ARMC8	ENSG00000114098.13	ENST00000469044.1	-0.412	98	-0.412	98	290
hsa-miR-103a-3p	ARMC8	ENSG00000114098.13	ENST00000469044.1	-0.412	98	-0.412	98	290
hsa-let-7c-5p	ARMC8	ENSG00000114098.13	ENST00000469044.1	-0.115	58	-0.115	72	402
hsa-let-7d-5p	ARMC8	ENSG00000114098.13	ENST00000469044.1	-0.176	68	-0.176	78	402
hsa-let-7b-5p	ARMC8	ENSG00000114098.13	ENST00000469044.1	-0.115	58	-0.115	72	402
hsa-let-7a-5p	ARMC8	ENSG00000114098.13	ENST00000469044.1	-0.115	58	-0.115	72	402
hsa-let-7e-5p	ARMC8	ENSG00000114098.13	ENST00000469044.1	-0.115	58	-0.115	72	402
hsa-miR-4458	ARMC8	ENSG00000114098.13	ENST00000469044.1	-0.140	61	-0.140	74	402
hsa-let-7f-5p	ARMC8	ENSG00000114098.13	ENST00000469044.1	-0.115	58	-0.115	72	402
hsa-miR-4500	ARMC8	ENSG00000114098.13	ENST00000469044.1	-0.163	69	-0.163	79	402
hsa-let-7g-5p	ARMC8	ENSG00000114098.13	ENST00000469044.1	-0.151	65	-0.151	77	402
hsa-let-7i-5p	ARMC8	ENSG00000114098.13	ENST00000469044.1	-0.115	58	-0.115	72	402
hsa-miR-98-5p	ARMC8	ENSG00000114098.13	ENST00000469044.1	-0.115	58	-0.115	72	402
hsa-miR-377-3p	ARMC8	ENSG00000114098.13	ENST00000469044.1	-0.390	98	-0.390	98	428
hsa-miR-504-5p.1	ARMC8	ENSG00000114098.13	ENST00000469044.1	-0.307	98	-0.307	99	457
hsa-miR-802	ARMC8	ENSG00000114098.13	ENST00000469044.1	-0.143	89	-0.143	93	492
hsa-miR-410-3p	ARMC8	ENSG00000114098.13	ENST00000469044.1	-0.010	55	-0.010	75	500
hsa-miR-543	ARMC8	ENSG00000114098.13	ENST00000469044.1	-0.035	83	-0.034	87	519
hsa-miR-505-3p.2	ARMC8	ENSG00000114098.13	ENST00000469044.1	-0.033	83	-0.032	87	567
hsa-miR-421	ARMC8	ENSG00000114098.13	ENST00000469044.1	-0.143	86	-0.140	90	567
hsa-miR-448	ARMC8	ENSG00000114098.13	ENST00000469044.1	-0.195	92	-0.188	94	607
hsa-miR-379-3p	ARMC8	ENSG00000114098.13	ENST00000469044.1	-0.010	48	-0.002	54	629
hsa-miR-411-3p	ARMC8	ENSG00000114098.13	ENST00000469044.1	-0.010	49	-0.002	54	629
hsa-miR-186-5p	ARMC8	ENSG00000114098.13	ENST00000469044.1	-0.010	59	-0.002	64	640
hsa-miR-340-5p	ARMC8	ENSG00000114098.13	ENST00000469044.1	-0.053	93	-0.009	71	642
hsa-miR-214-5p	ARMC8	ENSG00000114098.13	ENST00000469044.1	-0.054	73	-0.009	57	698
hsa-miR-29c-3p	ARMC8	ENSG00000114098.13	ENST00000469044.1	-0.132	73	-0.021	45	712
hsa-miR-29b-3p	ARMC8	ENSG00000114098.13	ENST00000469044.1	-0.143	75	-0.023	46	712
hsa-miR-29a-3p	ARMC8	ENSG00000114098.13	ENST00000469044.1	-0.132	73	-0.021	44	712
hsa-miR-146b-5p	ARMC8	ENSG00000114098.13	ENST00000469044.1	-0.188	91	-0.029	61	795
hsa-miR-7153-5p	ARMC8	ENSG00000114098.13	ENST00000469044.1	-0.204	92	-0.032	62	795
hsa-miR-146a-5p	ARMC8	ENSG00000114098.13	ENST00000469044.1	-0.188	91	-0.029	60	795
hsa-miR-3129-5p	ARMC8	ENSG00000114098.13	ENST00000469044.1	-0.266	96	-0.041	76	881
hsa-miR-199b-3p	ARMC8	ENSG00000114098.13	ENST00000469044.1	-0.344	96	-0.052	70	881
hsa-miR-199a-3p	ARMC8	ENSG00000114098.13	ENST00000469044.1	-0.344	96	-0.052	70	881
hsa-miR-216a-3p	ARMC8	ENSG00000114098.13	ENST00000469044.1	-0.293	97	-0.045	73	1095
hsa-miR-128-3p	ARMC8	ENSG00000114098.13	ENST00000469044.1	-0.277	97	-0.042	73	1095
hsa-miR-3681-3p	ARMC8	ENSG00000114098.13	ENST00000469044.1	-0.303	97	-0.046	72	1095
hsa-miR-27b-3p	ARMC8	ENSG00000114098.13	ENST00000469044.1	-0.178	91	-0.028	67	1096
hsa-miR-27a-3p	ARMC8	ENSG00000114098.13	ENST00000469044.1	-0.178	91	-0.028	67	1096
hsa-miR-6835-3p	ARMC8	ENSG00000114098.13	ENST00000469044.1	-0.047	84	-0.007	67	2127
hsa-miR-205-5p	ARMC8	ENSG00000114098.13	ENST00000469044.1	-0.081	79	-0.013	55	2158
hsa-miR-195-5p	ARMC8	ENSG00000114098.13	ENST00000469044.1	-0.159	82	-0.024	53	2193
hsa-miR-6838-5p	ARMC8	ENSG00000114098.13	ENST00000469044.1	-0.160	81	-0.025	50	2193
hsa-miR-497-5p	ARMC8	ENSG00000114098.13	ENST00000469044.1	-0.167	84	-0.026	55	2193
hsa-miR-16-5p	ARMC8	ENSG00000114098.13	ENST00000469044.1	-0.159	82	-0.024	54	2193
hsa-miR-424-5p	ARMC8	ENSG00000114098.13	ENST00000469044.1	-0.189	86	-0.029	57	2193
hsa-miR-15a-5p	ARMC8	ENSG00000114098.13	ENST00000469044.1	-0.181	85	-0.028	53	2193
hsa-miR-15b-5p	ARMC8	ENSG00000114098.13	ENST00000469044.1	-0.181	85	-0.028	53	2193
hsa-miR-520f-3p	ARMC8	ENSG00000114098.13	ENST00000469044.1	-0.310	96	-0.046	74	2393
hsa-miR-302c-3p.2	ARMC8	ENSG00000114098.13	ENST00000469044.1	-0.299	96	-0.044	74	2393
hsa-miR-520e	ARMC8	ENSG00000114098.13	ENST00000469044.1	-0.262	96	-0.039	75	2394
hsa-miR-520d-3p	ARMC8	ENSG00000114098.13	ENST00000469044.1	-0.262	96	-0.039	75	2394
hsa-miR-520c-3p	ARMC8	ENSG00000114098.13	ENST00000469044.1	-0.284	97	-0.042	75	2394
hsa-miR-302a-3p	ARMC8	ENSG00000114098.13	ENST00000469044.1	-0.272	96	-0.041	75	2394
hsa-miR-302b-3p	ARMC8	ENSG00000114098.13	ENST00000469044.1	-0.272	96	-0.041	75	2394
hsa-miR-302c-3p.1	ARMC8	ENSG00000114098.13	ENST00000469044.1	-0.272	96	-0.041	75	2394
hsa-miR-302d-3p	ARMC8	ENSG00000114098.13	ENST00000469044.1	-0.272	96	-0.041	75	2394
hsa-miR-302e	ARMC8	ENSG00000114098.13	ENST00000469044.1	-0.272	97	-0.041	76	2394
hsa-miR-373-3p	ARMC8	ENSG00000114098.13	ENST00000469044.1	-0.232	97	-0.035	82	2394
hsa-miR-372-3p	ARMC8	ENSG00000114098.13	ENST00000469044.1	-0.284	97	-0.042	75	2394
hsa-miR-520b	ARMC8	ENSG00000114098.13	ENST00000469044.1	-0.284	97	-0.042	75	2394
hsa-miR-520a-3p	ARMC8	ENSG00000114098.13	ENST00000469044.1	-0.262	96	-0.039	74	2394
hsa-miR-20b-5p	ARMC8	ENSG00000114098.13	ENST00000469044.1	-0.378	99	-0.055	87	2395
hsa-miR-17-5p	ARMC8	ENSG00000114098.13	ENST00000469044.1	-0.378	99	-0.055	87	2395
hsa-miR-106b-5p	ARMC8	ENSG00000114098.13	ENST00000469044.1	-0.357	99	-0.052	87	2395
hsa-miR-93-5p	ARMC8	ENSG00000114098.13	ENST00000469044.1	-0.362	99	-0.053	87	2395
hsa-miR-526b-3p	ARMC8	ENSG00000114098.13	ENST00000469044.1	-0.281	98	-0.042	90	2395
hsa-miR-519d-3p	ARMC8	ENSG00000114098.13	ENST00000469044.1	-0.354	98	-0.052	86	2395
hsa-miR-106a-5p	ARMC8	ENSG00000114098.13	ENST00000469044.1	-0.375	99	-0.054	86	2395
hsa-miR-20a-5p	ARMC8	ENSG00000114098.13	ENST00000469044.1	-0.357	99	-0.052	87	2395
hsa-miR-142-5p	ARMC8	ENSG00000114098.13	ENST00000469044.1	-0.093	91	-0.015	71	2397
hsa-miR-5590-3p	ARMC8	ENSG00000114098.13	ENST00000469044.1	-0.075	87	-0.012	67	2397
hsa-miR-488-3p	ARMCX3	ENSG00000102401.15	ENST00000341189.4	-0.204	95	-0.204	96	80
hsa-miR-495-3p	ARMCX3	ENSG00000102401.15	ENST00000341189.4	-0.114	96	-0.048	93	201
hsa-miR-5688	ARMCX3	ENSG00000102401.15	ENST00000341189.4	-0.135	95	-0.056	93	201
hsa-miR-668-3p	ARMCX3	ENSG00000102401.15	ENST00000341189.4	-0.086	77	-0.035	70	259
hsa-miR-325-3p	ARMCX3	ENSG00000102401.15	ENST00000341189.4	-0.129	87	-0.051	77	329 1698
hsa-miR-338-3p	ARMCX3	ENSG00000102401.15	ENST00000341189.4	-0.474	99	-0.106	90	348
hsa-miR-340-5p	ARMCX3	ENSG00000102401.15	ENST00000341189.4	-0.010	51	-0.002	61	398
hsa-miR-28-3p	ARMCX3	ENSG00000102401.15	ENST00000341189.4	-0.187	92	-0.045	71	404
hsa-miR-342-3p	ARMCX3	ENSG00000102401.15	ENST00000341189.4	-0.167	92	-0.040	80	625
hsa-miR-455-5p	ARMCX3	ENSG00000102401.15	ENST00000341189.4	-0.442	98	-0.099	83	1565
hsa-miR-365a-3p	ARMCX3	ENSG00000102401.15	ENST00000341189.4	-0.250	92	-0.059	76	1654
hsa-miR-365b-3p	ARMCX3	ENSG00000102401.15	ENST00000341189.4	-0.250	92	-0.059	76	1654
hsa-miR-425-5p	ARMCX3	ENSG00000102401.15	ENST00000341189.4	-0.325	98	-0.075	87	1674
hsa-miR-873-5p.2	ARMCX3	ENSG00000102401.15	ENST00000341189.4	-0.205	92	0.000	0	1746
hsa-miR-153-3p	ARNT	ENSG00000143437.16	ENST00000358595.5	-0.109	75	-0.044	67	608
hsa-miR-448	ARNT	ENSG00000143437.16	ENST00000358595.5	-0.010	23	-0.004	36	608
hsa-miR-29c-3p	ARNT	ENSG00000143437.16	ENST00000358595.5	-0.252	89	-0.075	71	857
hsa-miR-29a-3p	ARNT	ENSG00000143437.16	ENST00000358595.5	-0.252	89	-0.075	71	857
hsa-miR-29b-3p	ARNT	ENSG00000143437.16	ENST00000358595.5	-0.252	88	-0.075	71	857
hsa-miR-103a-3p	ARNT	ENSG00000143437.16	ENST00000358595.5	-0.422	98	-0.120	86	953
hsa-miR-107	ARNT	ENSG00000143437.16	ENST00000358595.5	-0.422	98	-0.120	86	953
hsa-miR-10b-5p	ARNT	ENSG00000143437.16	ENST00000358595.5	-0.110	81	-0.033	67	1273
hsa-miR-10a-5p	ARNT	ENSG00000143437.16	ENST00000358595.5	-0.121	83	-0.036	69	1273
hsa-miR-135b-5p	ARNT	ENSG00000143437.16	ENST00000358595.5	-0.178	86	-0.053	72	1298
hsa-miR-135a-5p	ARNT	ENSG00000143437.16	ENST00000358595.5	-0.178	86	-0.053	72	1298
hsa-miR-193b-3p	ARNT	ENSG00000143437.16	ENST00000358595.5	-0.302	93	-0.087	76	1400
hsa-miR-193a-3p	ARNT	ENSG00000143437.16	ENST00000358595.5	-0.302	93	-0.087	76	1400
hsa-miR-376c-3p	ARNT	ENSG00000143437.16	ENST00000358595.5	-0.095	69	-0.029	55	1585
hsa-miR-23a-3p	ARNT	ENSG00000143437.16	ENST00000358595.5	-0.195	90	-0.057	76	1690
hsa-miR-23c	ARNT	ENSG00000143437.16	ENST00000358595.5	-0.206	91	-0.060	76	1690
hsa-miR-130a-5p	ARNT	ENSG00000143437.16	ENST00000358595.5	-0.183	90	-0.054	76	1690
hsa-miR-23b-3p	ARNT	ENSG00000143437.16	ENST00000358595.5	-0.206	91	-0.060	77	1690
hsa-miR-129-5p	ARNT	ENSG00000143437.16	ENST00000358595.5	-0.033	90	-0.010	85	1869
hsa-miR-221-3p	ARNT	ENSG00000143437.16	ENST00000358595.5	-0.465	98	-0.128	83	1883
hsa-miR-222-3p	ARNT	ENSG00000143437.16	ENST00000358595.5	-0.473	98	-0.130	84	1883
hsa-miR-377-3p	ARNT	ENSG00000143437.16	ENST00000358595.5	-0.182	86	-0.005	32	1938
hsa-miR-876-5p	ARNTL	ENSG00000133794.13	ENST00000389708.3	-0.320	98	-0.320	98	27
hsa-miR-3167	ARNTL	ENSG00000133794.13	ENST00000389708.3	-0.322	98	-0.322	98	27
hsa-miR-613	ARNTL	ENSG00000133794.13	ENST00000389708.3	-0.126	80	-0.126	86	154
hsa-miR-206	ARNTL	ENSG00000133794.13	ENST00000389708.3	-0.158	85	-0.158	89	154
hsa-miR-1-3p	ARNTL	ENSG00000133794.13	ENST00000389708.3	-0.158	85	-0.158	89	154
hsa-miR-490-3p	ARNTL	ENSG00000133794.13	ENST00000389708.3	-0.364	99	-0.364	99	198
hsa-miR-142-3p.1	ARNTL	ENSG00000133794.13	ENST00000389708.3	-0.569	99	-0.569	99	396 747
hsa-miR-27a-3p	ARNTL	ENSG00000133794.13	ENST00000389708.3	-0.092	80	-0.092	85	460
hsa-miR-27b-3p	ARNTL	ENSG00000133794.13	ENST00000389708.3	-0.092	79	-0.092	85	460
hsa-miR-135b-5p	ARNTL	ENSG00000133794.13	ENST00000389708.3	-0.254	93	-0.254	95	513
hsa-miR-135a-5p	ARNTL	ENSG00000133794.13	ENST00000389708.3	-0.276	94	-0.276	96	513
hsa-miR-760	ARNTL	ENSG00000133794.13	ENST00000389708.3	-0.555	99	-0.555	99	522
hsa-miR-141-3p	ARNTL	ENSG00000133794.13	ENST00000389708.3	-0.086	78	-0.086	85	588
hsa-miR-200a-3p	ARNTL	ENSG00000133794.13	ENST00000389708.3	-0.086	78	-0.086	85	588
hsa-miR-505-3p.2	ARNTL	ENSG00000133794.13	ENST00000389708.3	-0.294	99	-0.294	99	662
hsa-miR-448	ARNTL	ENSG00000133794.13	ENST00000389708.3	-0.280	97	-0.280	97	711
hsa-miR-153-3p	ARNTL	ENSG00000133794.13	ENST00000389708.3	-0.195	88	-0.195	92	712
hsa-miR-203a-3p.2	ARNTL	ENSG00000133794.13	ENST00000389708.3	-0.034	88	-0.034	91	724
hsa-miR-203a-3p.1	ARNTL	ENSG00000133794.13	ENST00000389708.3	-0.040	70	-0.040	80	724
hsa-miR-494-3p	ARNTL	ENSG00000133794.13	ENST00000389708.3	-0.127	93	-0.127	95	885
hsa-miR-124-3p.1	ARPC1B	ENSG00000130429.8	ENST00000252725.5	-0.454	99	-0.454	99	179
hsa-miR-338-3p	ARPC1B	ENSG00000130429.8	ENST00000252725.5	-0.298	98	-0.284	98	239
hsa-miR-433-3p	ARPC1B	ENSG00000130429.8	ENST00000252725.5	-0.120	87	-0.115	90	246
hsa-miR-133a-3p.2	ARPC5	ENSG00000162704.11	ENST00000359856.6	-0.299	92	-0.299	94	52
hsa-miR-133b	ARPC5	ENSG00000162704.11	ENST00000359856.6	-0.299	92	-0.299	94	52
hsa-miR-22-3p	ARPC5	ENSG00000162704.11	ENST00000359856.6	-0.679	99	-0.567	99	439
hsa-miR-145-5p	ARPC5	ENSG00000162704.11	ENST00000359856.6	-0.248	95	-0.212	95	459
hsa-miR-5195-3p	ARPC5	ENSG00000162704.11	ENST00000359856.6	-0.289	94	-0.247	94	459
hsa-miR-505-3p.2	ARPC5	ENSG00000162704.11	ENST00000359856.6	-0.510	99	-0.424	99	1325
hsa-miR-205-5p	ARRB2	ENSG00000141480.13	ENST00000575877.1	-0.284	97	-0.284	98	71
hsa-miR-365b-3p	ARRB2	ENSG00000141480.13	ENST00000575877.1	-0.593	99	-0.593	99	298
hsa-miR-365a-3p	ARRB2	ENSG00000141480.13	ENST00000575877.1	-0.593	99	-0.593	99	298
hsa-miR-155-5p	ARRB2	ENSG00000141480.13	ENST00000575877.1	-0.108	72	-0.108	82	300
hsa-miR-876-5p	ATF7IP	ENSG00000171681.8	ENST00000261168.4	-0.010	30	-0.010	53	83
hsa-miR-3167	ATF7IP	ENSG00000171681.8	ENST00000261168.4	-0.014	42	-0.014	57	83
hsa-miR-142-3p.1	ATF7IP	ENSG00000171681.8	ENST00000261168.4	-0.385	96	-0.385	97	124
hsa-miR-340-5p	ATF7IP	ENSG00000171681.8	ENST00000261168.4	-0.010	51	-0.010	74	136
hsa-miR-9-5p	ATF7IP	ENSG00000171681.8	ENST00000261168.4	-0.065	78	-0.060	83	455
hsa-miR-124-3p.1	ATF7IP	ENSG00000171681.8	ENST00000261168.4	-0.296	95	-0.271	95	628
hsa-miR-506-3p	ATF7IP	ENSG00000171681.8	ENST00000261168.4	-0.103	65	-0.095	74	629
hsa-miR-124-3p.2	ATF7IP	ENSG00000171681.8	ENST00000261168.4	-0.179	72	-0.165	79	629
hsa-miR-1271-5p	ATF7IP	ENSG00000171681.8	ENST00000261168.4	-0.084	70	-0.077	77	1539
hsa-miR-96-5p	ATF7IP	ENSG00000171681.8	ENST00000261168.4	-0.087	73	-0.080	79	1539
hsa-miR-182-5p	ATF7IP	ENSG00000171681.8	ENST00000261168.4	-0.380	98	-0.345	98	2248 2326
hsa-miR-200b-3p	ATF7IP	ENSG00000171681.8	ENST00000261168.4	-0.020	52	-0.018	66	3145 4097
hsa-miR-429	ATF7IP	ENSG00000171681.8	ENST00000261168.4	-0.024	60	-0.022	70	3145 4097
hsa-miR-200c-3p	ATF7IP	ENSG00000171681.8	ENST00000261168.4	-0.020	52	-0.018	66	3145 4097
hsa-miR-31-5p	ATF7IP	ENSG00000171681.8	ENST00000261168.4	-0.171	79	-0.156	84	3391
hsa-miR-101-3p.1	ATF7IP	ENSG00000171681.8	ENST00000261168.4	-0.107	84	-0.098	88	3872
hsa-miR-144-3p	ATF7IP	ENSG00000171681.8	ENST00000261168.4	-0.043	64	-0.039	73	3873
hsa-miR-101-3p.2	ATF7IP	ENSG00000171681.8	ENST00000261168.4	-0.020	40	-0.018	59	3873
hsa-miR-140-3p.1	ATF7IP	ENSG00000171681.8	ENST00000261168.4	-0.085	74	-0.078	81	3899
hsa-miR-140-3p.2	ATF7IP	ENSG00000171681.8	ENST00000261168.4	-0.030	51	-0.027	65	3900
hsa-miR-24-3p	ATF7IP	ENSG00000171681.8	ENST00000261168.4	-0.010	25	-0.009	53	4290
hsa-miR-149-5p	ATF7IP	ENSG00000171681.8	ENST00000261168.4	-0.020	50	-0.018	64	4291
hsa-miR-141-3p	ATF7IP	ENSG00000171681.8	ENST00000261168.4	-0.010	34	-0.008	50	4784
hsa-miR-200a-3p	ATF7IP	ENSG00000171681.8	ENST00000261168.4	-0.013	40	-0.011	54	4784
hsa-miR-3129-5p	ATF7IP	ENSG00000171681.8	ENST00000261168.4	-0.194	93	-0.162	93	4842
hsa-miR-199a-3p	ATF7IP	ENSG00000171681.8	ENST00000261168.4	-0.246	92	-0.205	92	4842
hsa-miR-199b-3p	ATF7IP	ENSG00000171681.8	ENST00000261168.4	-0.246	92	-0.205	92	4842
hsa-miR-455-3p.2	ATG12	ENSG00000145782.8	ENST00000500945.2	-0.175	93	-0.175	95	35
hsa-miR-655-3p	ATG12	ENSG00000145782.8	ENST00000500945.2	-0.350	98	-0.350	98	241
hsa-miR-374c-5p	ATG12	ENSG00000145782.8	ENST00000500945.2	-0.334	98	-0.334	98	241
hsa-miR-378h	ATG12	ENSG00000145782.8	ENST00000500945.2	-0.267	94	-0.225	94	509
hsa-miR-422a	ATG12	ENSG00000145782.8	ENST00000500945.2	-0.278	95	-0.235	95	509
hsa-miR-378i	ATG12	ENSG00000145782.8	ENST00000500945.2	-0.278	95	-0.235	95	509
hsa-miR-378f	ATG12	ENSG00000145782.8	ENST00000500945.2	-0.278	95	-0.235	95	509
hsa-miR-378e	ATG12	ENSG00000145782.8	ENST00000500945.2	-0.278	95	-0.235	95	509
hsa-miR-378d	ATG12	ENSG00000145782.8	ENST00000500945.2	-0.278	95	-0.235	95	509
hsa-miR-378c	ATG12	ENSG00000145782.8	ENST00000500945.2	-0.278	95	-0.235	95	509
hsa-miR-378b	ATG12	ENSG00000145782.8	ENST00000500945.2	-0.300	96	-0.253	96	509
hsa-miR-378a-3p	ATG12	ENSG00000145782.8	ENST00000500945.2	-0.278	95	-0.235	95	509
hsa-miR-6088	ATG2B	ENSG00000066739.7	ENST00000359933.4	-0.217	95	-0.217	96	98
hsa-miR-4770	ATG2B	ENSG00000066739.7	ENST00000359933.4	-0.215	94	-0.215	96	98
hsa-miR-143-3p	ATG2B	ENSG00000066739.7	ENST00000359933.4	-0.223	94	-0.223	96	98
hsa-miR-375	ATG2B	ENSG00000066739.7	ENST00000359933.4	-0.097	85	-0.097	90	107
hsa-miR-181b-5p	ATG2B	ENSG00000066739.7	ENST00000359933.4	-0.053	63	-0.053	73	562
hsa-miR-181c-5p	ATG2B	ENSG00000066739.7	ENST00000359933.4	-0.053	64	-0.053	74	562
hsa-miR-181d-5p	ATG2B	ENSG00000066739.7	ENST00000359933.4	-0.053	63	-0.053	73	562
hsa-miR-4262	ATG2B	ENSG00000066739.7	ENST00000359933.4	-0.020	43	-0.020	64	562
hsa-miR-181a-5p	ATG2B	ENSG00000066739.7	ENST00000359933.4	-0.053	63	-0.053	73	562
hsa-miR-3666	ATG2B	ENSG00000066739.7	ENST00000359933.4	-0.176	88	-0.176	92	589
hsa-miR-301a-3p	ATG2B	ENSG00000066739.7	ENST00000359933.4	-0.132	84	-0.132	88	589
hsa-miR-4295	ATG2B	ENSG00000066739.7	ENST00000359933.4	-0.110	81	-0.110	87	589
hsa-miR-130a-3p	ATG2B	ENSG00000066739.7	ENST00000359933.4	-0.154	86	-0.154	90	589
hsa-miR-130b-3p	ATG2B	ENSG00000066739.7	ENST00000359933.4	-0.165	87	-0.165	91	589
hsa-miR-454-3p	ATG2B	ENSG00000066739.7	ENST00000359933.4	-0.146	85	-0.146	90	589
hsa-miR-301b-3p	ATG2B	ENSG00000066739.7	ENST00000359933.4	-0.132	84	-0.132	88	589
hsa-miR-106a-5p	ATG2B	ENSG00000066739.7	ENST00000359933.4	-0.209	95	-0.209	96	591
hsa-miR-106b-5p	ATG2B	ENSG00000066739.7	ENST00000359933.4	-0.191	94	-0.191	95	591
hsa-miR-20b-5p	ATG2B	ENSG00000066739.7	ENST00000359933.4	-0.204	95	-0.204	96	591
hsa-miR-17-5p	ATG2B	ENSG00000066739.7	ENST00000359933.4	-0.212	95	-0.212	96	591
hsa-miR-519d-3p	ATG2B	ENSG00000066739.7	ENST00000359933.4	-0.204	95	-0.204	96	591
hsa-miR-526b-3p	ATG2B	ENSG00000066739.7	ENST00000359933.4	-0.123	93	-0.123	95	591
hsa-miR-20a-5p	ATG2B	ENSG00000066739.7	ENST00000359933.4	-0.183	93	-0.183	95	591
hsa-miR-93-5p	ATG2B	ENSG00000066739.7	ENST00000359933.4	-0.204	95	-0.204	96	591
hsa-miR-142-5p	ATG2B	ENSG00000066739.7	ENST00000359933.4	-0.020	59	-0.020	75	593
hsa-miR-5590-3p	ATG2B	ENSG00000066739.7	ENST00000359933.4	-0.020	56	-0.020	73	593
hsa-miR-296-5p	ATG2B	ENSG00000066739.7	ENST00000359933.4	-0.496	97	-0.475	98	784
hsa-miR-1298-5p	ATG2B	ENSG00000066739.7	ENST00000359933.4	-0.010	38	-0.010	57	979
hsa-miR-6835-3p	ATG2B	ENSG00000066739.7	ENST00000359933.4	-0.030	78	-0.001	58	3662
hsa-miR-203a-3p.2	ATM	ENSG00000149311.13	ENST00000452508.2	-0.030	83	-0.018	80	2297
hsa-miR-18a-5p	ATM	ENSG00000149311.13	ENST00000452508.2	-0.347	97	-0.197	93	3481
hsa-miR-4735-3p	ATM	ENSG00000149311.13	ENST00000452508.2	-0.405	98	-0.228	95	3481
hsa-miR-18b-5p	ATM	ENSG00000149311.13	ENST00000452508.2	-0.347	97	-0.197	93	3481
hsa-miR-4262	ATM	ENSG00000149311.13	ENST00000452508.2	-0.030	65	-0.018	61	3525
hsa-miR-181a-5p	ATM	ENSG00000149311.13	ENST00000452508.2	-0.036	55	-0.021	58	3525
hsa-miR-181b-5p	ATM	ENSG00000149311.13	ENST00000452508.2	-0.036	55	-0.021	58	3525
hsa-miR-181c-5p	ATM	ENSG00000149311.13	ENST00000452508.2	-0.036	56	-0.021	58	3525
hsa-miR-181d-5p	ATM	ENSG00000149311.13	ENST00000452508.2	-0.036	55	-0.021	58	3525
hsa-miR-151a-3p	ATM	ENSG00000149311.13	ENST00000452508.2	-0.048	45	-0.008	36	3792
hsa-miR-203a-3p.1	ATM	ENSG00000149311.13	ENST00000452508.2	-0.020	50	-0.003	45	3886
hsa-miR-223-3p	ATP10D	ENSG00000145246.9	ENST00000273859.3	-0.427	98	-0.427	98	850
hsa-miR-338-3p	ATP10D	ENSG00000145246.9	ENST00000273859.3	-0.270	97	-0.270	98	1102
hsa-miR-125b-5p	ATP10D	ENSG00000145246.9	ENST00000273859.3	-0.397	98	-0.397	98	1311
hsa-miR-125a-5p	ATP10D	ENSG00000145246.9	ENST00000273859.3	-0.375	97	-0.375	98	1311
hsa-miR-4319	ATP10D	ENSG00000145246.9	ENST00000273859.3	-0.364	97	-0.364	98	1311
hsa-miR-582-5p	ATP10D	ENSG00000145246.9	ENST00000273859.3	-0.030	54	-0.000	28	1544
hsa-miR-23c	ATP11B	ENSG00000058063.11	ENST00000323116.5	-0.066	69	-0.062	77	482
hsa-miR-130a-5p	ATP11B	ENSG00000058063.11	ENST00000323116.5	-0.064	71	-0.060	78	482
hsa-miR-23b-3p	ATP11B	ENSG00000058063.11	ENST00000323116.5	-0.066	70	-0.062	78	482
hsa-miR-23a-3p	ATP11B	ENSG00000058063.11	ENST00000323116.5	-0.074	72	-0.070	79	482
hsa-miR-325-3p	ATP11B	ENSG00000058063.11	ENST00000323116.5	-0.030	56	-0.028	68	932
hsa-miR-200b-3p	ATP11B	ENSG00000058063.11	ENST00000323116.5	-0.118	87	-0.031	75	949
hsa-miR-429	ATP11B	ENSG00000058063.11	ENST00000323116.5	-0.118	87	-0.031	75	949
hsa-miR-200c-3p	ATP11B	ENSG00000058063.11	ENST00000323116.5	-0.118	87	-0.031	75	949
hsa-miR-137	ATP11B	ENSG00000058063.11	ENST00000323116.5	-0.126	70	-0.030	55	1242 3359
hsa-miR-9-5p	ATP11B	ENSG00000058063.11	ENST00000323116.5	-0.108	85	-0.026	71	3127
hsa-miR-221-3p	ATP11B	ENSG00000058063.11	ENST00000323116.5	-0.151	79	-0.036	56	3356
hsa-miR-222-3p	ATP11B	ENSG00000058063.11	ENST00000323116.5	-0.175	83	-0.041	59	3356
hsa-miR-216a-3p	ATP11B	ENSG00000058063.11	ENST00000323116.5	-0.071	71	-0.017	56	3392
hsa-miR-3681-3p	ATP11B	ENSG00000058063.11	ENST00000323116.5	-0.083	73	-0.020	57	3392
hsa-miR-128-3p	ATP11B	ENSG00000058063.11	ENST00000323116.5	-0.104	80	-0.025	65	3392
hsa-miR-599	ATP11B	ENSG00000058063.11	ENST00000323116.5	-0.076	70	-0.018	48	3499
hsa-miR-296-5p	ATP2A3	ENSG00000074370.13	ENST00000309890.7	-0.081	55	-0.081	66	528
hsa-miR-129-5p	ATP2A3	ENSG00000074370.13	ENST00000309890.7	-0.020	81	-0.020	88	1166
hsa-miR-4262	ATP2B1	ENSG00000070961.10	ENST00000261173.2	-0.076	84	-0.076	87	128 2189
hsa-miR-181d-5p	ATP2B1	ENSG00000070961.10	ENST00000261173.2	-0.155	87	-0.155	90	128 2189
hsa-miR-181a-5p	ATP2B1	ENSG00000070961.10	ENST00000261173.2	-0.155	87	-0.155	90	128 2189
hsa-miR-181c-5p	ATP2B1	ENSG00000070961.10	ENST00000261173.2	-0.131	84	-0.131	88	128 2189
hsa-miR-181b-5p	ATP2B1	ENSG00000070961.10	ENST00000261173.2	-0.155	87	-0.155	90	128 2189
hsa-miR-6835-3p	ATP2B1	ENSG00000070961.10	ENST00000261173.2	-0.030	78	-0.030	84	184
hsa-miR-532-3p	ATP2B1	ENSG00000070961.10	ENST00000261173.2	-0.222	96	-0.222	97	198
hsa-miR-223-3p	ATP2B1	ENSG00000070961.10	ENST00000261173.2	-0.262	92	-0.262	94	210
hsa-miR-892c-3p	ATP2B1	ENSG00000070961.10	ENST00000261173.2	-0.155	90	-0.155	93	221
hsa-miR-4676-3p	ATP2B1	ENSG00000070961.10	ENST00000261173.2	-0.139	88	-0.139	92	221
hsa-miR-452-5p	ATP2B1	ENSG00000070961.10	ENST00000261173.2	-0.120	85	-0.120	90	221
hsa-miR-140-3p.1	ATP2B1	ENSG00000070961.10	ENST00000261173.2	-0.255	96	-0.255	97	244
hsa-miR-30a-5p	ATP2B1	ENSG00000070961.10	ENST00000261173.2	-0.167	81	-0.167	86	446
hsa-miR-30e-5p	ATP2B1	ENSG00000070961.10	ENST00000261173.2	-0.175	81	-0.175	87	446
hsa-miR-30d-5p	ATP2B1	ENSG00000070961.10	ENST00000261173.2	-0.159	79	-0.159	85	446
hsa-miR-30b-5p	ATP2B1	ENSG00000070961.10	ENST00000261173.2	-0.167	80	-0.167	86	446
hsa-miR-30c-5p	ATP2B1	ENSG00000070961.10	ENST00000261173.2	-0.167	80	-0.167	86	446
hsa-miR-873-5p.1	ATP2B1	ENSG00000070961.10	ENST00000261173.2	-0.216	98	-0.214	98	475
hsa-miR-142-3p.2	ATP2B1	ENSG00000070961.10	ENST00000261173.2	-0.265	95	-0.262	97	662
hsa-miR-330-3p	ATP2B1	ENSG00000070961.10	ENST00000261173.2	-0.068	84	-0.067	88	670
hsa-miR-3681-3p	ATP2B1	ENSG00000070961.10	ENST00000261173.2	-0.134	83	-0.131	87	1016
hsa-miR-128-3p	ATP2B1	ENSG00000070961.10	ENST00000261173.2	-0.097	79	-0.094	84	1016
hsa-miR-216a-3p	ATP2B1	ENSG00000070961.10	ENST00000261173.2	-0.085	75	-0.083	82	1016
hsa-miR-27a-3p	ATP2B1	ENSG00000070961.10	ENST00000261173.2	-0.137	87	-0.133	90	1016
hsa-miR-27b-3p	ATP2B1	ENSG00000070961.10	ENST00000261173.2	-0.137	87	-0.133	90	1016
hsa-miR-144-3p	ATP2B1	ENSG00000070961.10	ENST00000261173.2	-0.030	55	-0.012	53	1925
hsa-miR-101-3p.2	ATP2B1	ENSG00000070961.10	ENST00000261173.2	-0.030	57	-0.012	52	1926
hsa-miR-488-3p	ATP2B1	ENSG00000070961.10	ENST00000261173.2	-0.030	62	-0.012	60	2078
hsa-miR-532-5p	ATP2B1	ENSG00000070961.10	ENST00000261173.2	-0.030	55	-0.012	55	2121
hsa-miR-204-5p	ATP2B1	ENSG00000070961.10	ENST00000261173.2	-0.121	84	-0.046	75	2140
hsa-miR-211-5p	ATP2B1	ENSG00000070961.10	ENST00000261173.2	-0.105	81	-0.040	73	2140
hsa-miR-431-5p	ATP2B1	ENSG00000070961.10	ENST00000261173.2	-0.173	84	-0.065	78	2337
hsa-miR-877-5p	ATP2B1	ENSG00000070961.10	ENST00000261173.2	-0.201	92	-0.075	77	2508
hsa-miR-24-3p	ATP2B1	ENSG00000070961.10	ENST00000261173.2	-0.272	96	-0.100	85	2854
hsa-miR-455-3p.1	ATP2B1	ENSG00000070961.10	ENST00000261173.2	-0.116	80	0.000	0	2939
hsa-miR-325-3p	ATP6V0D1	ENSG00000159720.7	ENST00000290949.3	-0.063	74	-0.063	80	483
hsa-miR-670-3p	ATP6V0D1	ENSG00000159720.7	ENST00000290949.3	-0.170	90	-0.000	19	790
hsa-miR-520f-3p	ATP8A1	ENSG00000124406.12	ENST00000381668.5	-0.153	86	-0.153	91	161
hsa-miR-302c-3p.2	ATP8A1	ENSG00000124406.12	ENST00000381668.5	-0.175	88	-0.175	92	161
hsa-miR-128-3p	ATP8A1	ENSG00000124406.12	ENST00000381668.5	-0.189	92	-0.174	93	164 4385
hsa-miR-3681-3p	ATP8A1	ENSG00000124406.12	ENST00000381668.5	-0.212	93	-0.194	94	164 4385
hsa-miR-216a-3p	ATP8A1	ENSG00000124406.12	ENST00000381668.5	-0.189	92	-0.174	93	164 4385
hsa-miR-144-3p	ATP8A1	ENSG00000124406.12	ENST00000381668.5	-0.010	29	-0.010	49	177
hsa-miR-101-3p.2	ATP8A1	ENSG00000124406.12	ENST00000381668.5	-0.030	57	-0.030	70	177
hsa-miR-31-5p	ATP8A1	ENSG00000124406.12	ENST00000381668.5	-0.106	64	-0.106	77	256
hsa-miR-182-5p	ATP8A1	ENSG00000124406.12	ENST00000381668.5	-0.118	69	-0.118	79	526
hsa-miR-96-5p	ATP8A1	ENSG00000124406.12	ENST00000381668.5	-0.104	76	-0.104	83	527
hsa-miR-1271-5p	ATP8A1	ENSG00000124406.12	ENST00000381668.5	-0.101	74	-0.101	81	527
hsa-miR-9-5p	ATP8A1	ENSG00000124406.12	ENST00000381668.5	-0.019	54	-0.019	67	529
hsa-miR-18a-5p	ATP8A1	ENSG00000124406.12	ENST00000381668.5	-0.185	89	-0.185	93	700
hsa-miR-4735-3p	ATP8A1	ENSG00000124406.12	ENST00000381668.5	-0.186	89	-0.186	93	700
hsa-miR-18b-5p	ATP8A1	ENSG00000124406.12	ENST00000381668.5	-0.174	88	-0.174	92	700
hsa-miR-30e-5p	ATP8A1	ENSG00000124406.12	ENST00000381668.5	-0.264	93	-0.264	95	2592
hsa-miR-30c-5p	ATP8A1	ENSG00000124406.12	ENST00000381668.5	-0.256	92	-0.256	94	2592
hsa-miR-30b-5p	ATP8A1	ENSG00000124406.12	ENST00000381668.5	-0.256	92	-0.256	94	2592
hsa-miR-30d-5p	ATP8A1	ENSG00000124406.12	ENST00000381668.5	-0.264	93	-0.264	95	2592
hsa-miR-30a-5p	ATP8A1	ENSG00000124406.12	ENST00000381668.5	-0.264	93	-0.264	95	2592
hsa-miR-219a-2-3p	ATP8A1	ENSG00000124406.12	ENST00000381668.5	-0.056	63	-0.056	76	2597
hsa-miR-33b-5p	ATP8A1	ENSG00000124406.12	ENST00000381668.5	-0.020	60	-0.018	71	3737
hsa-miR-33a-5p	ATP8A1	ENSG00000124406.12	ENST00000381668.5	-0.020	60	-0.018	71	3737
hsa-miR-135a-5p	ATP8A1	ENSG00000124406.12	ENST00000381668.5	-0.162	84	-0.149	88	4108
hsa-miR-135b-5p	ATP8A1	ENSG00000124406.12	ENST00000381668.5	-0.170	85	-0.156	89	4108
hsa-miR-22-3p	ATP8A1	ENSG00000124406.12	ENST00000381668.5	-0.468	99	-0.426	98	4211
hsa-miR-495-3p	ATP8A1	ENSG00000124406.12	ENST00000381668.5	-0.020	78	-0.018	86	4361
hsa-miR-5688	ATP8A1	ENSG00000124406.12	ENST00000381668.5	-0.020	77	-0.018	85	4361
hsa-miR-148a-3p	ATP8A1	ENSG00000124406.12	ENST00000381668.5	-0.257	91	-0.235	92	4383
hsa-miR-148b-3p	ATP8A1	ENSG00000124406.12	ENST00000381668.5	-0.257	91	-0.235	92	4383
hsa-miR-152-3p	ATP8A1	ENSG00000124406.12	ENST00000381668.5	-0.257	92	-0.235	92	4383
hsa-miR-153-3p	ATP8A1	ENSG00000124406.12	ENST00000381668.5	-0.238	92	-0.218	94	4425
hsa-miR-6807-3p	ATP8A1	ENSG00000124406.12	ENST00000381668.5	-0.097	86	-0.089	90	4427
hsa-miR-217	ATP8A1	ENSG00000124406.12	ENST00000381668.5	-0.144	91	-0.132	93	4427
hsa-miR-200a-3p	ATP8A1	ENSG00000124406.12	ENST00000381668.5	-0.126	86	-0.116	89	4430
hsa-miR-141-3p	ATP8A1	ENSG00000124406.12	ENST00000381668.5	-0.126	85	-0.116	89	4430
hsa-miR-181b-5p	ATP8A1	ENSG00000124406.12	ENST00000381668.5	-0.020	30	-0.018	51	4456
hsa-miR-181d-5p	ATP8A1	ENSG00000124406.12	ENST00000381668.5	-0.020	30	-0.018	51	4456
hsa-miR-181a-5p	ATP8A1	ENSG00000124406.12	ENST00000381668.5	-0.024	45	-0.022	58	4456
hsa-miR-181c-5p	ATP8A1	ENSG00000124406.12	ENST00000381668.5	-0.024	46	-0.022	59	4456
hsa-miR-4262	ATP8A1	ENSG00000124406.12	ENST00000381668.5	-0.020	43	-0.018	62	4456
hsa-miR-455-3p.2	ATP8A1	ENSG00000124406.12	ENST00000381668.5	-0.160	92	-0.147	94	4474
hsa-miR-1297	ATPAF1	ENSG00000123472.8	ENST00000576409.1	-0.222	95	-0.222	96	158
hsa-miR-26a-5p	ATPAF1	ENSG00000123472.8	ENST00000576409.1	-0.222	95	-0.222	96	158
hsa-miR-26b-5p	ATPAF1	ENSG00000123472.8	ENST00000576409.1	-0.222	95	-0.222	96	158
hsa-miR-4465	ATPAF1	ENSG00000123472.8	ENST00000576409.1	-0.175	90	-0.175	93	158
hsa-miR-361-5p	ATPAF1	ENSG00000123472.8	ENST00000576409.1	-0.362	98	-0.362	99	192
hsa-miR-137	ATPAF1	ENSG00000123472.8	ENST00000576409.1	-0.467	98	-0.408	98	833
hsa-miR-98-5p	ATPAF1	ENSG00000123472.8	ENST00000576409.1	-0.498	98	-0.431	97	2383
hsa-miR-4500	ATPAF1	ENSG00000123472.8	ENST00000576409.1	-0.498	98	-0.431	97	2383
hsa-let-7i-5p	ATPAF1	ENSG00000123472.8	ENST00000576409.1	-0.498	98	-0.431	97	2383
hsa-miR-4458	ATPAF1	ENSG00000123472.8	ENST00000576409.1	-0.484	97	-0.420	97	2383
hsa-let-7g-5p	ATPAF1	ENSG00000123472.8	ENST00000576409.1	-0.498	98	-0.431	97	2383
hsa-let-7f-5p	ATPAF1	ENSG00000123472.8	ENST00000576409.1	-0.506	98	-0.438	97	2383
hsa-let-7e-5p	ATPAF1	ENSG00000123472.8	ENST00000576409.1	-0.498	98	-0.431	97	2383
hsa-let-7d-5p	ATPAF1	ENSG00000123472.8	ENST00000576409.1	-0.516	98	-0.447	97	2383
hsa-let-7c-5p	ATPAF1	ENSG00000123472.8	ENST00000576409.1	-0.498	98	-0.431	97	2383
hsa-let-7b-5p	ATPAF1	ENSG00000123472.8	ENST00000576409.1	-0.498	98	-0.431	97	2383
hsa-let-7a-5p	ATPAF1	ENSG00000123472.8	ENST00000576409.1	-0.498	98	-0.431	97	2383
hsa-miR-202-5p	ATPAF1	ENSG00000123472.8	ENST00000576409.1	-0.166	88	-0.146	90	2389
hsa-miR-506-3p	ATPAF1	ENSG00000123472.8	ENST00000576409.1	-0.222	87	-0.195	88	2752
hsa-miR-124-3p.2	ATPAF1	ENSG00000123472.8	ENST00000576409.1	-0.262	86	-0.229	87	2752
hsa-miR-27b-3p	ATPAF1	ENSG00000123472.8	ENST00000576409.1	-0.075	76	-0.066	81	2920
hsa-miR-27a-3p	ATPAF1	ENSG00000123472.8	ENST00000576409.1	-0.075	76	-0.066	81	2920
hsa-miR-3139	ATPAF1	ENSG00000123472.8	ENST00000576409.1	-0.149	84	-0.131	87	2926
hsa-miR-708-5p	ATPAF1	ENSG00000123472.8	ENST00000576409.1	-0.161	86	-0.142	88	2926
hsa-miR-28-5p	ATPAF1	ENSG00000123472.8	ENST00000576409.1	-0.216	92	-0.190	93	2926
hsa-miR-328-3p	ATPAF1	ENSG00000123472.8	ENST00000576409.1	-0.119	76	-0.105	81	2935
hsa-miR-183-5p.2	ATPAF1	ENSG00000123472.8	ENST00000576409.1	-0.186	85	-0.163	87	2960
hsa-miR-1271-5p	ATPAF1	ENSG00000123472.8	ENST00000576409.1	-0.071	66	-0.063	74	2961
hsa-miR-96-5p	ATPAF1	ENSG00000123472.8	ENST00000576409.1	-0.107	77	-0.094	82	2961
hsa-miR-212-5p	ATPAF1	ENSG00000123472.8	ENST00000576409.1	-0.222	92	-0.195	93	2963
hsa-miR-485-5p	ATRNL1	ENSG00000107518.12	ENST00000355044.3	-0.105	66	-0.105	80	758
hsa-miR-6884-5p	ATRNL1	ENSG00000107518.12	ENST00000355044.3	-0.105	64	-0.105	79	758
hsa-miR-30b-5p	ATRNL1	ENSG00000107518.12	ENST00000355044.3	-0.030	27	-0.030	49	1474
hsa-miR-30a-5p	ATRNL1	ENSG00000107518.12	ENST00000355044.3	-0.030	28	-0.030	49	1474
hsa-miR-30c-5p	ATRNL1	ENSG00000107518.12	ENST00000355044.3	-0.030	27	-0.030	49	1474
hsa-miR-30d-5p	ATRNL1	ENSG00000107518.12	ENST00000355044.3	-0.030	28	-0.030	50	1474
hsa-miR-30e-5p	ATRNL1	ENSG00000107518.12	ENST00000355044.3	-0.030	26	-0.030	48	1474
hsa-miR-181a-5p	ATRNL1	ENSG00000107518.12	ENST00000355044.3	-0.020	30	-0.020	53	1597
hsa-miR-4262	ATRNL1	ENSG00000107518.12	ENST00000355044.3	-0.020	43	-0.020	64	1597
hsa-miR-181d-5p	ATRNL1	ENSG00000107518.12	ENST00000355044.3	-0.020	30	-0.020	52	1597
hsa-miR-181c-5p	ATRNL1	ENSG00000107518.12	ENST00000355044.3	-0.020	31	-0.020	53	1597
hsa-miR-181b-5p	ATRNL1	ENSG00000107518.12	ENST00000355044.3	-0.020	30	-0.020	53	1597
hsa-miR-135b-5p	ATRNL1	ENSG00000107518.12	ENST00000355044.3	-0.130	80	-0.130	86	3957
hsa-miR-135a-5p	ATRNL1	ENSG00000107518.12	ENST00000355044.3	-0.141	81	-0.141	87	3957
hsa-miR-19a-3p	ATXN1L	ENSG00000224470.3	ENST00000427980.2	-0.108	65	-0.108	75	71 4690 4938
hsa-miR-19b-3p	ATXN1L	ENSG00000224470.3	ENST00000427980.2	-0.108	65	-0.108	75	71 4690 4938
hsa-miR-485-5p	ATXN1L	ENSG00000224470.3	ENST00000427980.2	-0.020	18	-0.020	49	139
hsa-miR-6884-5p	ATXN1L	ENSG00000224470.3	ENST00000427980.2	-0.020	17	-0.020	48	139
hsa-miR-206	ATXN1L	ENSG00000224470.3	ENST00000427980.2	-0.180	88	-0.180	91	267
hsa-miR-1-3p	ATXN1L	ENSG00000224470.3	ENST00000427980.2	-0.148	84	-0.148	89	267
hsa-miR-613	ATXN1L	ENSG00000224470.3	ENST00000427980.2	-0.206	90	-0.206	93	267
hsa-miR-760	ATXN1L	ENSG00000224470.3	ENST00000427980.2	-0.262	91	-0.262	93	371
hsa-miR-519d-3p	ATXN1L	ENSG00000224470.3	ENST00000427980.2	-0.176	93	-0.176	95	512 4386
hsa-miR-20a-5p	ATXN1L	ENSG00000224470.3	ENST00000427980.2	-0.179	93	-0.179	95	512 4386
hsa-miR-93-5p	ATXN1L	ENSG00000224470.3	ENST00000427980.2	-0.165	93	-0.165	95	512 4386
hsa-miR-17-5p	ATXN1L	ENSG00000224470.3	ENST00000427980.2	-0.165	93	-0.165	95	512 4386
hsa-miR-20b-5p	ATXN1L	ENSG00000224470.3	ENST00000427980.2	-0.165	93	-0.165	95	512 4386
hsa-miR-106b-5p	ATXN1L	ENSG00000224470.3	ENST00000427980.2	-0.179	93	-0.179	95	512 4386
hsa-miR-526b-3p	ATXN1L	ENSG00000224470.3	ENST00000427980.2	-0.128	94	-0.128	95	512 4386
hsa-miR-106a-5p	ATXN1L	ENSG00000224470.3	ENST00000427980.2	-0.169	93	-0.169	95	512 4386
hsa-miR-125b-5p	ATXN1L	ENSG00000224470.3	ENST00000427980.2	-0.121	76	-0.121	83	1610
hsa-miR-125a-5p	ATXN1L	ENSG00000224470.3	ENST00000427980.2	-0.143	80	-0.143	86	1610
hsa-miR-4319	ATXN1L	ENSG00000224470.3	ENST00000427980.2	-0.143	80	-0.143	86	1610
hsa-miR-1271-5p	ATXN1L	ENSG00000224470.3	ENST00000427980.2	-0.010	32	-0.010	49	1807
hsa-miR-96-5p	ATXN1L	ENSG00000224470.3	ENST00000427980.2	-0.010	29	-0.010	48	1807
hsa-miR-182-5p	ATXN1L	ENSG00000224470.3	ENST00000427980.2	-0.076	57	-0.076	70	1807
hsa-let-7f-5p	ATXN1L	ENSG00000224470.3	ENST00000427980.2	-0.201	74	-0.201	83	1833
hsa-let-7e-5p	ATXN1L	ENSG00000224470.3	ENST00000427980.2	-0.168	69	-0.168	79	1833
hsa-let-7c-5p	ATXN1L	ENSG00000224470.3	ENST00000427980.2	-0.168	69	-0.168	79	1833
hsa-let-7b-5p	ATXN1L	ENSG00000224470.3	ENST00000427980.2	-0.168	69	-0.168	79	1833
hsa-let-7g-5p	ATXN1L	ENSG00000224470.3	ENST00000427980.2	-0.168	69	-0.168	79	1833
hsa-let-7a-5p	ATXN1L	ENSG00000224470.3	ENST00000427980.2	-0.168	69	-0.168	79	1833
hsa-let-7i-5p	ATXN1L	ENSG00000224470.3	ENST00000427980.2	-0.168	69	-0.168	79	1833
hsa-miR-4500	ATXN1L	ENSG00000224470.3	ENST00000427980.2	-0.168	70	-0.168	79	1833
hsa-miR-4458	ATXN1L	ENSG00000224470.3	ENST00000427980.2	-0.158	64	-0.158	76	1833
hsa-miR-98-5p	ATXN1L	ENSG00000224470.3	ENST00000427980.2	-0.179	71	-0.179	80	1833
hsa-let-7d-5p	ATXN1L	ENSG00000224470.3	ENST00000427980.2	-0.158	64	-0.158	76	1833
hsa-miR-665	ATXN1L	ENSG00000224470.3	ENST00000427980.2	-0.020	32	-0.020	54	1837
hsa-miR-136-5p	ATXN1L	ENSG00000224470.3	ENST00000427980.2	-0.020	41	-0.020	59	1863
hsa-miR-103a-3p	ATXN1L	ENSG00000224470.3	ENST00000427980.2	-0.181	89	-0.181	92	2134
hsa-miR-107	ATXN1L	ENSG00000224470.3	ENST00000427980.2	-0.181	89	-0.181	92	2134
hsa-miR-15a-5p	ATXN1L	ENSG00000224470.3	ENST00000427980.2	-0.212	88	-0.212	92	2135
hsa-miR-497-5p	ATXN1L	ENSG00000224470.3	ENST00000427980.2	-0.165	84	-0.165	88	2135
hsa-miR-15b-5p	ATXN1L	ENSG00000224470.3	ENST00000427980.2	-0.201	87	-0.201	91	2135
hsa-miR-16-5p	ATXN1L	ENSG00000224470.3	ENST00000427980.2	-0.190	86	-0.190	90	2135
hsa-miR-424-5p	ATXN1L	ENSG00000224470.3	ENST00000427980.2	-0.176	85	-0.176	89	2135
hsa-miR-195-5p	ATXN1L	ENSG00000224470.3	ENST00000427980.2	-0.190	86	-0.190	90	2135
hsa-miR-6838-5p	ATXN1L	ENSG00000224470.3	ENST00000427980.2	-0.180	84	-0.180	89	2135
hsa-miR-330-3p	ATXN1L	ENSG00000224470.3	ENST00000427980.2	-0.020	39	-0.020	64	3231
hsa-miR-188-5p	ATXN1L	ENSG00000224470.3	ENST00000427980.2	-0.057	64	-0.057	76	3427
hsa-miR-6866-3p	ATXN1L	ENSG00000224470.3	ENST00000427980.2	-0.030	59	-0.030	71	3427
hsa-miR-142-3p.1	ATXN1L	ENSG00000224470.3	ENST00000427980.2	-0.237	87	-0.237	91	4032
hsa-miR-448	ATXN1L	ENSG00000224470.3	ENST00000427980.2	-0.039	56	-0.039	69	4149
hsa-miR-153-3p	ATXN1L	ENSG00000224470.3	ENST00000427980.2	-0.133	80	-0.133	86	4149
hsa-miR-25-3p	ATXN1L	ENSG00000224470.3	ENST00000427980.2	-0.065	77	-0.065	82	4151
hsa-miR-32-5p	ATXN1L	ENSG00000224470.3	ENST00000427980.2	-0.044	70	-0.044	77	4151
hsa-miR-92a-3p	ATXN1L	ENSG00000224470.3	ENST00000427980.2	-0.044	74	-0.044	80	4151
hsa-miR-92b-3p	ATXN1L	ENSG00000224470.3	ENST00000427980.2	-0.044	74	-0.044	81	4151
hsa-miR-367-3p	ATXN1L	ENSG00000224470.3	ENST00000427980.2	-0.057	72	-0.057	79	4151
hsa-miR-363-3p	ATXN1L	ENSG00000224470.3	ENST00000427980.2	-0.069	75	-0.069	82	4151
hsa-miR-137	ATXN1L	ENSG00000224470.3	ENST00000427980.2	-0.111	67	-0.111	77	4152
hsa-miR-370-3p	ATXN1L	ENSG00000224470.3	ENST00000427980.2	-0.030	58	-0.030	69	4363
hsa-miR-6893-3p	ATXN1L	ENSG00000224470.3	ENST00000427980.2	-0.061	58	-0.061	70	4363
hsa-miR-142-3p.2	ATXN1L	ENSG00000224470.3	ENST00000427980.2	-0.040	57	-0.040	69	4395
hsa-miR-135a-5p	ATXN1L	ENSG00000224470.3	ENST00000427980.2	-0.070	66	-0.070	77	4478
hsa-miR-135b-5p	ATXN1L	ENSG00000224470.3	ENST00000427980.2	-0.070	66	-0.070	77	4478
hsa-miR-124-3p.1	ATXN1L	ENSG00000224470.3	ENST00000427980.2	-0.243	92	-0.243	94	4560
hsa-miR-200c-3p	ATXN1L	ENSG00000224470.3	ENST00000427980.2	-0.045	72	-0.045	80	4836
hsa-miR-200b-3p	ATXN1L	ENSG00000224470.3	ENST00000427980.2	-0.045	72	-0.045	80	4836
hsa-miR-429	ATXN1L	ENSG00000224470.3	ENST00000427980.2	-0.045	72	-0.045	80	4836
hsa-miR-655-3p	ATXN1L	ENSG00000224470.3	ENST00000427980.2	-0.065	61	-0.065	74	4837
hsa-miR-374c-5p	ATXN1L	ENSG00000224470.3	ENST00000427980.2	-0.041	49	-0.041	65	4837
hsa-miR-452-5p	ATXN1L	ENSG00000224470.3	ENST00000427980.2	-0.030	52	-0.030	68	4895
hsa-miR-892c-3p	ATXN1L	ENSG00000224470.3	ENST00000427980.2	-0.030	54	-0.030	69	4895
hsa-miR-4676-3p	ATXN1L	ENSG00000224470.3	ENST00000427980.2	-0.030	55	-0.030	70	4895
hsa-miR-18a-5p	ATXN1L	ENSG00000224470.3	ENST00000427980.2	-0.211	91	-0.211	94	4945
hsa-miR-4735-3p	ATXN1L	ENSG00000224470.3	ENST00000427980.2	-0.205	91	-0.205	94	4945
hsa-miR-18b-5p	ATXN1L	ENSG00000224470.3	ENST00000427980.2	-0.211	91	-0.211	94	4945
hsa-miR-139-5p	ATXN1L	ENSG00000224470.3	ENST00000427980.2	-0.010	34	-0.010	53	5088
hsa-miR-877-5p	ATXN1L	ENSG00000224470.3	ENST00000427980.2	-0.079	67	-0.079	78	5220
hsa-miR-383-5p.2	ATXN1L	ENSG00000224470.3	ENST00000427980.2	-0.193	93	-0.193	95	5233
hsa-miR-155-5p	ATXN1L	ENSG00000224470.3	ENST00000427980.2	-0.315	96	-0.315	97	5247
hsa-miR-362-5p	ATXN1L	ENSG00000224470.3	ENST00000427980.2	-0.134	84	-0.134	90	5262
hsa-miR-6835-3p	ATXN1L	ENSG00000224470.3	ENST00000427980.2	-0.091	90	-0.091	93	5283
hsa-miR-101-3p.1	ATXN1L	ENSG00000224470.3	ENST00000427980.2	-0.360	98	-0.360	98	5318
hsa-miR-144-3p	ATXN1L	ENSG00000224470.3	ENST00000427980.2	-0.089	79	-0.089	86	5319
hsa-miR-101-3p.2	ATXN1L	ENSG00000224470.3	ENST00000427980.2	-0.097	84	-0.097	89	5319
hsa-miR-342-3p	ATXN1L	ENSG00000224470.3	ENST00000427980.2	-0.010	39	-0.006	54	5338
hsa-miR-376c-3p	ATXN1L	ENSG00000224470.3	ENST00000427980.2	-0.127	77	-0.076	75	5450
hsa-miR-409-3p	ATXN3	ENSG00000066427.17	ENST00000545170.1	-0.153	98	-0.153	98	36
hsa-miR-9-5p	ATXN3	ENSG00000066427.17	ENST00000545170.1	-0.122	87	-0.122	91	190
hsa-miR-367-3p	ATXN3	ENSG00000066427.17	ENST00000545170.1	-0.433	98	-0.433	99	259
hsa-miR-363-3p	ATXN3	ENSG00000066427.17	ENST00000545170.1	-0.417	98	-0.417	98	259
hsa-miR-32-5p	ATXN3	ENSG00000066427.17	ENST00000545170.1	-0.407	98	-0.407	98	259
hsa-miR-25-3p	ATXN3	ENSG00000066427.17	ENST00000545170.1	-0.428	98	-0.428	99	259
hsa-miR-92a-3p	ATXN3	ENSG00000066427.17	ENST00000545170.1	-0.391	98	-0.391	98	259
hsa-miR-92b-3p	ATXN3	ENSG00000066427.17	ENST00000545170.1	-0.391	98	-0.391	98	259
hsa-miR-181b-5p	ATXN3	ENSG00000066427.17	ENST00000545170.1	-0.073	70	-0.055	74	770 929 1381 2393
hsa-miR-181c-5p	ATXN3	ENSG00000066427.17	ENST00000545170.1	-0.073	71	-0.055	74	770 929 1381 2393
hsa-miR-4262	ATXN3	ENSG00000066427.17	ENST00000545170.1	-0.030	65	-0.023	72	770 929 1381 2393
hsa-miR-181a-5p	ATXN3	ENSG00000066427.17	ENST00000545170.1	-0.073	70	-0.055	74	770 929 1381 2393
hsa-miR-181d-5p	ATXN3	ENSG00000066427.17	ENST00000545170.1	-0.073	70	-0.055	74	770 929 1381 2393
hsa-miR-320a	ATXN3	ENSG00000066427.17	ENST00000545170.1	-0.056	76	-0.043	79	801
hsa-miR-320d	ATXN3	ENSG00000066427.17	ENST00000545170.1	-0.056	76	-0.043	79	801
hsa-miR-4429	ATXN3	ENSG00000066427.17	ENST00000545170.1	-0.056	76	-0.043	79	801
hsa-miR-320c	ATXN3	ENSG00000066427.17	ENST00000545170.1	-0.056	76	-0.043	79	801
hsa-miR-320b	ATXN3	ENSG00000066427.17	ENST00000545170.1	-0.056	75	-0.043	79	801
hsa-miR-485-3p	ATXN3	ENSG00000066427.17	ENST00000545170.1	-0.020	27	-0.015	48	933
hsa-miR-539-3p	ATXN3	ENSG00000066427.17	ENST00000545170.1	-0.075	49	-0.057	61	933
hsa-miR-487a-3p	ATXN3	ENSG00000066427.17	ENST00000545170.1	-0.173	92	-0.130	92	934
hsa-miR-154-3p	ATXN3	ENSG00000066427.17	ENST00000545170.1	-0.157	91	-0.118	91	934
hsa-miR-543	ATXN3	ENSG00000066427.17	ENST00000545170.1	-0.108	94	-0.082	94	1382
hsa-miR-590-5p	ATXN3	ENSG00000066427.17	ENST00000545170.1	-0.054	74	-0.041	78	1398
hsa-miR-21-5p	ATXN3	ENSG00000066427.17	ENST00000545170.1	-0.106	79	-0.080	82	1398
hsa-miR-125a-5p	ATXN3	ENSG00000066427.17	ENST00000545170.1	-0.185	86	-0.139	86	1488
hsa-miR-4319	ATXN3	ENSG00000066427.17	ENST00000545170.1	-0.209	90	-0.157	88	1488
hsa-miR-125b-5p	ATXN3	ENSG00000066427.17	ENST00000545170.1	-0.209	90	-0.157	88	1488
hsa-miR-183-5p.2	ATXN3	ENSG00000066427.17	ENST00000545170.1	-0.269	92	-0.177	89	1614 3593
hsa-miR-96-5p	ATXN3	ENSG00000066427.17	ENST00000545170.1	-0.345	96	-0.255	95	1614 3110 3594
hsa-miR-1271-5p	ATXN3	ENSG00000066427.17	ENST00000545170.1	-0.331	96	-0.245	94	1614 3110 3594
hsa-miR-494-3p	ATXN3	ENSG00000066427.17	ENST00000545170.1	-0.352	99	-0.260	99	1696
hsa-miR-520e	ATXN3	ENSG00000066427.17	ENST00000545170.1	-0.226	94	-0.169	93	1991
hsa-miR-372-3p	ATXN3	ENSG00000066427.17	ENST00000545170.1	-0.226	94	-0.169	93	1991
hsa-miR-520c-3p	ATXN3	ENSG00000066427.17	ENST00000545170.1	-0.242	95	-0.181	93	1991
hsa-miR-373-3p	ATXN3	ENSG00000066427.17	ENST00000545170.1	-0.156	93	-0.117	93	1991
hsa-miR-520b	ATXN3	ENSG00000066427.17	ENST00000545170.1	-0.242	95	-0.181	93	1991
hsa-miR-520a-3p	ATXN3	ENSG00000066427.17	ENST00000545170.1	-0.226	94	-0.169	93	1991
hsa-miR-302a-3p	ATXN3	ENSG00000066427.17	ENST00000545170.1	-0.208	93	-0.156	92	1991
hsa-miR-302b-3p	ATXN3	ENSG00000066427.17	ENST00000545170.1	-0.208	93	-0.156	92	1991
hsa-miR-302c-3p.1	ATXN3	ENSG00000066427.17	ENST00000545170.1	-0.200	92	-0.150	91	1991
hsa-miR-302d-3p	ATXN3	ENSG00000066427.17	ENST00000545170.1	-0.200	93	-0.150	91	1991
hsa-miR-302e	ATXN3	ENSG00000066427.17	ENST00000545170.1	-0.216	94	-0.162	93	1991
hsa-miR-520d-3p	ATXN3	ENSG00000066427.17	ENST00000545170.1	-0.234	95	-0.175	93	1991
hsa-miR-199a-5p	ATXN3	ENSG00000066427.17	ENST00000545170.1	-0.228	91	-0.139	87	2379 5422
hsa-miR-199b-5p	ATXN3	ENSG00000066427.17	ENST00000545170.1	-0.228	91	-0.139	87	2379 5422
hsa-miR-323a-3p	ATXN3	ENSG00000066427.17	ENST00000545170.1	-0.010	52	-0.008	66	2763
hsa-miR-655-3p	ATXN3	ENSG00000066427.17	ENST00000545170.1	-0.020	18	-0.015	41	2775
hsa-miR-374c-5p	ATXN3	ENSG00000066427.17	ENST00000545170.1	-0.020	18	-0.015	42	2775
hsa-miR-219a-2-3p	ATXN3	ENSG00000066427.17	ENST00000545170.1	-0.200	92	-0.150	91	3029
hsa-miR-6835-3p	ATXN3	ENSG00000066427.17	ENST00000545170.1	-0.089	90	-0.067	91	3058
hsa-miR-182-5p	ATXN3	ENSG00000066427.17	ENST00000545170.1	-0.208	87	-0.156	85	3110
hsa-miR-23b-3p	ATXN3	ENSG00000066427.17	ENST00000545170.1	-0.130	84	-0.010	46	5399
hsa-miR-23c	ATXN3	ENSG00000066427.17	ENST00000545170.1	-0.141	85	-0.010	48	5399
hsa-miR-130a-5p	ATXN3	ENSG00000066427.17	ENST00000545170.1	-0.151	87	-0.011	51	5399
hsa-miR-23a-3p	ATXN3	ENSG00000066427.17	ENST00000545170.1	-0.130	84	-0.010	46	5399
hsa-miR-152-3p	ATXN3	ENSG00000066427.17	ENST00000545170.1	-0.081	62	-0.006	29	5536
hsa-miR-148b-3p	ATXN3	ENSG00000066427.17	ENST00000545170.1	-0.070	57	-0.005	28	5536
hsa-miR-148a-3p	ATXN3	ENSG00000066427.17	ENST00000545170.1	-0.070	58	-0.005	28	5536
hsa-miR-216a-3p	ATXN3	ENSG00000066427.17	ENST00000545170.1	-0.020	38	-0.002	36	5538
hsa-miR-128-3p	ATXN3	ENSG00000066427.17	ENST00000545170.1	-0.020	40	-0.002	37	5538
hsa-miR-3681-3p	ATXN3	ENSG00000066427.17	ENST00000545170.1	-0.020	36	-0.002	35	5538
hsa-miR-302c-3p.2	ATXN3	ENSG00000066427.17	ENST00000545170.1	-0.113	82	-0.008	50	5668
hsa-miR-520f-3p	ATXN3	ENSG00000066427.17	ENST00000545170.1	-0.135	84	-0.010	50	5668
hsa-miR-421	ATXN3	ENSG00000066427.17	ENST00000545170.1	-0.071	68	-0.005	41	5673
hsa-miR-599	ATXN3	ENSG00000066427.17	ENST00000545170.1	-0.113	81	-0.008	37	5729
hsa-miR-448	AUTS2	ENSG00000158321.11	ENST00000342771.4	-0.077	73	-0.051	74	428
hsa-miR-153-3p	AUTS2	ENSG00000158321.11	ENST00000342771.4	-0.318	96	-0.204	93	429 601
hsa-miR-455-3p.1	AUTS2	ENSG00000158321.11	ENST00000342771.4	-0.217	93	-0.141	89	1400
hsa-miR-101-3p.2	AUTS2	ENSG00000158321.11	ENST00000342771.4	-0.050	70	-0.033	73	1403
hsa-miR-485-3p	AUTS2	ENSG00000158321.11	ENST00000342771.4	-0.212	94	-0.138	90	1416
hsa-miR-539-3p	AUTS2	ENSG00000158321.11	ENST00000342771.4	-0.314	95	-0.202	89	1416
hsa-miR-129-5p	AUTS2	ENSG00000158321.11	ENST00000342771.4	-0.099	96	-0.053	95	1490
hsa-miR-199a-5p	AUTS2	ENSG00000158321.11	ENST00000342771.4	-0.371	96	-0.187	91	1669
hsa-miR-199b-5p	AUTS2	ENSG00000158321.11	ENST00000342771.4	-0.379	96	-0.191	91	1669
hsa-miR-145-5p	AUTS2	ENSG00000158321.11	ENST00000342771.4	-0.061	73	-0.032	72	1671
hsa-miR-5195-3p	AUTS2	ENSG00000158321.11	ENST00000342771.4	-0.092	70	-0.049	68	1671
hsa-miR-200c-3p	AUTS2	ENSG00000158321.11	ENST00000342771.4	-0.098	84	-0.052	81	1694
hsa-miR-200b-3p	AUTS2	ENSG00000158321.11	ENST00000342771.4	-0.098	84	-0.052	81	1694
hsa-miR-429	AUTS2	ENSG00000158321.11	ENST00000342771.4	-0.098	84	-0.052	81	1694
hsa-miR-216b-5p	AUTS2	ENSG00000158321.11	ENST00000342771.4	-0.097	81	-0.051	78	1705
hsa-miR-323a-3p	AUTS2	ENSG00000158321.11	ENST00000342771.4	-0.147	95	-0.077	92	1834
hsa-miR-183-5p.1	AUTS2	ENSG00000158321.11	ENST00000342771.4	-0.335	97	-0.170	92	1846
hsa-miR-23b-3p	AUTS2	ENSG00000158321.11	ENST00000342771.4	-0.249	93	-0.128	88	1863
hsa-miR-23c	AUTS2	ENSG00000158321.11	ENST00000342771.4	-0.249	93	-0.128	87	1863
hsa-miR-23a-3p	AUTS2	ENSG00000158321.11	ENST00000342771.4	-0.249	93	-0.128	88	1863
hsa-miR-130a-5p	AUTS2	ENSG00000158321.11	ENST00000342771.4	-0.239	93	-0.123	87	1863
hsa-miR-186-5p	AZIN1	ENSG00000155096.9	ENST00000337198.5	-0.037	91	-0.010	76	15 657 1207
hsa-miR-490-3p	AZIN1	ENSG00000155096.9	ENST00000337198.5	-0.171	90	-0.171	93	34
hsa-miR-409-3p	AZIN1	ENSG00000155096.9	ENST00000337198.5	-0.020	71	-0.020	82	53
hsa-miR-206	AZIN1	ENSG00000155096.9	ENST00000337198.5	-0.438	98	-0.438	99	55
hsa-miR-613	AZIN1	ENSG00000155096.9	ENST00000337198.5	-0.440	98	-0.440	99	55
hsa-miR-1-3p	AZIN1	ENSG00000155096.9	ENST00000337198.5	-0.438	98	-0.438	99	55
hsa-miR-133a-3p.1	AZIN1	ENSG00000155096.9	ENST00000337198.5	-0.454	97	-0.454	98	137
hsa-miR-320a	AZIN1	ENSG00000155096.9	ENST00000337198.5	-0.192	95	-0.192	97	152
hsa-miR-4429	AZIN1	ENSG00000155096.9	ENST00000337198.5	-0.181	95	-0.181	96	152
hsa-miR-320c	AZIN1	ENSG00000155096.9	ENST00000337198.5	-0.192	95	-0.192	97	152
hsa-miR-320b	AZIN1	ENSG00000155096.9	ENST00000337198.5	-0.192	95	-0.192	96	152
hsa-miR-320d	AZIN1	ENSG00000155096.9	ENST00000337198.5	-0.192	95	-0.192	97	152
hsa-miR-532-3p	AZIN1	ENSG00000155096.9	ENST00000337198.5	-0.247	97	-0.247	97	182
hsa-miR-150-5p	AZIN1	ENSG00000155096.9	ENST00000337198.5	-0.149	94	-0.149	96	182
hsa-miR-323a-3p	AZIN1	ENSG00000155096.9	ENST00000337198.5	-0.043	83	-0.043	88	195 519 2063
hsa-miR-448	AZIN1	ENSG00000155096.9	ENST00000337198.5	-0.391	99	-0.391	99	253 1704
hsa-miR-153-3p	AZIN1	ENSG00000155096.9	ENST00000337198.5	-0.275	95	-0.275	96	254 1704
hsa-miR-224-5p	AZIN1	ENSG00000155096.9	ENST00000337198.5	-0.227	96	-0.227	97	270 418 1415
hsa-miR-30c-5p	AZIN1	ENSG00000155096.9	ENST00000337198.5	-0.260	93	-0.260	95	317
hsa-miR-30b-5p	AZIN1	ENSG00000155096.9	ENST00000337198.5	-0.260	93	-0.260	95	317
hsa-miR-30a-5p	AZIN1	ENSG00000155096.9	ENST00000337198.5	-0.272	94	-0.272	95	317
hsa-miR-30d-5p	AZIN1	ENSG00000155096.9	ENST00000337198.5	-0.272	94	-0.272	95	317
hsa-miR-30e-5p	AZIN1	ENSG00000155096.9	ENST00000337198.5	-0.272	93	-0.272	95	317
hsa-miR-379-3p	AZIN1	ENSG00000155096.9	ENST00000337198.5	-0.023	72	-0.023	80	319
hsa-miR-411-3p	AZIN1	ENSG00000155096.9	ENST00000337198.5	-0.035	79	-0.035	85	319
hsa-miR-6835-3p	AZIN1	ENSG00000155096.9	ENST00000337198.5	-0.201	97	-0.201	98	464
hsa-miR-330-3p	AZIN1	ENSG00000155096.9	ENST00000337198.5	-0.217	97	-0.217	98	465
hsa-miR-582-5p	AZIN1	ENSG00000155096.9	ENST00000337198.5	-0.203	94	-0.123	91	472 2152
hsa-miR-139-5p	AZIN1	ENSG00000155096.9	ENST00000337198.5	-0.261	96	-0.261	97	473
hsa-miR-505-3p.1	AZIN1	ENSG00000155096.9	ENST00000337198.5	-0.252	87	-0.178	83	511
hsa-miR-370-5p	AZIN1	ENSG00000155096.9	ENST00000337198.5	-0.187	90	-0.133	90	514
hsa-miR-1193	AZIN1	ENSG00000155096.9	ENST00000337198.5	-0.190	90	-0.135	90	514
hsa-miR-300	AZIN1	ENSG00000155096.9	ENST00000337198.5	-0.098	93	-0.070	92	529
hsa-miR-381-3p	AZIN1	ENSG00000155096.9	ENST00000337198.5	-0.076	90	-0.055	90	529
hsa-miR-539-3p	AZIN1	ENSG00000155096.9	ENST00000337198.5	-0.198	83	-0.140	81	531
hsa-miR-485-3p	AZIN1	ENSG00000155096.9	ENST00000337198.5	-0.113	81	-0.081	82	531
hsa-miR-154-3p	AZIN1	ENSG00000155096.9	ENST00000337198.5	-0.245	97	-0.173	95	532
hsa-miR-487a-3p	AZIN1	ENSG00000155096.9	ENST00000337198.5	-0.256	97	-0.181	95	532
hsa-miR-92b-3p	AZIN1	ENSG00000155096.9	ENST00000337198.5	-0.141	88	-0.101	88	539
hsa-miR-92a-3p	AZIN1	ENSG00000155096.9	ENST00000337198.5	-0.141	88	-0.101	88	539
hsa-miR-367-3p	AZIN1	ENSG00000155096.9	ENST00000337198.5	-0.202	91	-0.143	90	539
hsa-miR-25-3p	AZIN1	ENSG00000155096.9	ENST00000337198.5	-0.174	90	-0.124	89	539
hsa-miR-363-3p	AZIN1	ENSG00000155096.9	ENST00000337198.5	-0.178	90	-0.126	89	539
hsa-miR-32-5p	AZIN1	ENSG00000155096.9	ENST00000337198.5	-0.165	89	-0.117	88	539
hsa-miR-137	AZIN1	ENSG00000155096.9	ENST00000337198.5	-0.217	86	-0.154	83	540
hsa-miR-325-3p	AZIN1	ENSG00000155096.9	ENST00000337198.5	-0.010	24	-0.007	44	541
hsa-miR-455-3p.1	AZIN1	ENSG00000155096.9	ENST00000337198.5	-0.288	97	-0.043	68	635
hsa-miR-132-3p	AZIN1	ENSG00000155096.9	ENST00000337198.5	-0.299	98	-0.044	82	637 1995
hsa-miR-212-3p	AZIN1	ENSG00000155096.9	ENST00000337198.5	-0.299	98	-0.044	82	637 1995
hsa-miR-142-5p	AZIN1	ENSG00000155096.9	ENST00000337198.5	-0.062	86	-0.010	64	659
hsa-miR-5590-3p	AZIN1	ENSG00000155096.9	ENST00000337198.5	-0.054	83	-0.009	60	659
hsa-miR-340-5p	AZIN1	ENSG00000155096.9	ENST00000337198.5	-0.020	76	-0.003	62	659
hsa-miR-136-5p	AZIN1	ENSG00000155096.9	ENST00000337198.5	-0.179	91	-0.027	66	764
hsa-miR-6807-3p	AZIN1	ENSG00000155096.9	ENST00000337198.5	-0.174	93	-0.027	75	778
hsa-miR-217	AZIN1	ENSG00000155096.9	ENST00000337198.5	-0.201	95	-0.031	75	778
hsa-miR-543	AZIN1	ENSG00000155096.9	ENST00000337198.5	-0.047	86	-0.007	67	815
hsa-miR-873-5p.2	AZIN1	ENSG00000155096.9	ENST00000337198.5	-0.184	90	-0.028	51	823
hsa-miR-302c-3p.2	AZIN1	ENSG00000155096.9	ENST00000337198.5	-0.249	94	-0.019	59	990
hsa-miR-520f-3p	AZIN1	ENSG00000155096.9	ENST00000337198.5	-0.213	91	-0.017	56	990
hsa-miR-129-1-3p	AZIN1	ENSG00000155096.9	ENST00000337198.5	-0.408	98	-0.030	61	1007
hsa-miR-129-2-3p	AZIN1	ENSG00000155096.9	ENST00000337198.5	-0.408	98	-0.030	61	1007
hsa-miR-19b-3p	AZIN1	ENSG00000155096.9	ENST00000337198.5	-0.143	74	-0.011	33	1042
hsa-miR-19a-3p	AZIN1	ENSG00000155096.9	ENST00000337198.5	-0.143	74	-0.011	33	1042
hsa-miR-218-5p	AZIN1	ENSG00000155096.9	ENST00000337198.5	-0.167	85	-0.013	50	1088
hsa-miR-670-3p	AZIN1	ENSG00000155096.9	ENST00000337198.5	-0.031	47	-0.002	30	1407
hsa-miR-130a-5p	AZIN1	ENSG00000155096.9	ENST00000337198.5	-0.024	50	-0.002	35	1412 1947
hsa-miR-23b-3p	AZIN1	ENSG00000155096.9	ENST00000337198.5	-0.037	59	-0.003	37	1412 1947
hsa-miR-23c	AZIN1	ENSG00000155096.9	ENST00000337198.5	-0.073	71	-0.006	40	1412 1947
hsa-miR-23a-3p	AZIN1	ENSG00000155096.9	ENST00000337198.5	-0.049	64	-0.004	39	1412 1947
hsa-miR-96-5p	AZIN1	ENSG00000155096.9	ENST00000337198.5	-0.247	92	-0.019	57	1429 1809
hsa-miR-183-5p.2	AZIN1	ENSG00000155096.9	ENST00000337198.5	-0.240	90	-0.019	47	1429
hsa-miR-1271-5p	AZIN1	ENSG00000155096.9	ENST00000337198.5	-0.277	94	-0.021	59	1429 1809
hsa-miR-202-5p	AZIN1	ENSG00000155096.9	ENST00000337198.5	-0.048	55	-0.004	36	1461
hsa-miR-520a-3p	AZIN1	ENSG00000155096.9	ENST00000337198.5	-0.181	91	-0.014	53	1480
hsa-miR-520b	AZIN1	ENSG00000155096.9	ENST00000337198.5	-0.181	91	-0.014	53	1480
hsa-miR-520c-3p	AZIN1	ENSG00000155096.9	ENST00000337198.5	-0.181	91	-0.014	53	1480
hsa-miR-520d-3p	AZIN1	ENSG00000155096.9	ENST00000337198.5	-0.169	90	-0.013	52	1480
hsa-miR-520e	AZIN1	ENSG00000155096.9	ENST00000337198.5	-0.181	91	-0.014	54	1480
hsa-miR-372-3p	AZIN1	ENSG00000155096.9	ENST00000337198.5	-0.181	90	-0.014	52	1480
hsa-miR-373-3p	AZIN1	ENSG00000155096.9	ENST00000337198.5	-0.126	91	-0.010	57	1480
hsa-miR-302a-3p	AZIN1	ENSG00000155096.9	ENST00000337198.5	-0.168	90	-0.013	53	1480
hsa-miR-302b-3p	AZIN1	ENSG00000155096.9	ENST00000337198.5	-0.168	90	-0.013	53	1480
hsa-miR-302e	AZIN1	ENSG00000155096.9	ENST00000337198.5	-0.168	90	-0.013	53	1480
hsa-miR-302d-3p	AZIN1	ENSG00000155096.9	ENST00000337198.5	-0.168	90	-0.013	53	1480
hsa-miR-302c-3p.1	AZIN1	ENSG00000155096.9	ENST00000337198.5	-0.168	90	-0.013	53	1480
hsa-miR-433-3p	AZIN1	ENSG00000155096.9	ENST00000337198.5	-0.183	93	-0.014	56	1530
hsa-miR-182-5p	AZIN1	ENSG00000155096.9	ENST00000337198.5	-0.236	90	-0.018	42	1809
hsa-miR-382-3p	AZIN1	ENSG00000155096.9	ENST00000337198.5	-0.111	89	-0.009	60	1951
hsa-miR-183-5p.1	AZIN1	ENSG00000155096.9	ENST00000337198.5	-0.180	88	-0.014	55	2002
hsa-miR-376c-3p	AZIN1	ENSG00000155096.9	ENST00000337198.5	-0.162	84	-0.013	40	2025
hsa-miR-203a-3p.2	AZIN1	ENSG00000155096.9	ENST00000337198.5	-0.010	50	-0.001	56	2031
hsa-miR-101-3p.2	AZIN1	ENSG00000155096.9	ENST00000337198.5	-0.142	91	-0.011	52	2153
hsa-miR-377-3p	AZIN1	ENSG00000155096.9	ENST00000337198.5	-0.168	84	-0.013	40	2170
hsa-miR-152-3p	B4GALT2	ENSG00000117411.12	ENST00000434555.2	-0.086	64	-0.086	75	285
hsa-miR-148b-3p	B4GALT2	ENSG00000117411.12	ENST00000434555.2	-0.086	64	-0.086	74	285
hsa-miR-148a-3p	B4GALT2	ENSG00000117411.12	ENST00000434555.2	-0.086	64	-0.086	74	285
hsa-miR-449b-5p	B4GALT2	ENSG00000117411.12	ENST00000434555.2	-0.271	88	-0.271	91	287
hsa-miR-34c-5p	B4GALT2	ENSG00000117411.12	ENST00000434555.2	-0.282	89	-0.282	92	287
hsa-miR-34a-5p	B4GALT2	ENSG00000117411.12	ENST00000434555.2	-0.314	92	-0.314	94	287
hsa-miR-449a	B4GALT2	ENSG00000117411.12	ENST00000434555.2	-0.270	88	-0.270	91	287
hsa-miR-215-5p	B4GALT2	ENSG00000117411.12	ENST00000434555.2	-0.044	47	-0.044	66	312
hsa-miR-192-5p	B4GALT2	ENSG00000117411.12	ENST00000434555.2	-0.040	49	-0.040	66	312
hsa-miR-331-3p	B4GALT2	ENSG00000117411.12	ENST00000434555.2	-0.282	97	-0.282	97	406 444
hsa-miR-133a-3p.1	B4GALT2	ENSG00000117411.12	ENST00000434555.2	-0.231	83	-0.231	88	526
hsa-miR-19b-3p	B4GALT2	ENSG00000117411.12	ENST00000434555.2	-0.261	91	-0.261	93	675
hsa-miR-19a-3p	B4GALT2	ENSG00000117411.12	ENST00000434555.2	-0.261	91	-0.261	93	675
hsa-miR-6835-3p	B4GALT2	ENSG00000117411.12	ENST00000434555.2	-0.268	98	-0.268	99	695
hsa-miR-136-5p	B4GALT2	ENSG00000117411.12	ENST00000434555.2	-0.139	86	-0.001	33	715
hsa-miR-1197	BACE2	ENSG00000182240.11	ENST00000328735.6	-0.334	98	-0.334	99	51
hsa-miR-424-5p	BACE2	ENSG00000182240.11	ENST00000328735.6	-0.066	63	-0.066	73	106 109
hsa-miR-6838-5p	BACE2	ENSG00000182240.11	ENST00000328735.6	-0.103	72	-0.103	80	106 109
hsa-miR-195-5p	BACE2	ENSG00000182240.11	ENST00000328735.6	-0.080	67	-0.080	76	106 109
hsa-miR-16-5p	BACE2	ENSG00000182240.11	ENST00000328735.6	-0.080	68	-0.080	76	106 109
hsa-miR-15b-5p	BACE2	ENSG00000182240.11	ENST00000328735.6	-0.080	66	-0.080	75	106 109
hsa-miR-15a-5p	BACE2	ENSG00000182240.11	ENST00000328735.6	-0.080	66	-0.080	75	106 109
hsa-miR-497-5p	BACE2	ENSG00000182240.11	ENST00000328735.6	-0.044	54	-0.044	65	106 109
hsa-miR-299-5p	BACE2	ENSG00000182240.11	ENST00000328735.6	-0.010	27	-0.010	50	424
hsa-miR-196b-5p	BACE2	ENSG00000182240.11	ENST00000328735.6	-0.213	89	-0.124	86	937
hsa-miR-196a-5p	BACE2	ENSG00000182240.11	ENST00000328735.6	-0.213	89	-0.124	86	937
hsa-let-7d-5p	BACE2	ENSG00000182240.11	ENST00000328735.6	-0.354	92	-0.202	82	938
hsa-let-7e-5p	BACE2	ENSG00000182240.11	ENST00000328735.6	-0.364	94	-0.208	84	938
hsa-let-7f-5p	BACE2	ENSG00000182240.11	ENST00000328735.6	-0.353	93	-0.202	83	938
hsa-let-7g-5p	BACE2	ENSG00000182240.11	ENST00000328735.6	-0.375	94	-0.214	84	938
hsa-miR-4458	BACE2	ENSG00000182240.11	ENST00000328735.6	-0.332	91	-0.191	80	938
hsa-let-7i-5p	BACE2	ENSG00000182240.11	ENST00000328735.6	-0.375	94	-0.214	84	938
hsa-let-7c-5p	BACE2	ENSG00000182240.11	ENST00000328735.6	-0.364	94	-0.208	84	938
hsa-let-7b-5p	BACE2	ENSG00000182240.11	ENST00000328735.6	-0.364	94	-0.208	84	938
hsa-let-7a-5p	BACE2	ENSG00000182240.11	ENST00000328735.6	-0.364	94	-0.208	84	938
hsa-miR-98-5p	BACE2	ENSG00000182240.11	ENST00000328735.6	-0.364	94	-0.208	84	938
hsa-miR-4500	BACE2	ENSG00000182240.11	ENST00000328735.6	-0.375	94	-0.214	85	938
hsa-miR-182-5p	BACE2	ENSG00000182240.11	ENST00000328735.6	-0.030	31	-0.010	33	1528
hsa-miR-6504-5p	BACE2	ENSG00000182240.11	ENST00000328735.6	-0.030	48	-0.010	46	1881
hsa-miR-3064-5p	BACE2	ENSG00000182240.11	ENST00000328735.6	-0.031	51	-0.010	47	1881
hsa-miR-142-3p.1	BACH2	ENSG00000112182.10	ENST00000257749.4	-0.180	80	-0.180	86	112
hsa-miR-137	BACH2	ENSG00000112182.10	ENST00000257749.4	-0.092	62	-0.092	73	131
hsa-miR-144-3p	BACH2	ENSG00000112182.10	ENST00000257749.4	-0.132	87	-0.132	91	135 826 921
hsa-miR-29a-3p	BACH2	ENSG00000112182.10	ENST00000257749.4	-0.294	92	-0.294	94	193
hsa-miR-29b-3p	BACH2	ENSG00000112182.10	ENST00000257749.4	-0.294	92	-0.294	94	193
hsa-miR-29c-3p	BACH2	ENSG00000112182.10	ENST00000257749.4	-0.294	92	-0.294	94	193
hsa-miR-758-3p	BACH2	ENSG00000112182.10	ENST00000257749.4	-0.083	81	-0.083	87	329
hsa-miR-181a-5p	BACH2	ENSG00000112182.10	ENST00000257749.4	-0.071	69	-0.071	78	358
hsa-miR-181d-5p	BACH2	ENSG00000112182.10	ENST00000257749.4	-0.071	69	-0.071	78	358
hsa-miR-181c-5p	BACH2	ENSG00000112182.10	ENST00000257749.4	-0.071	70	-0.071	78	358
hsa-miR-181b-5p	BACH2	ENSG00000112182.10	ENST00000257749.4	-0.071	70	-0.071	78	358
hsa-miR-4262	BACH2	ENSG00000112182.10	ENST00000257749.4	-0.030	65	-0.030	75	358
hsa-miR-543	BACH2	ENSG00000112182.10	ENST00000257749.4	-0.020	71	-0.020	81	359
hsa-miR-448	BACH2	ENSG00000112182.10	ENST00000257749.4	-0.071	71	-0.071	80	476
hsa-miR-153-3p	BACH2	ENSG00000112182.10	ENST00000257749.4	-0.125	78	-0.125	85	477 5381
hsa-miR-145-5p	BACH2	ENSG00000112182.10	ENST00000257749.4	-0.236	94	-0.236	95	516
hsa-miR-5195-3p	BACH2	ENSG00000112182.10	ENST00000257749.4	-0.314	95	-0.314	96	516
hsa-miR-409-3p	BACH2	ENSG00000112182.10	ENST00000257749.4	-0.020	71	-0.020	82	551
hsa-miR-613	BACH2	ENSG00000112182.10	ENST00000257749.4	-0.181	87	-0.181	91	553
hsa-miR-206	BACH2	ENSG00000112182.10	ENST00000257749.4	-0.213	90	-0.213	93	553
hsa-miR-1-3p	BACH2	ENSG00000112182.10	ENST00000257749.4	-0.202	89	-0.202	92	553
hsa-miR-101-3p.1	BACH2	ENSG00000112182.10	ENST00000257749.4	-0.010	38	-0.010	56	827
hsa-miR-101-3p.2	BACH2	ENSG00000112182.10	ENST00000257749.4	-0.062	75	-0.062	82	827 922 5492
hsa-miR-3666	BACH2	ENSG00000112182.10	ENST00000257749.4	-0.202	90	-0.191	93	856 3709
hsa-miR-130b-3p	BACH2	ENSG00000112182.10	ENST00000257749.4	-0.238	93	-0.225	94	856 3709
hsa-miR-130a-3p	BACH2	ENSG00000112182.10	ENST00000257749.4	-0.286	96	-0.270	96	856 3709
hsa-miR-4295	BACH2	ENSG00000112182.10	ENST00000257749.4	-0.190	90	-0.180	92	856 3709
hsa-miR-454-3p	BACH2	ENSG00000112182.10	ENST00000257749.4	-0.181	89	-0.171	91	856 3709
hsa-miR-301a-3p	BACH2	ENSG00000112182.10	ENST00000257749.4	-0.190	89	-0.180	92	856 3709
hsa-miR-301b-3p	BACH2	ENSG00000112182.10	ENST00000257749.4	-0.190	89	-0.180	92	856 3709
hsa-miR-148b-3p	BACH2	ENSG00000112182.10	ENST00000257749.4	-0.209	87	-0.209	90	857
hsa-miR-148a-3p	BACH2	ENSG00000112182.10	ENST00000257749.4	-0.209	87	-0.209	90	857
hsa-miR-152-3p	BACH2	ENSG00000112182.10	ENST00000257749.4	-0.209	87	-0.209	90	857
hsa-miR-302c-3p.2	BACH2	ENSG00000112182.10	ENST00000257749.4	-0.121	83	-0.115	88	976
hsa-miR-520f-3p	BACH2	ENSG00000112182.10	ENST00000257749.4	-0.165	87	-0.156	91	976
hsa-miR-31-5p	BACH2	ENSG00000112182.10	ENST00000257749.4	-0.304	95	-0.287	96	1010
hsa-miR-182-5p	BACH2	ENSG00000112182.10	ENST00000257749.4	-0.157	78	-0.148	83	1012
hsa-miR-96-5p	BACH2	ENSG00000112182.10	ENST00000257749.4	-0.185	87	-0.175	90	1013
hsa-miR-1271-5p	BACH2	ENSG00000112182.10	ENST00000257749.4	-0.158	84	-0.149	87	1013
hsa-miR-183-5p.1	BACH2	ENSG00000112182.10	ENST00000257749.4	-0.248	93	-0.234	95	1971
hsa-miR-429	BACH2	ENSG00000112182.10	ENST00000257749.4	-0.046	72	-0.044	79	2064 2491
hsa-miR-200b-3p	BACH2	ENSG00000112182.10	ENST00000257749.4	-0.046	72	-0.044	79	2064 2491
hsa-miR-200c-3p	BACH2	ENSG00000112182.10	ENST00000257749.4	-0.046	72	-0.044	79	2064 2491
hsa-miR-539-3p	BACH2	ENSG00000112182.10	ENST00000257749.4	-0.084	53	-0.080	68	2114
hsa-miR-485-3p	BACH2	ENSG00000112182.10	ENST00000257749.4	-0.030	46	-0.028	63	2114
hsa-miR-23c	BACH2	ENSG00000112182.10	ENST00000257749.4	-0.030	51	-0.028	64	2439
hsa-miR-130a-5p	BACH2	ENSG00000112182.10	ENST00000257749.4	-0.030	54	-0.028	66	2439
hsa-miR-23b-3p	BACH2	ENSG00000112182.10	ENST00000257749.4	-0.030	52	-0.028	65	2439
hsa-miR-23a-3p	BACH2	ENSG00000112182.10	ENST00000257749.4	-0.030	52	-0.028	65	2439
hsa-miR-124-3p.1	BACH2	ENSG00000112182.10	ENST00000257749.4	-0.098	81	-0.093	85	3465 5333
hsa-miR-375	BACH2	ENSG00000112182.10	ENST00000257749.4	-0.026	56	-0.025	68	3506
hsa-miR-103a-3p	BACH2	ENSG00000112182.10	ENST00000257749.4	-0.030	39	-0.028	54	3614
hsa-miR-107	BACH2	ENSG00000112182.10	ENST00000257749.4	-0.030	39	-0.028	54	3614
hsa-miR-424-5p	BACH2	ENSG00000112182.10	ENST00000257749.4	-0.164	83	-0.155	87	3695
hsa-miR-15b-5p	BACH2	ENSG00000112182.10	ENST00000257749.4	-0.167	83	-0.158	87	3695
hsa-miR-16-5p	BACH2	ENSG00000112182.10	ENST00000257749.4	-0.189	86	-0.179	89	3695
hsa-miR-6838-5p	BACH2	ENSG00000112182.10	ENST00000257749.4	-0.190	86	-0.180	89	3695
hsa-miR-497-5p	BACH2	ENSG00000112182.10	ENST00000257749.4	-0.153	82	-0.145	86	3695
hsa-miR-195-5p	BACH2	ENSG00000112182.10	ENST00000257749.4	-0.189	86	-0.179	89	3695
hsa-miR-15a-5p	BACH2	ENSG00000112182.10	ENST00000257749.4	-0.167	83	-0.158	87	3695
hsa-miR-212-5p	BACH2	ENSG00000112182.10	ENST00000257749.4	-0.056	64	-0.053	73	3747
hsa-miR-122-5p	BACH2	ENSG00000112182.10	ENST00000257749.4	-0.110	83	-0.088	84	4655
hsa-miR-183-5p.2	BACH2	ENSG00000112182.10	ENST00000257749.4	-0.110	74	-0.088	78	4946
hsa-miR-124-3p.2	BACH2	ENSG00000112182.10	ENST00000257749.4	-0.250	84	-0.198	83	5333
hsa-miR-506-3p	BACH2	ENSG00000112182.10	ENST00000257749.4	-0.188	82	-0.150	83	5333
hsa-miR-10b-5p	BACH2	ENSG00000112182.10	ENST00000257749.4	-0.200	93	-0.159	92	5364
hsa-miR-10a-5p	BACH2	ENSG00000112182.10	ENST00000257749.4	-0.200	93	-0.159	92	5364
hsa-miR-190b	BACH2	ENSG00000112182.10	ENST00000257749.4	-0.299	95	-0.236	95	5445 5855
hsa-miR-190a-5p	BACH2	ENSG00000112182.10	ENST00000257749.4	-0.283	94	-0.224	94	5445 5855
hsa-miR-490-3p	BACH2	ENSG00000112182.10	ENST00000257749.4	-0.085	75	-0.068	81	5499
hsa-miR-411-3p	BACH2	ENSG00000112182.10	ENST00000257749.4	-0.020	69	-0.016	77	5502
hsa-miR-379-3p	BACH2	ENSG00000112182.10	ENST00000257749.4	-0.020	69	-0.016	76	5502
hsa-miR-33b-5p	BACH2	ENSG00000112182.10	ENST00000257749.4	-0.104	90	-0.083	90	5566
hsa-miR-33a-5p	BACH2	ENSG00000112182.10	ENST00000257749.4	-0.104	90	-0.083	90	5566
hsa-miR-129-5p	BACH2	ENSG00000112182.10	ENST00000257749.4	-0.030	88	-0.024	91	5775
hsa-miR-200a-3p	BACH2	ENSG00000112182.10	ENST00000257749.4	-0.091	80	-0.073	83	5806
hsa-miR-141-3p	BACH2	ENSG00000112182.10	ENST00000257749.4	-0.091	79	-0.073	83	5806
hsa-miR-421	BACH2	ENSG00000112182.10	ENST00000257749.4	-0.085	72	-0.068	78	5838
hsa-miR-219a-2-3p	BBIP1	ENSG00000214413.3	ENST00000454061.1	-0.258	96	-0.258	97	71
hsa-miR-544a	BBIP1	ENSG00000214413.3	ENST00000454061.1	-0.198	96	-0.198	97	81
hsa-miR-186-5p	BBIP1	ENSG00000214413.3	ENST00000454061.1	-0.229	99	-0.001	62	1351
hsa-miR-377-3p	BBIP1	ENSG00000214413.3	ENST00000454061.1	-0.503	99	-0.002	25	1689
hsa-miR-182-5p	BCL11B	ENSG00000127152.13	ENST00000357195.3	-0.020	21	-0.020	43	42
hsa-miR-32-5p	BCL11B	ENSG00000127152.13	ENST00000357195.3	-0.254	94	-0.254	96	213
[truncated: 19,041 more rows]
