# Supplementary material for: Comprehensive analysis of key genes associated with ceRNA networks in nasopharyngeal carcinoma based on bioinformatics analysis
Source: Cancer Cell Int. 2020 Aug 26;20:408. doi: 10.1186/s12935-020-01507-1 (PMC7448472; doi:10.1186/s12935-020-01507-1)
Supplement: Supplementary file 5 — Additional file 5: Table S5. Details of the interactions of the up-regulated miRNAs and lncRNAs [file 12935_2020_1507_MOESM5_ESM.txt]

lncRNA_transcript	lncRNA_name	miRNA	Tot Score	Tot Energy	Max Score	Max Energy	Strand	Len1	Len2	Positions
MSTRG.5903.8	NEAT1	hsa-miR-3662	2653.00	-211.90	165.00	-19.53	1703019	24	22145	18347 7540 6154 12084 10644 2764 15405 11083 8186 8308 7865 18262 6989 15268 9263 10310 13974 19649
MSTRG.5903.8	NEAT1	hsa-miR-6747-3p	2384.00	-377.34	169.00	-32.82	2839671	21	22145	322 395 16641 19044 21467 17364 19266 12221 5297 21992 17164 159 17539 17568 21207 2278
MSTRG.5903.8	NEAT1	hsa-miR-1277-5p	2339.00	-197.46	190.00	-23.41	1233447	24	22145	10357 13814 13836 13856 14921 10605 7957 15879 9297 5181 6959 18184 15551 1536 2871
MSTRG.5903.8	NEAT1	hsa-miR-6847-5p	2338.00	-314.06	168.00	-36.58	3099963	23	22145	11697 19987 8779 12867 4259 5317 20174 12000 2841 5412 12694 9158 10199 5103 8865 21701
MSTRG.5903.8	NEAT1	hsa-miR-548n	2277.00	-166.41	165.00	-15.48	1209903	22	22145	8482 2816 11076 8561 18366 9106 14420 12039 8626 1772 5546 14176 19656 11632 18472
MSTRG.5903.8	NEAT1	hsa-miR-3916	2263.00	-298.87	171.00	-24.79	1778883	26	22145	5741 20656 8863 5311 16801 3632 13120 5405 6877 12864 637 4373 7833 17505 11894
MSTRG.5903.8	NEAT1	hsa-miR-4747-5p	2224.00	-338.70	167.00	-32.33	2332167	22	22145	13143 4315 6836 6021 5950 4053 758 6432 1241 22093 14225 21806 2774 7072 7835
MSTRG.5903.8	NEAT1	hsa-miR-342-3p	2189.00	-288.19	159.00	-35.20	452571	23	22145	18058 6466 1627 20746 15484 18656 307 1866 952 11534 12726 15213 3715 8226 18524
MSTRG.5903.8	NEAT1	hsa-miR-548a-5p	2183.00	-155.83	156.00	-16.73	809655	22	22145	2815 9104 11075 5771 10551 8560 11631 1749 18286 8483 2168 3485 7916 19655 9648
MSTRG.5903.8	NEAT1	hsa-miR-6735-5p	2107.00	-342.02	171.00	-33.61	2808279	25	22145	11345 6827 12001 12635 20070 20362 4995 12867 21761 13305 21663 14368 1440 11122
MSTRG.5903.8	NEAT1	hsa-miR-6879-5p	2095.00	-352.06	170.00	-31.99	3183675	22	22145	12004 6828 12638 21666 11349 20364 1438 5404 2429 12243 4659 4998 10485 11125
MSTRG.5903.8	NEAT1	hsa-miR-6825-5p	2095.00	-350.98	163.00	-32.46	3042411	22	22145	6845 8171 19722 10477 6631 6734 9464 18018 22093 7072 19813 13140 14228 5953
MSTRG.5903.8	NEAT1	hsa-miR-8485	2088.00	-303.03	191.00	-40.78	3379875	21	22145	6125 9297 10345 20894 6106 6446 20910 11532 6467 1626 12951 18443 21007
MSTRG.5903.8	NEAT1	hsa-miR-3163	2077.00	-159.37	174.00	-21.26	1446651	22	22145	18349 7868 14928 7206 9703 18293 18207 8126 19731 6992 15390 20093 6264 7473
MSTRG.5903.8	NEAT1	hsa-miR-548bb-5p	2059.00	-133.68	172.00	-21.07	3382491	22	22145	2815 8481 11074 2168 7866 8560 9647 9104 3485 10647 14986 7915 8188 12038
MSTRG.5903.8	NEAT1	hsa-miR-6778-3p	2058.00	-290.12	162.00	-27.03	2920767	21	22145	18613 17563 22021 3561 17160 3932 16635 19258 21204 25 17221 19392 390 17356
MSTRG.5903.8	NEAT1	hsa-miR-548b-5p	2056.00	-163.46	158.00	-18.88	783495	22	22145	2815 9647 8481 11074 9104 20137 5545 8560 7865 19654 20426 12037 14986 3485
MSTRG.5903.8	NEAT1	hsa-miR-6124	2022.00	-246.87	153.00	-22.12	2693175	20	22145	14180 6900 9800 18386 472 8864 15350 3638 5744 9109 10560 4379 6352 8985
MSTRG.5903.8	NEAT1	hsa-miR-660-3p	1954.00	-256.72	163.00	-24.29	931299	21	22145	1099 16227 971 21095 17386 419 16195 19421 4695 16646 13487 19389 355
MSTRG.5903.8	NEAT1	hsa-miR-5584-5p	1942.00	-228.23	163.00	-19.98	2583303	22	22145	8260 7438 20399 2768 9855 4281 7009 16807 6023 6631 15736 8850 8985
MSTRG.5903.8	NEAT1	hsa-miR-6756-5p	1936.00	-402.12	165.00	-36.79	2861907	23	22145	14386 20815 21682 10920 18547 9608 15610 1422 20989 13543 18948 4431 20859
MSTRG.5903.8	NEAT1	hsa-miR-6812-5p	1935.00	-351.78	164.00	-36.05	3008403	25	22145	21679 14384 623 4323 17421 4624 4344 6353 13542 20366 18762 10495 14833
MSTRG.5903.8	NEAT1	hsa-miR-4694-3p	1934.00	-144.06	157.00	-16.67	2205291	21	22145	8983 9165 7434 16842 10993 2850 14945 6628 15085 16556 17815 658 11083
MSTRG.5903.8	NEAT1	hsa-miR-548y	1923.00	-116.14	162.00	-13.05	1815507	22	22145	11075 2815 9104 2168 8560 10646 20091 8483 8188 19656 9648 3485 7866
MSTRG.5903.8	NEAT1	hsa-miR-6882-3p	1794.00	-320.73	164.00	-32.90	3192831	24	22145	17160 12217 17563 18527 322 20790 21204 396 16637 361 19396 20300
MSTRG.5903.8	NEAT1	hsa-miR-767-5p	1789.00	-247.06	157.00	-25.56	946995	23	22145	6480 15452 19225 5127 7935 9681 4472 16163 19357 21227 10792 5002
MSTRG.5903.8	NEAT1	hsa-miR-377-3p	1787.00	-175.64	164.00	-19.37	426411	22	22145	6466 15488 17749 11534 12934 1627 5115 2685 15217 2260 13052 18442
MSTRG.5903.8	NEAT1	hsa-miR-548d-5p	1787.00	-136.49	164.00	-16.67	901215	22	22145	2815 9647 8481 11074 9104 2168 20137 7866 8560 12038 19654 5545
MSTRG.5903.8	NEAT1	hsa-miR-548ab	1786.00	-132.18	160.00	-15.99	1844283	22	22145	8481 2815 9647 11075 8560 12038 9105 20137 20022 5545 19655 11631
MSTRG.5903.8	NEAT1	hsa-miR-608	1785.00	-326.53	166.00	-37.49	822735	25	22145	20808 14385 627 10470 6495 10496 5377 14370 19787 6352 10919 13543
MSTRG.5903.8	NEAT1	hsa-miR-6515-5p	1784.00	-248.73	163.00	-24.93	2757267	21	22145	7669 10928 10450 5381 4128 5337 12642 11361 21120 8978 11419 6627
MSTRG.5903.8	NEAT1	hsa-miR-7843-5p	1781.00	-276.82	162.00	-29.87	3293547	22	22145	6829 4995 12634 12005 20362 11348 6915 21668 3347 3795 11124 20950
MSTRG.5903.8	NEAT1	hsa-miR-5189-5p	1779.00	-316.86	158.00	-31.79	2532291	24	22145	18073 10704 14476 5890 14708 18689 17984 4932 6853 4209 1079 6506
MSTRG.5903.8	NEAT1	hsa-miR-6811-5p	1778.00	-240.17	160.00	-25.89	3005787	22	22145	11713 14753 842 20839 800 1013 1393 19371 4460 16611 16961 12639
MSTRG.5903.8	NEAT1	hsa-miR-548az-5p	1773.00	-160.61	170.00	-20.51	2718027	22	22145	3094 9941 2816 6157 15829 18244 7546 9648 14420 8482 11075 7038
MSTRG.5903.8	NEAT1	hsa-miR-4632-5p	1772.00	-292.28	157.00	-32.08	2073183	23	22145	4998 11347 20363 12637 5404 6827 13309 11123 21668 2428 12004 19985
MSTRG.5903.8	NEAT1	hsa-miR-216a-3p	1772.00	-250.69	157.00	-26.86	194895	22	22145	11688 16630 4177 18064 19923 6318 14625 18565 18436 1574 13251 20422
MSTRG.5903.8	NEAT1	hsa-miR-651-3p	1768.00	-138.93	165.00	-17.88	897291	22	22145	5776 4050 7832 14986 3098 9800 2769 13019 3637 9109 16805 5561
MSTRG.5903.8	NEAT1	hsa-miR-6797-5p	1752.00	-291.76	160.00	-30.59	2969163	25	22145	7664 21115 18383 6877 6835 12638 635 9855 12170 13135 2300 6021
MSTRG.5903.8	NEAT1	hsa-miR-3941	1745.00	-192.69	155.00	-24.95	1820739	22	22145	20881 6130 10346 12950 20907 9296 9289 1625 6099 11530 6443 3417
MSTRG.5903.8	NEAT1	hsa-miR-1248	1737.00	-220.19	149.00	-27.06	1185051	27	22145	3896 6465 1676 309 1915 1324 16709 18611 107 3963 11290 5840
MSTRG.5903.8	NEAT1	hsa-miR-548ah-3p	1657.00	-109.51	164.00	-16.94	1907067	22	22145	8103 5735 9891 16724 15477 18149 8525 18257 18235 13181 2235
MSTRG.5903.8	NEAT1	hsa-miR-548am-3p	1657.00	-108.47	164.00	-16.29	2050947	22	22145	8103 5735 9891 16724 15477 18149 8525 18257 18235 13181 2235
MSTRG.5903.8	NEAT1	hsa-miR-5196-5p	1651.00	-250.98	162.00	-30.18	2544063	22	22145	13142 5954 6835 22093 4315 7072 4051 5407 12477 14227 758
MSTRG.5903.8	NEAT1	hsa-miR-548aq-3p	1648.00	-86.39	162.00	-12.12	2558451	22	22145	5735 8103 16724 8525 18149 18257 9893 15477 15433 18235 9435
MSTRG.5903.8	NEAT1	hsa-miR-4685-3p	1647.00	-281.19	162.00	-36.44	2184363	22	22145	22014 3930 976 18613 20734 17157 17561 21780 19682 2249 3919
MSTRG.5903.8	NEAT1	hsa-miR-186-3p	1644.00	-197.55	155.00	-24.92	317847	22	22145	20276 8782 21304 9804 19252 1997 3858 18985 3556 5816 16051
MSTRG.5903.8	NEAT1	hsa-miR-4739	1642.00	-336.04	172.00	-34.59	2312547	25	22145	638 18033 5408 6842 13137 9462 6891 21115 10475 2769 8863
MSTRG.5903.8	NEAT1	hsa-miR-548ae-3p	1637.00	-88.00	162.00	-12.12	1882215	21	22145	5736 8102 8526 18150 16722 18258 9894 15434 18236 9436 15479
MSTRG.5903.8	NEAT1	hsa-miR-548aj-3p	1637.00	-84.77	162.00	-10.02	1930611	21	22145	5736 8102 8526 18150 16722 18258 9894 15434 18236 9436 15479
MSTRG.5903.8	NEAT1	hsa-miR-612	1635.00	-313.08	158.00	-36.74	827967	25	22145	10699 12206 4930 1075 5888 18071 943 21570 18680 20952 16106
MSTRG.5903.8	NEAT1	hsa-miR-4763-3p	1634.00	-316.64	161.00	-34.93	2374023	24	22145	10478 12965 10701 14708 16518 21663 4618 20407 6825 5394 21057
MSTRG.5903.8	NEAT1	hsa-miR-4685-5p	1626.00	-306.46	157.00	-32.24	2183055	26	22145	17041 18395 21306 372 1082 20362 11348 15818 5393 14794 19129
MSTRG.5903.8	NEAT1	hsa-miR-7113-3p	1624.00	-311.69	169.00	-37.57	3247767	23	22145	325 62 12778 5901 19111 1 815 421 1821 17172 22016
MSTRG.5903.8	NEAT1	hsa-miR-548x-3p	1624.00	-84.98	157.00	-10.01	1515975	20	22145	5737 8105 18151 8527 18259 9895 16723 15435 18237 9437 15480
MSTRG.5903.8	NEAT1	hsa-miR-5193	1623.00	-268.11	157.00	-31.16	2538831	22	22145	20749 16233 16085 6472 347 1039 12211 21 17560 20775 241
MSTRG.5903.8	NEAT1	hsa-miR-4668-5p	1610.00	-151.01	158.00	-18.29	2149047	23	22145	16807 3636 5740 9276 10323 14987 15580 20397 585 8860 9851
MSTRG.5903.8	NEAT1	hsa-miR-6510-5p	1609.00	-258.91	156.00	-29.93	2744187	22	22145	21060 21041 20367 11351 11703 16521 6832 10967 4400 2707 20664
MSTRG.5903.8	NEAT1	hsa-miR-1910-3p	1608.00	-214.63	159.00	-23.74	1294923	20	22145	14444 12824 4269 6831 3772 13313 15210 15282 20074 14621 17515
MSTRG.5903.8	NEAT1	hsa-miR-548e-5p	1608.00	-135.89	160.00	-18.20	1143195	22	22145	7916 11632 5546 2169 4340 15021 22084 8192 19605 3633 8573
MSTRG.5903.8	NEAT1	hsa-miR-6873-5p	1607.00	-218.62	159.00	-23.04	3167979	22	22145	6025 12174 8864 3817 5408 20659 16867 2769 645 3639 5316
MSTRG.5903.8	NEAT1	hsa-miR-1288-5p	1604.00	-191.12	155.00	-22.77	1245219	23	22145	12612 2695 14087 8253 21610 21874 6969 11468 14337 8568 4823
MSTRG.5903.8	NEAT1	hsa-miR-548as-5p	1604.00	-126.11	152.00	-16.22	2562375	22	22145	8560 9104 11075 2815 8481 9647 5771 2168 10551 19655 12038
MSTRG.5903.8	NEAT1	hsa-miR-7156-3p	1603.00	-255.30	155.00	-31.71	3267387	23	22145	12373 18508 17014 413 5682 3316 4939 14209 165 713 17863
MSTRG.5903.8	NEAT1	hsa-miR-548aq-5p	1601.00	-98.22	154.00	-15.43	2557143	22	22145	11075 2815 9104 2168 9647 20138 3485 8560 10646 8483 8188
MSTRG.5903.8	NEAT1	hsa-miR-4799-3p	1599.00	-175.52	156.00	-19.75	2457735	22	22145	21917 12709 16256 19674 453 1221 16506 14104 7822 5053 14536
MSTRG.5903.8	NEAT1	hsa-miR-548w	1598.00	-135.98	160.00	-20.59	1478043	23	22145	2814 2167 8559 8482 9646 7914 9102 3484 11074 12037 13182
MSTRG.5903.8	NEAT1	hsa-miR-513a-3p	1586.00	-116.24	155.00	-14.48	685395	23	22145	5488 11187 16717 2795 7496 2636 21725 2284 8520 9877 18285
MSTRG.5903.8	NEAT1	hsa-miR-513c-3p	1586.00	-98.25	155.00	-14.40	1267455	23	22145	5488 11187 16717 2795 7496 2636 21725 2284 8520 9877 18285
MSTRG.5903.8	NEAT1	hsa-miR-1252-5p	1538.00	-135.28	163.00	-16.17	1250451	22	22145	13019 4051 2766 11952 14991 7833 9802 13184 3097 9094
MSTRG.5903.8	NEAT1	hsa-miR-190a-3p	1533.00	-81.62	163.00	-17.12	323079	21	22145	13818 13834 10353 5635 13805 13846 13858 8513 10402 10603
MSTRG.5903.8	NEAT1	hsa-miR-3135b	1527.00	-248.95	171.00	-33.78	1924071	22	22145	7670 17048 17425 19462 5338 4483 5392 18539 9602 211
MSTRG.5903.8	NEAT1	hsa-miR-548aa	1523.00	-114.53	169.00	-19.89	1839051	25	22145	8246 7359 15429 9431 9560 14115 9221 8814 11016 19535
MSTRG.5903.8	NEAT1	hsa-miR-548t-3p	1523.00	-114.53	169.00	-19.89	1396947	25	22145	8246 7359 15429 9431 9560 14115 9221 8814 11016 19535
MSTRG.5903.8	NEAT1	hsa-miR-3065-5p	1517.00	-148.52	167.00	-24.21	1487199	23	22145	18405 13934 16911 9898 19730 12585 15195 20614 8494 1714
MSTRG.5903.8	NEAT1	hsa-miR-450b-5p	1511.00	-123.67	162.00	-21.13	1009779	22	22145	15918 8452 10573 5886 7621 6176 5478 12541 16349 3752
MSTRG.5903.8	NEAT1	hsa-miR-1226-5p	1510.00	-281.86	168.00	-38.73	1106571	26	22145	18551 11355 13600 18832 21664 14358 21480 5393 11123 6483
MSTRG.5903.8	NEAT1	hsa-miR-548j-3p	1502.00	-80.86	159.00	-11.53	1147119	21	22145	8104 16722 8525 18149 5735 18236 9894 15477 18258 9437
MSTRG.5903.8	NEAT1	hsa-miR-4436b-3p	1498.00	-199.93	162.00	-23.24	2410647	22	22145	12004 11348 20363 6830 12638 20074 21666 1440 11125 4998
MSTRG.5903.8	NEAT1	hsa-miR-548bb-3p	1498.00	-96.20	159.00	-12.77	3383799	22	22145	15433 9228 16795 9435 7462 8822 7364 13440 8249 14117
MSTRG.5903.8	NEAT1	hsa-miR-4496	1495.00	-172.59	161.00	-24.08	1988163	22	22145	12129 17805 13021 21711 6586 10965 13182 13479 1066 20657
MSTRG.5903.8	NEAT1	hsa-miR-6792-3p	1493.00	-232.34	156.00	-30.92	2957391	22	22145	986 345 1815 5090 18501 3738 744 13987 23 19428
MSTRG.5903.8	NEAT1	hsa-miR-548ay-5p	1493.00	-115.69	163.00	-16.67	2712795	21	22145	2816 9648 8482 11075 9105 20138 8561 19655 5546 2169
MSTRG.5903.8	NEAT1	hsa-miR-4795-3p	1493.00	-91.37	159.00	-20.81	2447271	22	22145	9067 13640 15360 13698 7856 2046 16739 5757 2744 9593
MSTRG.5903.8	NEAT1	hsa-miR-6734-3p	1489.00	-227.18	164.00	-32.01	2806971	23	22145	17175 20781 21779 20335 22014 12617 18492 19681 17562 8938
MSTRG.5903.8	NEAT1	hsa-miR-3173-3p	1488.00	-197.69	171.00	-26.74	1461039	22	22145	6833 8868 18224 10870 2770 6880 4619 1444 1237 4312
MSTRG.5903.8	NEAT1	hsa-miR-4728-5p	1487.00	-273.27	167.00	-33.69	2287695	23	22145	9460 6830 15155 22091 6889 12641 5958 21114 4276 14225
MSTRG.5903.8	NEAT1	hsa-miR-3125	1484.00	-179.47	161.00	-24.34	1362939	20	22145	8867 5411 2303 8854 5318 20661 12869 9859 11901 5747
MSTRG.5903.8	NEAT1	hsa-miR-298	1481.00	-230.66	158.00	-28.07	1003239	24	22145	14616 20429 2839 6824 17506 11142 20068 15636 20667 4259
MSTRG.5903.8	NEAT1	hsa-miR-1224-3p	1480.00	-261.70	159.00	-31.79	950919	21	22145	16067 3424 18499 21288 1805 17227 811 21367 2181 19268
MSTRG.5903.8	NEAT1	hsa-miR-548ac	1479.00	-93.64	160.00	-14.43	1858671	22	22145	15433 9226 16797 7463 9436 13441 14941 3631 8821 5736
MSTRG.5903.8	NEAT1	hsa-miR-153-5p	1475.00	-124.10	170.00	-20.15	278607	22	22145	869 5596 5272 8332 12543 14534 3523 16148 19342 16320
MSTRG.5903.8	NEAT1	hsa-miR-142-5p	1475.00	-108.09	169.00	-17.26	264219	21	22145	15960 7493 18351 6704 2127 7273 8493 7474 19211 19512
MSTRG.5903.8	NEAT1	hsa-miR-6511a-5p	1474.00	-226.59	158.00	-28.48	2746803	23	22145	12822 13308 14440 17512 4266 12687 14619 4656 19605 1432
MSTRG.5903.8	NEAT1	hsa-miR-5194	1473.00	-207.60	168.00	-27.33	2540139	22	22145	14721 20819 1234 11252 4127 12173 5065 634 6889 9157
MSTRG.5903.8	NEAT1	hsa-miR-4673	1472.00	-245.95	161.00	-31.49	2162127	22	22145	234 12971 3574 11105 17515 19912 16611 12415 2080 6686
MSTRG.5903.8	NEAT1	hsa-miR-1244	1472.00	-159.41	155.00	-20.24	1178511	26	22145	14075 19336 2924 11918 9171 3082 12508 4446 6687 19378
MSTRG.5903.8	NEAT1	hsa-miR-6890-5p	1471.00	-215.34	155.00	-26.28	3212451	21	22145	14391 14405 13950 12750 14167 4347 7687 12994 15386 19322
MSTRG.5903.8	NEAT1	hsa-miR-3121-3p	1470.00	-115.02	152.00	-18.42	1355091	22	22145	5616 9867 14296 8073 8836 16907 18129 18358 6978 7475
MSTRG.5903.8	NEAT1	hsa-miR-6887-3p	1469.00	-235.31	160.00	-31.17	3205911	21	22145	20781 2254 18503 241 6474 21368 431 22006 974 21100
MSTRG.5903.8	NEAT1	hsa-miR-1245b-3p	1469.00	-173.69	159.00	-24.02	2423727	22	22145	16652 16818 11529 679 12945 15721 8311 12120 7156 13328
MSTRG.5903.8	NEAT1	hsa-miR-5680	1468.00	-148.76	157.00	-22.16	2612079	22	22145	15734 10127 8660 11334 13668 20586 3170 13569 8861 15086
MSTRG.5903.8	NEAT1	hsa-miR-4517	1468.00	-115.46	165.00	-16.45	2018247	25	22145	8895 3214 5875 15312 8582 12059 18205 9673 6216 8293
MSTRG.5903.8	NEAT1	hsa-miR-5582-3p	1468.00	-114.72	153.00	-18.14	2579379	22	22145	1113 13770 3124 7460 15473 8524 22079 16579 5472 16720
MSTRG.5903.8	NEAT1	hsa-miR-328-5p	1467.00	-318.72	159.00	-42.99	448647	23	22145	18943 9450 6841 11357 12641 14371 6885 10495 10477 20580
MSTRG.5903.8	NEAT1	hsa-miR-3681-3p	1466.00	-154.73	159.00	-23.14	1735719	22	22145	4176 18067 16626 6318 13251 19921 8098 12278 11688 14625
MSTRG.5903.8	NEAT1	hsa-miR-3667-3p	1463.00	-220.55	154.00	-25.19	1713483	22	22145	317 3897 19680 1046 390 5095 22012 17156 21983 21409
MSTRG.5903.8	NEAT1	hsa-miR-6767-5p	1463.00	-218.81	161.00	-28.17	2890683	23	22145	19034 15210 12631 13308 304 7763 3676 11644 19993 21477
MSTRG.5903.8	NEAT1	hsa-miR-6881-5p	1462.00	-233.80	173.00	-27.97	3188907	22	22145	4327 4346 9448 14051 12749 12993 20495 3609 8680 9463
MSTRG.5903.8	NEAT1	hsa-miR-6836-5p	1461.00	-256.76	154.00	-31.84	3073803	22	22145	20409 12966 20366 6514 1087 5399 11671 1074 21318 21376
MSTRG.5903.8	NEAT1	hsa-miR-466	1461.00	-221.06	176.00	-34.92	1383867	23	22145	6129 20906 10345 9297 15785 13204 6106 6334 13507
MSTRG.5903.8	NEAT1	hsa-miR-4692	1456.00	-215.46	162.00	-28.24	2200059	22	22145	231 12381 6915 13238 12969 5405 5223 13311 7411 15210
MSTRG.5903.8	NEAT1	hsa-miR-6783-5p	1456.00	-187.59	154.00	-24.60	2932539	22	22145	3103 12479 8866 19814 6022 5672 20394 10868 5955 7011
MSTRG.5903.8	NEAT1	hsa-miR-3185	1455.00	-193.59	158.00	-22.67	1485891	23	22145	635 2773 14823 6429 1445 15346 19987 14256 4373 17507
MSTRG.5903.8	NEAT1	hsa-miR-5095	1454.00	-258.24	179.00	-36.58	2520519	21	22145	16613 19371 16177 17336 16039 16961 19239 4462 19595
MSTRG.5903.8	NEAT1	hsa-miR-6829-3p	1451.00	-234.44	153.00	-29.44	3054183	20	22145	12214 1045 16086 16198 16646 17387 21205 1101 16234 17564
MSTRG.5903.8	NEAT1	hsa-miR-6883-5p	1449.00	-242.11	151.00	-26.86	3194139	22	22145	8172 9463 10927 19721 7668 14226 15155 21115 5951 6832
MSTRG.5903.8	NEAT1	hsa-miR-4511	1449.00	-128.59	161.00	-16.32	2010399	22	22145	15874 9844 2890 1468 8022 16721 18238 18337 15477 16449
MSTRG.5903.8	NEAT1	hsa-miR-4691-3p	1448.00	-203.79	155.00	-28.60	2198751	23	22145	6903 12661 710 5302 21433 12372 7764 11688 11973 18506
MSTRG.5903.8	NEAT1	hsa-miR-5093	1444.00	-155.53	149.00	-26.49	2517903	23	22145	2765 6630 13572 20472 20585 21524 7008 8260 7435 16550
MSTRG.5903.8	NEAT1	hsa-miR-6766-5p	1443.00	-191.33	152.00	-25.18	2888067	24	22145	4432 6353 21678 10779 20815 10923 14385 20987 1424 21667
MSTRG.5903.8	NEAT1	hsa-miR-4731-5p	1435.00	-219.33	150.00	-24.39	2292927	22	22145	13134 13533 19379 14377 16621 18806 12876 4349 11574 17428
MSTRG.5903.8	NEAT1	hsa-miR-1236-3p	1434.00	-225.92	147.00	-33.53	1123575	22	22145	1926 341 67 748 5241 19683 21783 988 18488 20337
MSTRG.5903.8	NEAT1	hsa-miR-19a-3p	1432.00	-119.72	147.00	-15.33	30087	23	22145	18239 5474 8256 15729 8721 19998 10568 19967 4733 14130
MSTRG.5903.8	NEAT1	hsa-miR-619-5p	1431.00	-296.07	188.00	-47.26	842355	22	22145	16045 16619 19377 17342 16967 16183 19245 11908 21837
MSTRG.5903.8	NEAT1	hsa-miR-3609	1395.00	-119.77	176.00	-19.61	1649391	24	22145	3092 9938 8489 11071 18241 15955 18346 6154 9102
MSTRG.5903.8	NEAT1	hsa-miR-3529-3p	1390.00	-116.31	168.00	-17.57	2258919	24	22145	13939 18408 9896 15195 8386 3147 7585 16910 20614
MSTRG.5903.8	NEAT1	hsa-miR-2467-3p	1386.00	-225.20	169.00	-30.94	2426343	22	22145	6826 21038 11703 21761 12976 6026 3885 12874 17851
MSTRG.5903.8	NEAT1	hsa-miR-6849-5p	1365.00	-223.82	173.00	-31.81	3105195	23	22145	8681 9710 10985 14286 12568 7884 655 10203 15081
MSTRG.5903.8	NEAT1	hsa-miR-6856-5p	1362.00	-206.92	169.00	-30.09	3123507	24	22145	5411 8851 21031 20657 15346 4259 8866 12330 16490
MSTRG.5903.8	NEAT1	hsa-miR-518c-5p	1358.00	-203.13	168.00	-27.37	623919	23	22145	11361 13188 1208 10929 1030 4778 801 10603 12210
MSTRG.5903.8	NEAT1	hsa-miR-4680-5p	1357.00	-169.95	174.00	-27.47	2173899	23	22145	16666 15872 8149 16092 7025 3466 17251 19288 17005
MSTRG.5903.8	NEAT1	hsa-miR-875-3p	1353.00	-135.52	159.00	-20.71	1028091	21	22145	472 4776 1069 6998 13186 16840 1023 6244 14184
MSTRG.5903.8	NEAT1	hsa-miR-3194-3p	1352.00	-210.60	161.00	-28.67	1510743	22	22145	21157 21208 4066 12185 3696 410 7025 21776 22026
MSTRG.5903.8	NEAT1	hsa-miR-3679-5p	1350.00	-203.68	160.00	-34.76	1729179	23	22145	4668 14238 11413 19755 9593 18220 8974 5410 7788
MSTRG.5903.8	NEAT1	hsa-miR-1254	1349.00	-229.84	170.00	-31.15	1195515	24	22145	19128 1067 14199 4300 207 4251 5382 19056 21283
MSTRG.5903.8	NEAT1	hsa-miR-1184	1348.00	-192.45	166.00	-31.22	1102647	23	22145	13173 12374 12147 17015 409 9619 20671 1266 4060
MSTRG.5903.8	NEAT1	hsa-miR-4755-5p	1347.00	-181.10	158.00	-34.05	2350479	22	22145	1987 19070 21974 20734 2656 1689 14154 16315 18613
MSTRG.5903.8	NEAT1	hsa-miR-5003-5p	1343.00	-142.18	163.00	-21.09	2479971	23	22145	18410 6446 15196 2992 20105 1578 15063 7415 20160
MSTRG.5903.8	NEAT1	hsa-miR-548ad-5p	1342.00	-102.90	158.00	-16.23	1869135	20	22145	2817 9649 8483 11076 9106 20139 8562 19656 5547
MSTRG.5903.8	NEAT1	hsa-miR-548ae-5p	1342.00	-102.90	158.00	-16.23	1883523	20	22145	2817 9649 8483 11076 9106 20139 8562 19656 5547
MSTRG.5903.8	NEAT1	hsa-miR-3606-3p	1342.00	-86.47	156.00	-18.52	1645467	21	22145	7500 18287 9383 10433 5489 11189 9879 21731 2797
MSTRG.5903.8	NEAT1	hsa-miR-637	1341.00	-247.42	164.00	-38.67	876363	24	22145	18801 11571 186 19162 13131 13534 18553 12196 21171
MSTRG.5903.8	NEAT1	hsa-miR-330-5p	1341.00	-239.00	159.00	-30.45	446031	22	22145	21837 21510 12454 12202 12210 18808 21197 557 10703
MSTRG.5903.8	NEAT1	hsa-miR-4698	1340.00	-123.45	168.00	-18.63	2213139	23	22145	19725 8860 20238 14430 13782 13981 18212 12094 15388
MSTRG.5903.8	NEAT1	hsa-miR-6780b-5p	1336.00	-205.39	161.00	-32.04	3071187	23	22145	6837 5955 12478 4280 6430 19816 2302 3101 14230
MSTRG.5903.8	NEAT1	hsa-miR-548i	1335.00	-95.73	156.00	-14.13	1237371	22	22145	8560 11075 9100 8481 2815 9647 12038 2168 11631
MSTRG.5903.8	NEAT1	hsa-miR-1-3p	1333.00	-123.20	161.00	-19.46	222363	22	22145	11949 15605 19700 7658 13744 3168 1780 9852 20810
MSTRG.5903.8	NEAT1	hsa-miR-3145-3p	1333.00	-104.63	166.00	-17.08	1407411	24	22145	20267 2868 172 20008 7952 8455 6369 17827 2282
MSTRG.5903.8	NEAT1	hsa-miR-211-3p	1332.00	-183.90	167.00	-30.79	183123	21	22145	12904 6611 21013 17813 943 3796 17139 13886 4081
MSTRG.5903.8	NEAT1	hsa-miR-548h-5p	1332.00	-117.97	160.00	-17.20	1225599	22	22145	2815 9104 11075 2168 8560 8483 9647 5771 7915
MSTRG.5903.8	NEAT1	hsa-miR-3619-5p	1330.00	-215.77	161.00	-27.27	1667703	22	22145	14737 6051 14756 5354 11351 21059 14041 19907 11176
MSTRG.5903.8	NEAT1	hsa-miR-6791-3p	1330.00	-203.16	156.00	-31.58	2954775	21	22145	17387 12216 1100 21201 1041 16197 16084 17563 94
MSTRG.5903.8	NEAT1	hsa-miR-548h-3p	1330.00	-87.76	159.00	-14.08	1226907	23	22145	15432 9434 13439 16798 9225 7461 8248 8821 7362
MSTRG.5903.8	NEAT1	hsa-miR-548z	1330.00	-87.76	159.00	-14.08	1837743	23	22145	15432 9434 13439 16798 9225 7461 8248 8821 7362
MSTRG.5903.8	NEAT1	hsa-miR-3174	1329.00	-161.05	162.00	-22.14	1466271	23	22145	21716 9714 8666 12569 12834 3138 623 18451 11835
MSTRG.5903.8	NEAT1	hsa-miR-548d-3p	1329.00	-92.07	159.00	-14.76	902523	22	22145	9436 9224 16797 15433 7462 8822 8101 13440 8249
MSTRG.5903.8	NEAT1	hsa-miR-6854-5p	1327.00	-172.21	158.00	-25.08	3118275	24	22145	16901 2717 18794 9572 6797 19817 21080 3660 279
MSTRG.5903.8	NEAT1	hsa-miR-1207-5p	1326.00	-246.16	164.00	-35.55	1139271	21	22145	10484 4619 13144 20410 21665 21059 20369 12003 12968
MSTRG.5903.8	NEAT1	hsa-miR-3688-3p	1325.00	-128.29	166.00	-20.10	1747491	22	22145	16553 14283 8289 14944 16839 8413 9566 13187 14827
MSTRG.5903.8	NEAT1	hsa-miR-545-5p	1325.00	-98.13	160.00	-17.20	710247	22	22145	5464 13399 10735 9393 8771 15763 22049 12566 13776
MSTRG.5903.8	NEAT1	hsa-miR-664a-3p	1324.00	-133.31	168.00	-23.51	1256991	23	22145	6764 7188 17755 5253 820 17703 11822 17495 5148
MSTRG.5903.8	NEAT1	hsa-miR-6756-3p	1322.00	-244.95	164.00	-38.49	2863215	20	22145	1831 335 1923 19687 20785 3973 22018 243 20341
MSTRG.5903.8	NEAT1	hsa-miR-548a-3p	1321.00	-94.50	155.00	-14.93	779571	22	22145	5735 2233 18147 9892 8530 12127 14940 18257 6245
MSTRG.5903.8	NEAT1	hsa-miR-4269	1319.00	-211.69	155.00	-29.75	1600995	21	22145	3573 16959 17334 12636 19927 12416 11644 7767 18607
MSTRG.5903.8	NEAT1	hsa-miR-4311	1318.00	-125.65	159.00	-17.99	1555215	18	22145	10085 8679 5419 10560 16492 12166 10100 5816 9663
MSTRG.5903.8	NEAT1	hsa-miR-8060	1317.00	-165.72	153.00	-25.92	3340635	24	22145	872 14239 3190 21880 14824 5429 10327 11939 17814
MSTRG.5903.8	NEAT1	hsa-miR-4643	1317.00	-111.93	156.00	-20.86	2094111	22	22145	11639 19843 2691 20085 6101 13502 21004 9284 10332
MSTRG.5903.8	NEAT1	hsa-miR-561-3p	1317.00	-100.80	162.00	-17.24	735099	22	22145	17934 2103 3855 18086 15193 1748 2123 2794 17020
MSTRG.5903.8	NEAT1	hsa-miR-3646	1317.00	-99.65	155.00	-24.17	1680783	22	22145	18346 10720 21387 11084 4654 11942 9705 13974 16907
MSTRG.5903.8	NEAT1	hsa-miR-4688	1316.00	-248.86	171.00	-32.85	2192211	22	22145	2430 6823 4999 14373 19813 6615 12902 20578 225
MSTRG.5903.8	NEAT1	hsa-miR-5001-5p	1316.00	-231.20	157.00	-30.35	2474739	24	22145	17043 18074 5391 19461 22057 17259 17425 14631 11658
MSTRG.5903.8	NEAT1	hsa-miR-122-5p	1316.00	-182.18	161.00	-27.02	234135	22	22145	15608 19972 19463 9156 10197 19700 17426 7659 9983
MSTRG.5903.8	NEAT1	hsa-miR-548ar-5p	1316.00	-84.67	152.00	-15.62	2559759	21	22145	8561 9105 2169 11075 2816 9648 8484 3486 10648
MSTRG.5903.8	NEAT1	hsa-miR-6845-3p	1315.00	-239.20	155.00	-34.23	3096039	21	22145	990 3275 21784 416 12783 17369 64 1926 21099
MSTRG.5903.8	NEAT1	hsa-miR-548aj-5p	1314.00	-113.72	151.00	-18.86	1931919	23	22145	8562 9327 10377 12164 7917 11633 8026 3487 15022
MSTRG.5903.8	NEAT1	hsa-miR-548g-5p	1314.00	-113.72	151.00	-18.86	1203363	23	22145	8562 9327 10377 12164 7917 11633 8026 3487 15022
MSTRG.5903.8	NEAT1	hsa-miR-548x-5p	1314.00	-113.72	151.00	-18.86	1514667	23	22145	8562 9327 10377 12164 7917 11633 8026 3487 15022
MSTRG.5903.8	NEAT1	hsa-miR-570-3p	1314.00	-103.75	155.00	-20.64	749487	22	22145	20396 10861 14607 15951 17804 3630 11135 13956 15497
MSTRG.5903.8	NEAT1	hsa-miR-5590-3p	1313.00	-92.04	154.00	-16.55	2605539	21	22145	6703 15959 14928 1748 15194 9029 19211 7207 19512
MSTRG.5903.8	NEAT1	hsa-miR-34b-5p	1311.00	-178.33	152.00	-26.83	357087	23	22145	3764 7337 5405 12275 229 3189 9221 10268 17069
MSTRG.5903.8	NEAT1	hsa-miR-1972	1310.00	-218.88	158.00	-32.03	1306695	22	22145	20997 21257 302 17903 19589 6975 12420 14338 21877
MSTRG.5903.8	NEAT1	hsa-miR-125a-3p	1310.00	-178.76	152.00	-24.02	286455	22	22145	21808 12238 13036 675 3459 3948 9400 1421 16652
MSTRG.5903.8	NEAT1	hsa-miR-593-5p	1309.00	-218.16	150.00	-32.02	797883	25	22145	6848 18798 15714 15770 6049 16166 8581 6478 4071
MSTRG.5903.8	NEAT1	hsa-miR-130a-3p	1309.00	-133.16	155.00	-19.28	245907	22	22145	3799 17421 19999 14314 8259 9761 15732 1743 13248
MSTRG.5903.8	NEAT1	hsa-miR-5787	1308.00	-245.30	154.00	-31.05	2659167	20	22145	13137 14379 18078 17046 5395 7673 17428 17345 18562
MSTRG.5903.8	NEAT1	hsa-miR-3616-3p	1308.00	-169.01	156.00	-20.77	1662471	23	22145	11125 21701 11353 18554 21663 12638 14364 6829 20684
MSTRG.5903.8	NEAT1	hsa-miR-3924	1308.00	-102.22	162.00	-14.83	1793271	22	22145	13855 5830 7518 13805 13819 10357 13835 3076 4749
MSTRG.5903.8	NEAT1	hsa-miR-5001-3p	1307.00	-207.26	158.00	-27.00	2476047	22	22145	21206 19399 17566 21771 397 17162 17361 194 20794
MSTRG.5903.8	NEAT1	hsa-miR-128-3p	1305.00	-155.31	152.00	-20.31	243291	21	22145	19924 4179 13250 6316 11688 18068 14626 16627 18442
MSTRG.5903.8	NEAT1	hsa-miR-8089	1304.00	-245.57	153.00	-36.60	3378567	24	22145	1065 18799 6629 13575 14743 5961 9463 4479 20370
MSTRG.5903.8	NEAT1	hsa-miR-548j-5p	1304.00	-97.14	148.00	-15.46	1145811	22	22145	2815 9104 11075 8560 9647 8481 2168 20137 12038
MSTRG.5903.8	NEAT1	hsa-miR-5006-3p	1302.00	-169.05	154.00	-30.30	2489127	21	22145	1988 1690 14154 1923 2657 245 16316 21975 19683
MSTRG.5903.8	NEAT1	hsa-miR-3978	1302.00	-154.28	153.00	-23.99	2071875	24	22145	13182 14606 14280 2106 22086 4046 4277 8293 9564
MSTRG.5903.8	NEAT1	hsa-miR-138-2-3p	1300.00	-134.71	153.00	-20.44	257679	22	22145	8537 10238 9191 1634 7513 17708 2999 17827 20933
MSTRG.5903.8	NEAT1	hsa-miR-4646-5p	1298.00	-204.98	152.00	-30.09	2099343	22	22145	13146 18253 21047 13189 469 14179 6838 14641 21410
MSTRG.5903.8	NEAT1	hsa-miR-1299	1297.00	-153.83	162.00	-21.55	1165431	22	22145	1026 4777 14182 15890 20188 1207 472 7101 13188
MSTRG.5903.8	NEAT1	hsa-miR-330-3p	1296.00	-161.19	150.00	-22.65	447339	23	22145	19848 4334 6041 8577 2167 13009 8507 20572 19607
MSTRG.5903.8	NEAT1	hsa-miR-1255b-2-3p	1295.00	-133.02	152.00	-20.35	1254375	22	22145	12549 8040 3473 11039 19589 2447 32 3313 4543
MSTRG.5903.8	NEAT1	hsa-miR-548ah-5p	1293.00	-109.37	155.00	-16.75	1905759	20	22145	3098 9941 15958 8494 18349 5772 7548 11076 18245
MSTRG.5903.8	NEAT1	hsa-miR-139-5p	1290.00	-165.04	153.00	-31.11	136035	23	22145	8100 13401 16627 16961 13251 1339 3220 11150 11687
MSTRG.5903.8	NEAT1	hsa-miR-539-5p	1284.00	-115.68	149.00	-16.04	706323	22	22145	7777 3169 13515 11620 15428 21734 13753 14983 15735
MSTRG.5903.8	NEAT1	hsa-miR-6511b-5p	1249.00	-201.59	170.00	-29.46	2767731	24	22145	11711 1010 4268 799 839 5352 1434 20837
MSTRG.5903.8	NEAT1	hsa-miR-6782-5p	1224.00	-245.94	169.00	-33.43	2929923	25	22145	627 20815 1226 13577 14386 10493 4324 11911
MSTRG.5903.8	NEAT1	hsa-miR-224-3p	1217.00	-129.76	169.00	-20.35	213207	23	22145	1106 8124 21521 14057 12094 15598 13375 17412
MSTRG.5903.8	NEAT1	hsa-miR-3127-3p	1216.00	-228.16	161.00	-33.04	1368171	22	22145	3971 336 1923 1828 420 973 21101 240
MSTRG.5903.8	NEAT1	hsa-miR-5011-5p	1215.00	-78.44	171.00	-17.26	2503515	21	22145	10353 13814 13830 10407 15879 10607 13850 13862
MSTRG.5903.8	NEAT1	hsa-miR-4459	1211.00	-231.19	174.00	-41.06	1918839	22	22145	10488 3774 6880 2306 6500 6831 4200 20070
MSTRG.5903.8	NEAT1	hsa-miR-4452	1211.00	-155.13	173.00	-32.41	1909683	23	22145	16665 17004 19290 4801 2657 20251 4754 21628
MSTRG.5903.8	NEAT1	hsa-miR-1303	1210.00	-187.30	160.00	-35.53	1169355	22	22145	17456 19327 19493 13127 16133 17290 17074 16704
MSTRG.5903.8	NEAT1	hsa-miR-548ap-3p	1209.00	-67.56	162.00	-12.81	2494359	19	22145	8251 7366 15435 9437 9567 9227 14120 8824
MSTRG.5903.8	NEAT1	hsa-miR-576-3p	1203.00	-123.29	155.00	-22.75	759951	22	22145	5798 9740 19706 8168 7997 12259 15403 8716
MSTRG.5903.8	NEAT1	hsa-miR-5088-3p	1201.00	-215.65	167.00	-37.28	2510055	21	22145	1828 1919 339 1686 20338 22012 3970 5905
MSTRG.5903.8	NEAT1	hsa-miR-6505-5p	1201.00	-115.82	158.00	-19.18	2731107	22	22145	8467 7718 14199 3546 9679 15229 18133 15366
MSTRG.5903.8	NEAT1	hsa-miR-4773	1200.00	-147.95	159.00	-25.74	2393643	22	22145	18853 10625 3805 14687 20394 4403 3788 12987
MSTRG.5903.8	NEAT1	hsa-miR-6819-5p	1199.00	-220.09	161.00	-35.54	3026715	22	22145	4630 14387 4347 6356 20372 17040 626 13547
MSTRG.5903.8	NEAT1	hsa-miR-4691-5p	1198.00	-180.51	160.00	-26.60	2197443	23	22145	3737 745 5089 985 344 13988 4037 18862
MSTRG.5903.8	NEAT1	hsa-miR-4700-3p	1198.00	-179.48	162.00	-36.06	2218371	26	22145	6516 14678 510 19541 3790 4398 11054 12440
MSTRG.5903.8	NEAT1	hsa-miR-548t-5p	1196.00	-102.81	162.00	-20.21	1395639	21	22145	3095 9942 2817 15830 11076 18245 14421 9106
MSTRG.5903.8	NEAT1	hsa-miR-3133	1196.00	-92.09	184.00	-20.12	1378635	22	22145	15875 15311 8505 5736 8023 10106 9657 10628
MSTRG.5903.8	NEAT1	hsa-miR-6867-3p	1193.00	-183.31	159.00	-28.86	3153591	21	22145	64 328 21784 1924 11096 22016 1825 19481
MSTRG.5903.8	NEAT1	hsa-miR-640	1193.00	-165.14	158.00	-24.81	880287	21	22145	17235 19278 16536 16075 11312 19713 8812 15538
MSTRG.5903.8	NEAT1	hsa-miR-5683	1193.00	-131.39	167.00	-25.38	2617311	24	22145	12221 11522 19189 12944 16555 13327 5796 22097
MSTRG.5903.8	NEAT1	hsa-miR-548p	1193.00	-97.38	158.00	-17.70	1236063	22	22145	22082 13785 9896 3836 13932 14431 2165 4723
MSTRG.5903.8	NEAT1	hsa-miR-1976	1192.00	-184.54	162.00	-31.78	1309311	20	22145	21994 19047 420 16644 17367 972 19008 21098
MSTRG.5903.8	NEAT1	hsa-miR-3915	1191.00	-122.87	156.00	-20.77	1777575	22	22145	13481 2590 904 5960 18581 18387 7057 10833
MSTRG.5903.8	NEAT1	hsa-miR-449c-5p	1190.00	-170.13	169.00	-25.71	973155	25	22145	5401 3764 226 7337 12375 14517 19900 3189
MSTRG.5903.8	NEAT1	hsa-miR-922	1190.00	-152.23	155.00	-25.68	1067331	23	22145	20662 6051 11647 11703 3352 11173 4267 8193
MSTRG.5903.8	NEAT1	hsa-miR-548o-5p	1188.00	-89.85	156.00	-15.18	1840359	22	22145	2815 9647 2168 8560 9104 11075 8481 3485
MSTRG.5903.8	NEAT1	hsa-miR-548c-5p	1188.00	-89.85	156.00	-15.18	837123	22	22145	2815 9647 2168 8560 9104 11075 8481 3485
MSTRG.5903.8	NEAT1	hsa-miR-548am-5p	1188.00	-89.85	156.00	-15.18	2049639	22	22145	2815 9647 2168 8560 9104 11075 8481 3485
MSTRG.5903.8	NEAT1	hsa-miR-4640-5p	1187.00	-230.10	156.00	-32.16	2088879	23	22145	551 20992 17903 15823 12250 20401 17809 12870
MSTRG.5903.8	NEAT1	hsa-miR-3187-5p	1187.00	-191.59	160.00	-29.42	1492431	23	22145	18074 10709 18687 5892 4931 12206 14477 1077
MSTRG.5903.8	NEAT1	hsa-miR-92a-2-5p	1187.00	-176.04	163.00	-27.63	78483	22	22145	20814 10921 19322 21662 14387 18549 15611 14162
MSTRG.5903.8	NEAT1	hsa-miR-4533	1187.00	-168.41	158.00	-24.26	2044407	22	22145	13022 7836 6835 13185 1238 6431 4280 4050
MSTRG.5903.8	NEAT1	hsa-miR-206	1186.00	-128.21	160.00	-21.54	330927	22	22145	15607 11949 13744 19700 7656 1780 3168 20810
MSTRG.5903.8	NEAT1	hsa-miR-4468	1186.00	-124.34	156.00	-19.62	1937151	18	22145	19840 20438 21766 4271 12985 20953 3350 17517
MSTRG.5903.8	NEAT1	hsa-miR-6855-5p	1185.00	-174.75	158.00	-26.95	3120891	25	22145	13095 7677 13948 14378 19317 20318 12988 18544
MSTRG.5903.8	NEAT1	hsa-miR-3154	1185.00	-168.69	163.00	-25.59	1428339	22	22145	634 20287 12911 13143 4373 8671 19630 463
MSTRG.5903.8	NEAT1	hsa-miR-6890-3p	1185.00	-162.47	152.00	-28.02	3213759	20	22145	12206 20797 571 7350 403 19679 4712 1707
MSTRG.5903.8	NEAT1	hsa-miR-8080	1185.00	-141.90	162.00	-23.80	3366795	23	22145	10841 14046 15970 9774 3791 7792 16764 8505
MSTRG.5903.8	NEAT1	hsa-miR-3148	1185.00	-93.07	154.00	-18.20	1413951	22	22145	469 6238 5739 3636 8986 8863 16805 14987
MSTRG.5903.8	NEAT1	hsa-let-7e-5p	1184.00	-155.63	154.00	-24.15	11775	22	22145	12841 15147 3608 6823 14165 14345 8014 6074
MSTRG.5903.8	NEAT1	hsa-miR-514a-5p	1184.00	-149.90	169.00	-22.37	698475	23	22145	11362 4779 10602 12454 1031 13189 10930 18100
MSTRG.5903.8	NEAT1	hsa-miR-5689	1184.00	-146.62	160.00	-31.37	2627775	22	22145	3597 5566 11821 4243 15790 11481 18061 9128
MSTRG.5903.8	NEAT1	hsa-miR-559	1184.00	-79.89	155.00	-17.36	732483	21	22145	8561 9106 5547 8482 11072 14985 12039 14219
MSTRG.5903.8	NEAT1	hsa-miR-3617-5p	1183.00	-134.06	171.00	-32.29	1663779	22	22145	4091 16765 14237 6707 20569 2607 2288 15494
MSTRG.5903.8	NEAT1	hsa-miR-548au-5p	1182.00	-89.55	155.00	-15.18	2593767	21	22145	2816 9648 8561 9105 11076 2169 8482 3486
MSTRG.5903.8	NEAT1	hsa-miR-5589-3p	1180.00	-145.58	157.00	-23.00	2602923	23	22145	16955 5070 19959 21908 12339 21003 11640 21928
MSTRG.5903.8	NEAT1	hsa-miR-4763-5p	1179.00	-206.20	161.00	-32.47	2372715	21	22145	21468 6573 160 19267 16642 17365 396 21069
MSTRG.5903.8	NEAT1	hsa-miR-6876-3p	1179.00	-172.96	162.00	-28.06	3177135	24	22145	10167 1830 4599 2317 17399 19016 3289 5242
MSTRG.5903.8	NEAT1	hsa-miR-4524a-3p	1179.00	-143.35	156.00	-22.47	2031327	22	22145	17069 16128 13242 3771 4479 15151 7760 2322
MSTRG.5903.8	NEAT1	hsa-miR-302b-3p	1179.00	-110.57	156.00	-22.05	393711	23	22145	16546 10122 7723 19251 7355 7751 16050 18203
MSTRG.5903.8	NEAT1	hsa-miR-6796-5p	1178.00	-202.43	156.00	-33.41	2966547	23	22145	20499 13147 14385 18543 20321 10464 10918 13577
MSTRG.5903.8	NEAT1	hsa-miR-6876-5p	1178.00	-164.84	156.00	-23.98	3175827	22	22145	7833 1444 13023 19629 22093 6833 3636 4047
MSTRG.5903.8	NEAT1	hsa-miR-3653-5p	1178.00	-153.21	158.00	-25.42	1688631	20	22145	13487 355 19282 20965 16197 17245 2485 1096
MSTRG.5903.8	NEAT1	hsa-miR-761	1177.00	-165.23	155.00	-24.94	994083	22	22145	11173 21061 14739 14753 11352 14043 20664 5354
MSTRG.5903.8	NEAT1	hsa-miR-5197-3p	1176.00	-118.76	156.00	-17.92	2547987	23	22145	4371 2575 12910 609 14968 4921 17506 5959
MSTRG.5903.8	NEAT1	hsa-miR-149-3p	1175.00	-221.97	154.00	-29.38	306075	21	22145	9463 4616 642 21114 15154 6834 10928 13142
MSTRG.5903.8	NEAT1	hsa-miR-1178-3p	1175.00	-142.16	152.00	-24.93	1093491	21	22145	7353 22113 7293 17786 3719 19437 6038 16243
MSTRG.5903.8	NEAT1	hsa-miR-8059	1175.00	-142.09	152.00	-20.61	3339327	22	22145	12128 17838 8262 13884 14107 21404 10779 21710
MSTRG.5903.8	NEAT1	hsa-miR-6760-5p	1174.00	-197.66	154.00	-27.05	2872371	23	22145	636 6885 5963 9856 4279 15151 8848 6431
MSTRG.5903.8	NEAT1	hsa-miR-34a-5p	1173.00	-173.48	152.00	-28.17	149115	22	22145	3878 5404 20362 14368 4236 17069 3189 20206
MSTRG.5903.8	NEAT1	hsa-miR-6865-3p	1173.00	-171.33	161.00	-28.68	3148359	21	22145	1915 809 18502 21253 22018 1962 6530 18522
MSTRG.5903.8	NEAT1	hsa-miR-4778-3p	1173.00	-145.91	159.00	-21.65	2405415	22	22145	16715 317 4502 1919 27 2191 18487 1045
MSTRG.5903.8	NEAT1	hsa-miR-301a-3p	1173.00	-132.82	162.00	-18.46	366243	23	22145	17420 1663 3795 13246 19778 9758 15365 19996
MSTRG.5903.8	NEAT1	hsa-miR-186-5p	1173.00	-110.05	154.00	-22.89	316539	22	22145	5909 4044 5491 20547 11621 13008 12475 4653
MSTRG.5903.8	NEAT1	hsa-miR-6738-5p	1172.00	-193.94	160.00	-30.51	2816127	23	22145	14723 4327 628 4116 10971 12169 1233 3818
MSTRG.5903.8	NEAT1	hsa-miR-4796-3p	1172.00	-119.21	156.00	-16.89	2449887	22	22145	9469 7490 15826 8491 18243 2848 17636 10454
MSTRG.5903.8	NEAT1	hsa-miR-548c-3p	1171.00	-69.06	153.00	-12.29	838431	22	22145	18743 2476 5912 10275 20047 9386 10436 16799
MSTRG.5903.8	NEAT1	hsa-miR-6809-5p	1169.00	-146.36	157.00	-22.97	3000555	22	22145	9447 3797 4619 10703 8602 1722 17637 7485
MSTRG.5903.8	NEAT1	hsa-miR-4435	1168.00	-169.55	154.00	-29.00	1878291	22	22145	16111 946 15823 17268 19305 17664 20327 15778
MSTRG.5903.8	NEAT1	hsa-miR-329-5p	1167.00	-150.53	151.00	-27.05	517971	23	22145	6563 5989 17934 21516 13193 2500 18084 17616
MSTRG.5903.8	NEAT1	hsa-miR-548ak	1167.00	-90.04	159.00	-16.60	1962003	21	22145	2816 8561 8484 9648 2169 9104 3486 11076
MSTRG.5903.8	NEAT1	hsa-miR-6750-5p	1166.00	-169.77	152.00	-30.17	2846211	24	22145	13595 17629 5670 15793 12128 6584 10965 17803
MSTRG.5903.8	NEAT1	hsa-miR-3658	1166.00	-90.98	159.00	-16.62	1696479	22	22145	2891 16454 1732 14254 17673 11621 7065 9846
MSTRG.5903.8	NEAT1	hsa-miR-4672	1165.00	-154.35	154.00	-27.29	2160819	21	22145	13195 14657 14630 19759 13429 11532 16498 15215
MSTRG.5903.8	NEAT1	hsa-miR-4528	1164.00	-93.39	151.00	-16.56	2036559	22	22145	7978 8909 9784 11588 7521 8766 15983 19765
MSTRG.5903.8	NEAT1	hsa-miR-3922-5p	1163.00	-191.57	154.00	-28.31	1789347	23	22145	5108 20592 1071 3792 510 11842 21316 21289
MSTRG.5903.8	NEAT1	hsa-miR-3190-5p	1163.00	-160.83	155.00	-25.49	1500279	20	22145	950 16111 17171 20330 37 6509 13169 18788
MSTRG.5903.8	NEAT1	hsa-miR-7-5p	1163.00	-149.78	168.00	-28.21	139959	23	22145	2233 9563 14941 12693 11843 19986 3099 14281
MSTRG.5903.8	NEAT1	hsa-miR-1249-5p	1162.00	-206.13	150.00	-31.09	1186359	24	22145	7664 21116 6876 6833 18382 640 2772 9460
MSTRG.5903.8	NEAT1	hsa-miR-548f-5p	1161.00	-104.86	155.00	-16.41	1175895	22	22145	8563 12165 7918 20432 5562 9107 11634 18368
MSTRG.5903.8	NEAT1	hsa-miR-5000-5p	1160.00	-130.79	156.00	-22.37	2472123	22	22145	6329 21078 18007 4757 13088 8733 525 3986
MSTRG.5903.8	NEAT1	hsa-miR-448	1159.00	-120.51	159.00	-21.51	506199	22	22145	3540 5567 18229 5071 8297 13823 18185 21904
MSTRG.5903.8	NEAT1	hsa-miR-6803-5p	1158.00	-243.52	151.00	-39.27	2984859	22	22145	13131 19166 13535 18943 10499 10926 3178 5388
MSTRG.5903.8	NEAT1	hsa-miR-1228-3p	1158.00	-142.24	152.00	-21.88	1113111	20	22145	17321 3714 12727 18062 2472 3417 4786 19957
MSTRG.5903.8	NEAT1	hsa-miR-5580-3p	1158.00	-132.50	155.00	-22.35	2571531	22	22145	15781 8295 2689 7820 11641 19844 13508 15493
MSTRG.5903.8	NEAT1	hsa-miR-6840-3p	1156.00	-179.64	152.00	-27.53	3085575	22	22145	11308 21311 10532 19795 6882 3775 16388 1244
MSTRG.5903.8	NEAT1	hsa-miR-335-5p	1155.00	-101.99	155.00	-15.07	478731	23	22145	11633 8575 12251 9323 13785 4920 270 10373
MSTRG.5903.8	NEAT1	hsa-miR-5004-5p	1154.00	-151.97	154.00	-24.97	2482587	22	22145	11699 3794 14044 14363 2840 6521 7793 21700
MSTRG.5903.8	NEAT1	hsa-miR-1272	1153.00	-128.97	151.00	-25.13	1222983	26	22145	11234 5119 15682 20619 16810 10739 17529 9935
MSTRG.5903.8	NEAT1	hsa-miR-616-5p	1153.00	-99.31	160.00	-16.68	834507	22	22145	15561 16781 8027 15302 17544 20572 8004 8253
MSTRG.5903.8	NEAT1	hsa-miR-6893-3p	1152.00	-199.80	154.00	-32.70	3221607	22	22145	1225 18673 17167 414 17551 21157 5899 16644
MSTRG.5903.8	NEAT1	hsa-miR-6806-5p	1152.00	-197.51	156.00	-31.24	2992707	24	22145	11711 8297 18469 6853 1006 2516 16607 14343
MSTRG.5903.8	NEAT1	hsa-miR-5692a	1152.00	-70.27	153.00	-11.66	2631699	22	22145	15426 10216 19655 10645 9175 9649 12037 20026
MSTRG.5903.8	NEAT1	hsa-miR-6778-5p	1151.00	-190.42	150.00	-30.73	2919459	22	22145	1419 15583 6805 13149 20357 15155 10783 21176
MSTRG.5903.8	NEAT1	hsa-miR-4764-5p	1151.00	-141.81	148.00	-20.87	2375331	21	22145	8169 12261 19707 15587 18776 9740 11414 15607
MSTRG.5903.8	NEAT1	hsa-miR-4735-3p	1151.00	-110.70	146.00	-16.88	2303391	21	22145	15764 19250 5344 21803 8288 21301 16052 14702
MSTRG.5903.8	NEAT1	hsa-miR-605-3p	1151.00	-103.46	156.00	-15.40	818811	22	22145	3191 5954 1523 4663 12235 20069 1443 6255
MSTRG.5903.8	NEAT1	hsa-miR-1226-3p	1150.00	-175.94	151.00	-29.89	1107879	22	22145	21366 4069 12268 15768 6673 6054 11650 14595
MSTRG.5903.8	NEAT1	hsa-miR-6813-5p	1149.00	-208.40	155.00	-31.95	3011019	23	22145	456 12878 10696 21800 938 3880 16187 16863
MSTRG.5903.8	NEAT1	hsa-miR-664a-5p	1147.00	-144.59	149.00	-27.15	1255683	24	22145	8032 3996 945 18785 12134 17312 19347 21530
MSTRG.5903.8	NEAT1	hsa-miR-1185-5p	1146.00	-107.00	153.00	-23.37	970539	21	22145	8976 9600 21700 11991 18222 4671 5731 11417
MSTRG.5903.8	NEAT1	hsa-miR-661	1145.00	-205.84	149.00	-32.49	903831	24	22145	192 9815 13589 18810 12721 11676 19128 21195
MSTRG.5903.8	NEAT1	hsa-miR-7157-5p	1142.00	-131.02	147.00	-23.65	3268695	23	22145	12622 5821 17147 7979 11559 1198 5024 7114
MSTRG.5903.8	NEAT1	hsa-miR-4261	1141.00	-103.81	147.00	-16.82	1590531	16	22145	1071 17810 7003 10969 6591 20662 4399 16843
MSTRG.5903.8	NEAT1	hsa-miR-6512-5p	1071.00	-125.22	165.00	-22.67	2749419	22	22145	14116 18759 14446 7931 16852 738 14957
MSTRG.5903.8	NEAT1	hsa-miR-4651	1070.00	-188.87	164.00	-33.94	2109807	20	22145	631 6357 10500 20819 14390 21678 10924
MSTRG.5903.8	NEAT1	hsa-miR-5588-5p	1070.00	-134.57	167.00	-24.22	2598999	21	22145	5054 1224 12713 14534 454 16259 18629
MSTRG.5903.8	NEAT1	hsa-miR-4769-5p	1069.00	-167.27	164.00	-27.02	2385795	24	22145	21677 20500 15105 8471 8009 19699 4320
MSTRG.5903.8	NEAT1	hsa-miR-1468-3p	1067.00	-75.04	160.00	-16.16	960075	22	22145	13785 6174 10649 10567 13985 14436 20094
MSTRG.5903.8	NEAT1	hsa-miR-331-3p	1066.00	-179.21	164.00	-32.78	469575	21	22145	21108 21199 4003 139 10710 4638 18972
MSTRG.5903.8	NEAT1	hsa-miR-6838-5p	1065.00	-136.13	162.00	-24.25	3079035	22	22145	18849 11176 20667 3805 19905 15774 13173
MSTRG.5903.8	NEAT1	hsa-miR-4667-3p	1063.00	-171.82	159.00	-32.47	2147739	21	22145	21781 419 22016 20753 21098 973 6473
MSTRG.5903.8	NEAT1	hsa-miR-3692-3p	1062.00	-137.03	166.00	-22.87	1756647	24	22145	307 6448 7138 10845 21233 16624 517
MSTRG.5903.8	NEAT1	hsa-miR-339-5p	1059.00	-181.73	163.00	-33.67	476115	23	22145	56 18867 1820 19113 21068 14024 1
MSTRG.5903.8	NEAT1	hsa-miR-525-5p	1059.00	-155.53	159.00	-27.63	609531	21	22145	12177 6028 5089 9862 5107 21726 1996
MSTRG.5903.8	NEAT1	hsa-miR-152-3p	1058.00	-116.48	168.00	-23.89	275991	21	22145	3800 13250 19999 5402 11146 9762 17857
MSTRG.5903.8	NEAT1	hsa-miR-6884-5p	1056.00	-137.79	166.00	-25.89	3196755	22	22145	10814 7670 5352 18832 13139 3885 2298
MSTRG.5903.8	NEAT1	hsa-miR-506-5p	1054.00	-110.83	171.00	-19.52	686703	22	22145	10525 6590 19239 10132 4284 11732 3510
MSTRG.5903.8	NEAT1	hsa-miR-374a-3p	1054.00	-99.63	172.00	-18.67	419871	22	22145	9043 9076 9964 686 16821 15743 10584
MSTRG.5903.8	NEAT1	hsa-miR-665	1053.00	-162.80	168.00	-28.67	1047711	20	22145	3777 6883 18006 12987 2307 19800 14195
MSTRG.5903.8	NEAT1	hsa-miR-3670	1053.00	-151.29	159.00	-26.55	1716099	24	22145	21079 16242 618 18986 12860 6796 12729
MSTRG.5903.8	NEAT1	hsa-miR-7844-5p	1052.00	-120.55	164.00	-21.35	3304011	22	22145	18256 1646 1300 5728 13016 16971 9560
MSTRG.5903.8	NEAT1	hsa-miR-4775	1052.00	-56.56	160.00	-10.80	2397567	22	22145	19342 16149 11742 17305 10246 4842 2159
MSTRG.5903.8	NEAT1	hsa-miR-6721-5p	1051.00	-170.90	161.00	-28.34	2775579	23	22145	21662 12637 6914 10703 12967 6819 12003
MSTRG.5903.8	NEAT1	hsa-miR-1273g-3p	1051.00	-165.12	171.00	-30.44	2524443	21	22145	20454 401 17166 19678 572 18602 21226
MSTRG.5903.8	NEAT1	hsa-miR-34c-5p	1051.00	-146.92	159.00	-25.10	359703	23	22145	14367 20362 5404 2427 9763 20205 3877
MSTRG.5903.8	NEAT1	hsa-miR-301b-3p	1051.00	-126.04	162.00	-21.48	1058175	23	22145	17420 1663 3798 13246 9758 19778 19996
MSTRG.5903.8	NEAT1	hsa-miR-372-3p	1051.00	-125.60	159.00	-23.61	414639	23	22145	16050 7723 19244 7356 4945 10123 14701
MSTRG.5903.8	NEAT1	hsa-miR-6886-3p	1050.00	-189.58	158.00	-31.28	3203295	21	22145	21793 20339 429 337 1828 3981 21102
MSTRG.5903.8	NEAT1	hsa-miR-4725-3p	1050.00	-168.41	172.00	-33.41	2281155	22	22145	5954 6836 6430 3104 13576 19813 20479
MSTRG.5903.8	NEAT1	hsa-miR-23a-3p	1050.00	-127.77	162.00	-32.22	44475	21	22145	952 13625 16368 3380 16462 11777 6034
MSTRG.5903.8	NEAT1	hsa-miR-6743-5p	1049.00	-201.42	170.00	-34.07	2829207	22	22145	2431 17811 15158 4623 13599 12980 14373
MSTRG.5903.8	NEAT1	hsa-miR-6773-3p	1049.00	-144.08	165.00	-26.32	2907687	22	22145	21349 14023 18916 566 8235 17437 19474
MSTRG.5903.8	NEAT1	hsa-miR-214-3p	1048.00	-163.36	158.00	-30.21	189663	22	22145	11644 14739 14753 21060 6051 5026 19906
MSTRG.5903.8	NEAT1	hsa-miR-4693-5p	1048.00	-118.28	160.00	-26.87	2201367	23	22145	9551 11193 9367 6540 11509 15257 10419
MSTRG.5903.8	NEAT1	hsa-miR-4271	1047.00	-158.63	167.00	-30.61	1606227	19	22145	3106 642 6438 6841 5955 19816 2778
MSTRG.5903.8	NEAT1	hsa-miR-4639-5p	1047.00	-119.26	160.00	-21.35	2086263	22	22145	21087 19242 2437 12422 6697 15294 14009
MSTRG.5903.8	NEAT1	hsa-miR-520a-5p	1046.00	-152.07	162.00	-25.50	601683	21	22145	6028 9862 21728 12177 5088 5107 256
MSTRG.5903.8	NEAT1	hsa-miR-3666	1046.00	-128.17	159.00	-20.70	1710867	21	22145	3800 19999 15732 13250 1666 9760 17420
MSTRG.5903.8	NEAT1	hsa-miR-6511b-3p	1045.00	-172.70	159.00	-31.22	2769039	23	22145	21367 17326 1692 1956 812 3645 5933
MSTRG.5903.8	NEAT1	hsa-miR-6873-3p	1045.00	-156.83	169.00	-33.35	3169287	23	22145	326 62 21783 20916 4578 751 989
MSTRG.5903.8	NEAT1	hsa-miR-4638-3p	1045.00	-154.48	163.00	-25.75	2084955	23	22145	11371 12207 14478 14694 21860 12383 18688
MSTRG.5903.8	NEAT1	hsa-miR-522-3p	1045.00	-89.14	164.00	-21.87	656619	22	22145	1107 21521 13376 8122 12093 15599 14055
MSTRG.5903.8	NEAT1	hsa-miR-3613-3p	1045.00	-61.20	158.00	-11.07	1655931	24	22145	18746 16802 3633 10274 9304 5736 16911
MSTRG.5903.8	NEAT1	hsa-miR-6729-3p	1044.00	-174.34	158.00	-36.87	2793891	21	22145	103 3335 1872 4547 1962 501 2913
MSTRG.5903.8	NEAT1	hsa-miR-4518	1043.00	-157.71	157.00	-27.37	2019555	26	22145	9566 21010 21028 1793 4894 7775 19813
MSTRG.5903.8	NEAT1	hsa-miR-7106-5p	1042.00	-178.93	161.00	-33.75	3228147	20	22145	8171 19723 4052 643 2777 6837 18023
MSTRG.5903.8	NEAT1	hsa-miR-1264	1042.00	-94.28	160.00	-19.67	939147	23	22145	18275 19205 16274 5865 21581 19508 5554
MSTRG.5903.8	NEAT1	hsa-miR-3189-5p	1041.00	-188.37	165.00	-36.61	1496355	25	22145	4222 11805 20761 771 147 2967 4845
MSTRG.5903.8	NEAT1	hsa-miR-6859-5p	1041.00	-124.71	154.00	-23.71	3131355	23	22145	12865 5744 5410 8864 11897 20657 5312
MSTRG.5903.8	NEAT1	hsa-miR-4720-5p	1039.00	-118.28	164.00	-21.00	2265459	22	22145	14536 16257 1222 7825 5053 12713 453
MSTRG.5903.8	NEAT1	hsa-miR-760	1038.00	-182.41	162.00	-32.24	1055559	20	22145	18792 12458 21209 1212 20852 21516 21842
MSTRG.5903.8	NEAT1	hsa-miR-767-3p	1038.00	-146.88	160.00	-30.65	948303	23	22145	3715 20769 7291 21012 22111 15461 20969
MSTRG.5903.8	NEAT1	hsa-miR-7159-5p	1038.00	-98.62	162.00	-23.49	3276543	21	22145	6799 8498 4564 8392 16919 12589 19732
MSTRG.5903.8	NEAT1	hsa-miR-6753-5p	1037.00	-178.75	160.00	-31.97	2854059	22	22145	6850 21321 13315 6599 20992 14792 2306
MSTRG.5903.8	NEAT1	hsa-miR-6891-5p	1037.00	-149.42	160.00	-26.09	3215067	19	22145	4619 6834 1240 18227 4313 635 7839
MSTRG.5903.8	NEAT1	hsa-miR-6730-5p	1037.00	-137.05	171.00	-30.10	2795199	23	22145	5341 6934 8671 5404 9507 3093 14178
MSTRG.5903.8	NEAT1	hsa-miR-6874-3p	1037.00	-128.02	159.00	-26.63	3171903	23	22145	21159 10029 21847 3293 12782 7606 4382
MSTRG.5903.8	NEAT1	hsa-miR-126-5p	1037.00	-46.00	158.00	-12.42	289071	21	22145	10517 16739 2048 9065 13696 9932 10113
MSTRG.5903.8	NEAT1	hsa-miR-3157-5p	1036.00	-153.36	156.00	-28.01	1433571	22	22145	4821 15351 17432 19469 20446 12662 21439
MSTRG.5903.8	NEAT1	hsa-miR-6501-3p	1036.00	-135.37	161.00	-25.34	2721951	23	22145	3041 12245 3806 11667 14436 2338 7117
MSTRG.5903.8	NEAT1	hsa-miR-215-3p	1036.00	-125.20	168.00	-22.77	192279	23	22145	17132 14024 5663 1636 21348 21402 566
MSTRG.5903.8	NEAT1	hsa-miR-302c-3p	1036.00	-113.50	160.00	-22.54	396327	23	22145	16546 19251 7724 10123 7355 16050 16213
MSTRG.5903.8	NEAT1	hsa-miR-6783-3p	1035.00	-164.48	157.00	-28.93	2933847	22	22145	9817 16995 16226 17376 21411 694 11104
MSTRG.5903.8	NEAT1	hsa-miR-6860	1035.00	-158.01	161.00	-27.28	3136587	22	22145	10705 1079 4933 5893 18076 14478 18690
MSTRG.5903.8	NEAT1	hsa-miR-6832-5p	1035.00	-132.36	160.00	-29.76	3060723	23	22145	20661 6068 9859 16135 8854 19326 9478
MSTRG.5903.8	NEAT1	hsa-miR-6505-3p	1035.00	-125.81	153.00	-23.71	2732415	21	22145	7103 4169 2493 347 2095 20922 2196
MSTRG.5903.8	NEAT1	hsa-miR-3123	1035.00	-85.15	155.00	-15.81	1357707	17	22145	6303 1994 15510 19695 10009 12005 14063
MSTRG.5903.8	NEAT1	hsa-miR-551b-5p	1035.00	-78.69	152.00	-12.98	744255	22	22145	18740 8252 16010 2451 10273 16307 17741
MSTRG.5903.8	NEAT1	hsa-miR-6511a-3p	1034.00	-166.32	161.00	-31.50	2748111	22	22145	1693 21368 17327 1957 813 3646 5934
MSTRG.5903.8	NEAT1	hsa-miR-3692-5p	1032.00	-173.73	154.00	-28.26	1755339	24	22145	5895 454 7020 1224 914 21502 16112
MSTRG.5903.8	NEAT1	hsa-miR-4686	1032.00	-132.65	162.00	-25.41	2185671	23	22145	1156 2410 916 1552 21506 3698 16511
MSTRG.5903.8	NEAT1	hsa-miR-516b-5p	1032.00	-120.26	152.00	-24.11	642231	22	22145	11361 7603 12843 801 10929 7396 13188
MSTRG.5903.8	NEAT1	hsa-miR-4766-3p	1032.00	-94.67	167.00	-20.42	2380563	21	22145	9830 8808 20528 5885 4725 3156 9668
MSTRG.5903.8	NEAT1	hsa-miR-1285-3p	1031.00	-140.51	164.00	-32.27	1149735	22	22145	17985 4932 5895 10706 18076 18689 14696
MSTRG.5903.8	NEAT1	hsa-miR-4769-3p	1030.00	-152.32	160.00	-36.55	2387103	22	22145	4705 21402 1636 322 20792 19674 21125
MSTRG.5903.8	NEAT1	hsa-miR-24-3p	1030.00	-138.52	154.00	-22.54	47091	22	22145	15816 1282 21213 283 3952 21040 2717
MSTRG.5903.8	NEAT1	hsa-miR-4786-5p	1029.00	-152.81	156.00	-27.31	2427651	22	22145	17994 14488 21874 14338 6974 13316 512
MSTRG.5903.8	NEAT1	hsa-miR-4719	1029.00	-76.09	159.00	-12.51	2264151	22	22145	21587 15991 6092 13663 2586 19532 6463
MSTRG.5903.8	NEAT1	hsa-miR-2115-3p	1028.00	-119.05	157.00	-24.77	1319775	22	22145	19849 16879 9092 17931 18737 6968 18216
MSTRG.5903.8	NEAT1	hsa-miR-3942-5p	1028.00	-89.25	164.00	-18.96	1822047	22	22145	5886 3155 16989 4722 14962 729 9666
MSTRG.5903.8	NEAT1	hsa-miR-4729	1028.00	-85.34	156.00	-16.60	2290311	22	22145	4525 7110 9357 9966 13046 1196 19663
MSTRG.5903.8	NEAT1	hsa-miR-6798-5p	1027.00	-193.39	154.00	-32.64	2971779	23	22145	17851 6877 6026 12173 19814 14807 16516
MSTRG.5903.8	NEAT1	hsa-miR-6731-5p	1027.00	-150.98	155.00	-23.12	2797815	22	22145	15155 8777 9159 10200 20355 6894 6022
MSTRG.5903.8	NEAT1	hsa-miR-6881-3p	1027.00	-145.14	151.00	-27.36	3190215	22	22145	16643 16984 18490 1829 1919 1791 355
MSTRG.5903.8	NEAT1	hsa-miR-3153	1027.00	-144.21	157.00	-23.97	1424415	23	22145	4280 12476 6020 10552 14178 20398 5406
MSTRG.5903.8	NEAT1	hsa-miR-548an	1027.00	-92.74	154.00	-15.43	2056179	20	22145	5408 21595 21969 2684 6257 3193 5954
MSTRG.5903.8	NEAT1	hsa-miR-6768-5p	1026.00	-158.02	155.00	-30.69	2893299	23	22145	3673 19757 6741 3811 6898 12987 13197
MSTRG.5903.8	NEAT1	hsa-miR-6501-5p	1026.00	-147.29	155.00	-25.50	2720643	22	22145	17143 17053 6699 14818 125 16683 5234
MSTRG.5903.8	NEAT1	hsa-miR-6828-5p	1026.00	-128.94	160.00	-22.48	3050259	22	22145	4429 21381 20619 21046 10092 10552 17804
MSTRG.5903.8	NEAT1	hsa-miR-7110-3p	1025.00	-188.79	154.00	-29.71	3239919	22	22145	985 22007 21782 1925 20782 17154 328
MSTRG.5903.8	NEAT1	hsa-miR-148b-3p	1025.00	-112.23	160.00	-21.70	466959	22	22145	3799 13249 19998 1664 5401 11148 17855
MSTRG.5903.8	NEAT1	hsa-miR-6894-5p	1024.00	-155.35	157.00	-30.62	3222915	24	22145	8167 9597 2420 4612 18220 8974 18015
MSTRG.5903.8	NEAT1	hsa-miR-4753-5p	1024.00	-124.29	162.00	-24.75	2343939	22	22145	18300 5109 15042 13318 12872 17904 20406
MSTRG.5903.8	NEAT1	hsa-miR-205-3p	1024.00	-86.13	151.00	-17.21	177891	21	22145	20146 7122 10210 15024 12592 17758 2792
MSTRG.5903.8	NEAT1	hsa-miR-4301	1023.00	-143.06	153.00	-25.85	1538211	20	22145	17329 12441 8802 1696 1957 8223 21366
MSTRG.5903.8	NEAT1	hsa-miR-3976	1022.00	-110.35	152.00	-20.52	2069259	24	22145	9279 15203 4406 10326 3349 8068 8831
MSTRG.5903.8	NEAT1	hsa-miR-6069	1021.00	-163.52	150.00	-30.79	2664399	21	22145	18672 12133 18542 14378 6871 945 1473
MSTRG.5903.8	NEAT1	hsa-miR-7114-5p	1021.00	-146.50	166.00	-27.32	3249075	21	22145	18730 14745 21691 1155 21425 21551 7380
MSTRG.5903.8	NEAT1	hsa-miR-362-3p	1021.00	-114.04	158.00	-19.06	383247	22	22145	3413 2257 16598 13049 6099 6441 3715
MSTRG.5903.8	NEAT1	hsa-miR-6507-5p	1021.00	-91.34	157.00	-17.25	2736339	21	22145	12475 7859 1719 3487 11999 12039 13978
MSTRG.5903.8	NEAT1	hsa-miR-642a-3p	1020.00	-120.52	151.00	-21.28	884211	22	22145	11642 19619 10593 2691 9285 10333 16488
MSTRG.5903.8	NEAT1	hsa-miR-7110-5p	1019.00	-172.88	155.00	-31.20	3238611	21	22145	10500 16518 13535 18776 13584 10927 18944
MSTRG.5903.8	NEAT1	hsa-miR-3173-5p	1019.00	-156.03	154.00	-28.90	1459731	22	22145	406 325 21069 21368 182 2279 4065
MSTRG.5903.8	NEAT1	hsa-let-7a-5p	1019.00	-123.67	162.00	-20.22	3	22	22145	12841 14345 15147 14166 3608 6074 6823
MSTRG.5903.8	NEAT1	hsa-miR-942-3p	1018.00	-123.07	149.00	-22.89	1086951	22	22145	3266 3075 20219 20075 11879 13342 11639
MSTRG.5903.8	NEAT1	hsa-miR-6722-3p	1017.00	-191.61	159.00	-33.84	2778195	22	22145	10480 12976 632 16520 21040 21059 6826
MSTRG.5903.8	NEAT1	hsa-miR-6773-5p	1017.00	-172.30	152.00	-28.60	2906379	23	22145	6885 21192 3950 21501 6595 21315 21817
MSTRG.5903.8	NEAT1	hsa-miR-548o-3p	1017.00	-76.30	157.00	-13.36	1213827	22	22145	8533 1301 8103 8249 18737 2235 18339
MSTRG.5903.8	NEAT1	hsa-miR-6831-5p	1016.00	-154.74	153.00	-26.96	3058107	24	22145	14172 6068 14342 18031 6889 7688 14439
MSTRG.5903.8	NEAT1	hsa-miR-5693	1016.00	-122.30	155.00	-22.15	2634315	22	22145	18066 17037 3877 7450 14617 18110 7213
MSTRG.5903.8	NEAT1	hsa-miR-5585-3p	1013.00	-120.26	156.00	-40.67	2587227	22	22145	14095 19384 14200 7717 15035 16893 8340
MSTRG.5903.8	NEAT1	hsa-miR-196a-3p	1012.00	-103.48	159.00	-19.81	167427	22	22145	17981 18719 11352 14040 20615 8320 14777
MSTRG.5903.8	NEAT1	hsa-miR-3160-5p	1011.00	-124.40	151.00	-25.77	1440111	22	22145	7400 14325 116 6512 21458 16937 992
MSTRG.5903.8	NEAT1	hsa-miR-520d-3p	1011.00	-110.33	150.00	-21.51	636999	22	22145	7356 16549 19248 7725 18204 14422 16050
MSTRG.5903.8	NEAT1	hsa-miR-338-5p	1011.00	-85.37	151.00	-20.85	473499	22	22145	12062 3221 20240 14962 6202 2522 8319
MSTRG.5903.8	NEAT1	hsa-miR-340-5p	1010.00	-62.93	156.00	-12.56	443415	22	22145	8903 7366 15878 8675 9281 10329 12050
MSTRG.5903.8	NEAT1	hsa-miR-641	1009.00	-100.23	159.00	-18.12	881595	24	22145	16761 14236 8751 9771 13953 2286 12057
MSTRG.5903.8	NEAT1	hsa-let-7g-5p	1007.00	-111.94	159.00	-18.16	217131	22	22145	12840 14165 3608 14345 6074 6823 8014
MSTRG.5903.8	NEAT1	hsa-miR-548u	1006.00	-98.72	150.00	-22.68	1402179	23	22145	9045 3549 5734 17969 15164 8102 18532
MSTRG.5903.8	NEAT1	hsa-miR-4666a-5p	1006.00	-79.27	149.00	-15.94	2143815	21	22145	7319 10654 9126 7235 21928 5446 13825
MSTRG.5903.8	NEAT1	hsa-miR-6861-5p	1005.00	-181.02	149.00	-34.22	3137895	22	22145	1426 19385 21511 14663 18073 8793 9815
MSTRG.5903.8	NEAT1	hsa-miR-4662a-3p	1005.00	-79.44	149.00	-12.89	2132043	22	22145	8839 8357 4320 5618 12689 7537 8075
MSTRG.5903.8	NEAT1	hsa-miR-4779	1004.00	-124.91	150.00	-19.86	2406723	22	22145	6831 2302 2771 1236 4615 6879 10449
MSTRG.5903.8	NEAT1	hsa-miR-376b-3p	1003.00	-99.35	151.00	-17.54	533667	22	22145	14949 20012 7761 8869 9139 11031 16588
MSTRG.5903.8	NEAT1	hsa-miR-6748-5p	1002.00	-167.83	147.00	-28.53	2840979	22	22145	11677 14286 4183 10472 1422 10789 13038
MSTRG.5903.8	NEAT1	hsa-miR-6780a-5p	1002.00	-159.33	145.00	-24.87	2924691	23	22145	641 22093 13144 7070 18036 4051 5745
MSTRG.5903.8	NEAT1	hsa-miR-634	1002.00	-115.54	146.00	-22.30	872439	22	22145	4161 6053 2064 8808 21872 11649 15768
MSTRG.5903.8	NEAT1	hsa-miR-4709-3p	1001.00	-127.53	151.00	-24.78	2236683	23	22145	4373 19632 7376 8294 4921 9159 10200
MSTRG.5903.8	NEAT1	hsa-miR-5582-5p	1001.00	-99.63	147.00	-16.39	2578071	22	22145	3573 21752 21591 21855 7213 16489 16957
MSTRG.5903.8	NEAT1	hsa-miR-4323	1000.00	-147.37	149.00	-31.28	1570911	18	22145	20766 2001 779 21373 11813 17902 19107
MSTRG.5903.8	NEAT1	hsa-miR-148b-5p	1000.00	-93.38	151.00	-17.72	465651	22	22145	10029 7826 8041 4800 9024 4383 7606
MSTRG.5903.8	NEAT1	hsa-miR-619-3p	999.00	-127.28	146.00	-22.21	843663	24	22145	21279 9237 21334 18091 10282 13276 4305
MSTRG.5903.8	NEAT1	hsa-miR-33a-3p	999.00	-54.94	151.00	-12.78	74559	22	22145	671 10123 15922 3454 7656 9645 16550
MSTRG.5903.8	NEAT1	hsa-miR-483-3p	998.00	-137.98	148.00	-24.85	536283	21	22145	12623 8275 815 350 16093 9821 18928
MSTRG.5903.8	NEAT1	hsa-miR-4699-5p	998.00	-77.59	144.00	-12.34	2214447	22	22145	5513 9268 10315 10055 11203 437 13763
MSTRG.5903.8	NEAT1	hsa-miR-374a-5p	997.00	-42.65	146.00	-8.38	418563	22	22145	11797 13776 12064 18162 11781 6217 9016
MSTRG.5903.8	NEAT1	hsa-miR-613	991.00	-83.41	148.00	-21.30	829275	20	22145	7660 19027 10672 13747 15609 19702 20812
MSTRG.5903.8	NEAT1	hsa-miR-4645-5p	989.00	-105.59	145.00	-20.33	2096727	19	22145	801 233 12973 1310 3577 11107 12419
MSTRG.5903.8	NEAT1	hsa-miR-4430	931.00	-150.69	163.00	-28.61	1867827	18	22145	17048 19467 7675 17430 5397 18546
MSTRG.5903.8	NEAT1	hsa-miR-874-5p	931.00	-149.43	172.00	-28.80	1012395	23	22145	21497 21312 4645 21370 20167 17966
MSTRG.5903.8	NEAT1	hsa-miR-373-3p	928.00	-122.87	169.00	-23.78	417255	23	22145	19248 16048 7355 7724 14419 4944
MSTRG.5903.8	NEAT1	hsa-miR-1304-3p	926.00	-127.46	175.00	-32.75	1171971	22	22145	19437 16243 5079 4808 7350 150
MSTRG.5903.8	NEAT1	hsa-miR-6787-3p	923.00	-154.74	167.00	-31.62	2944311	22	22145	16247 17404 12189 282 21275 21791
MSTRG.5903.8	NEAT1	hsa-miR-766-5p	923.00	-132.03	167.00	-24.57	979695	22	22145	19720 6880 640 2301 18584 18387
MSTRG.5903.8	NEAT1	hsa-miR-4723-3p	922.00	-156.27	161.00	-31.27	2274615	22	22145	751 4580 3931 22018 805 324
MSTRG.5903.8	NEAT1	hsa-miR-921	922.00	-126.98	171.00	-32.05	1066023	25	22145	10543 3610 13754 2590 5115 14367
MSTRG.5903.8	NEAT1	hsa-miR-485-5p	920.00	-113.94	163.00	-25.45	538899	22	22145	7672 3884 18834 13136 10812 18077
MSTRG.5903.8	NEAT1	hsa-miR-198	917.00	-164.62	167.00	-32.62	119031	22	22145	21054 18004 6029 9862 8422 2844
MSTRG.5903.8	NEAT1	hsa-miR-497-3p	916.00	-96.20	172.00	-18.09	582063	22	22145	8247 6322 9435 884 19536 2450
MSTRG.5903.8	NEAT1	hsa-miR-1324	912.00	-91.71	158.00	-17.44	1272687	24	22145	12627 19030 4201 7754 15206 15279
MSTRG.5903.8	NEAT1	hsa-miR-23b-3p	910.00	-115.51	161.00	-31.13	227595	21	22145	952 3380 13624 16368 16461 6034
MSTRG.5903.8	NEAT1	hsa-miR-802	909.00	-86.57	157.00	-19.93	986235	23	22145	16560 891 20615 18414 790 12906
MSTRG.5903.8	NEAT1	hsa-miR-3126-5p	907.00	-138.33	166.00	-31.88	1364247	22	22145	2590 19720 16863 12902 17812 15155
MSTRG.5903.8	NEAT1	hsa-miR-548m	906.00	-80.00	163.00	-22.41	1211211	21	22145	20272 18176 9508 14421 21302 8627
MSTRG.5903.8	NEAT1	hsa-miR-29b-3p	904.00	-104.55	167.00	-23.00	99411	23	22145	4473 7935 15452 21228 6481 15770
MSTRG.5903.8	NEAT1	hsa-miR-6817-5p	903.00	-131.49	160.00	-28.40	3021483	24	22145	21117 19672 21400 4704 17870 1635
MSTRG.5903.8	NEAT1	hsa-miR-302d-3p	903.00	-89.06	152.00	-18.67	398943	23	22145	7356 7723 16546 19244 16044 10123
MSTRG.5903.8	NEAT1	hsa-miR-3116	902.00	-109.12	161.00	-21.57	1344627	22	22145	14206 1067 211 19129 10285 4306
MSTRG.5903.8	NEAT1	hsa-miR-29c-3p	901.00	-101.78	163.00	-21.63	347931	22	22145	4474 7935 15452 21229 6482 15775
MSTRG.5903.8	NEAT1	hsa-miR-6748-3p	900.00	-160.94	165.00	-35.32	2842287	21	22145	19114 21137 1834 18868 329 1817
MSTRG.5903.8	NEAT1	hsa-miR-224-5p	900.00	-108.39	165.00	-31.07	211899	21	22145	21326 9756 16303 14885 16007 5627
MSTRG.5903.8	NEAT1	hsa-miR-4758-3p	899.00	-162.07	156.00	-32.99	2362251	23	22145	21368 155 3423 776 20124 1864
MSTRG.5903.8	NEAT1	hsa-miR-4292	899.00	-159.88	157.00	-31.75	1629771	18	22145	11581 562 21201 10711 45 19169
MSTRG.5903.8	NEAT1	hsa-miR-3936	899.00	-121.06	165.00	-28.17	1811583	22	22145	11251 4327 630 20823 4277 462
MSTRG.5903.8	NEAT1	hsa-miR-670-3p	899.00	-98.98	160.00	-20.76	988851	21	22145	19583 15565 8091 16085 6471 17713
MSTRG.5903.8	NEAT1	hsa-miR-6851-3p	898.00	-156.52	161.00	-31.61	3111735	21	22145	21793 21111 421 12702 3982 20340
MSTRG.5903.8	NEAT1	hsa-miR-6878-3p	898.00	-125.37	155.00	-26.67	3182367	21	22145	4588 16657 756 17219 13155 19282
MSTRG.5903.8	NEAT1	hsa-miR-3170	898.00	-106.53	160.00	-20.19	1457115	22	22145	7682 20320 13950 19320 18546 13132
MSTRG.5903.8	NEAT1	hsa-miR-493-5p	898.00	-90.00	153.00	-19.88	566367	22	22145	7945 7990 20079 13446 3075 5073
MSTRG.5903.8	NEAT1	hsa-miR-509-3-5p	897.00	-128.75	159.00	-26.03	1069947	22	22145	13176 19371 16613 20672 11482 16961
MSTRG.5903.8	NEAT1	hsa-miR-326	897.00	-123.80	154.00	-27.72	459111	20	22145	12457 12213 12198 18809 21840 21515
MSTRG.5903.8	NEAT1	hsa-miR-4656	896.00	-165.87	173.00	-36.80	2120271	23	22145	18558 12876 5346 10697 10810 6828
MSTRG.5903.8	NEAT1	hsa-miR-3187-3p	896.00	-152.84	160.00	-31.65	1493739	20	22145	18787 13169 22069 18570 6507 11773
MSTRG.5903.8	NEAT1	hsa-miR-4649-3p	896.00	-151.34	169.00	-33.75	2105883	21	22145	18874 7343 12875 1001 21212 7677
MSTRG.5903.8	NEAT1	hsa-miR-7113-5p	896.00	-126.65	154.00	-26.28	3246459	21	22145	944 4285 9861 15796 17139 21014
MSTRG.5903.8	NEAT1	hsa-miR-181a-2-3p	896.00	-104.18	169.00	-29.79	153039	22	22145	17587 14485 13112 7899 15039 17923
MSTRG.5903.8	NEAT1	hsa-miR-580-5p	896.00	-95.60	158.00	-22.91	766491	22	22145	3371 7544 15683 19408 18892 16076
MSTRG.5903.8	NEAT1	hsa-miR-4789-3p	896.00	-93.93	167.00	-21.83	2435499	21	22145	6340 13204 9286 10334 6116 15787
MSTRG.5903.8	NEAT1	hsa-miR-548ba	896.00	-83.32	156.00	-18.92	3321015	22	22145	2815 18174 14218 18166 3191 6255
MSTRG.5903.8	NEAT1	hsa-miR-6508-5p	896.00	-79.95	158.00	-17.05	2738955	21	22145	15089 18425 7101 13672 5727 12098
MSTRG.5903.8	NEAT1	hsa-miR-548ar-3p	896.00	-71.74	155.00	-15.61	2561067	21	22145	8103 18149 2235 9891 13181 12128
MSTRG.5903.8	NEAT1	hsa-miR-6765-5p	895.00	-196.73	160.00	-39.77	2885451	25	22145	6841 10484 997 13545 12820 10976
MSTRG.5903.8	NEAT1	hsa-miR-4793-5p	895.00	-148.67	165.00	-29.97	2442039	24	22145	20961 5665 556 19848 21898 3720
MSTRG.5903.8	NEAT1	hsa-miR-98-5p	895.00	-105.77	170.00	-24.70	87639	22	22145	12842 15147 6823 14346 3608 14164
MSTRG.5903.8	NEAT1	hsa-miR-520g-3p	895.00	-101.81	159.00	-23.10	640923	24	22145	19249 3430 16050 13007 9468 8490
MSTRG.5903.8	NEAT1	hsa-miR-8066	895.00	-90.82	160.00	-19.35	3348483	21	22145	14578 15606 18437 3186 5983 19699
MSTRG.5903.8	NEAT1	hsa-miR-6763-5p	893.00	-139.91	155.00	-30.68	2880219	19	22145	19726 8177 9468 13146 20815 6738
MSTRG.5903.8	NEAT1	hsa-miR-510-5p	893.00	-126.59	158.00	-24.05	695859	22	22145	9575 9406 3775 16898 17431 12860
MSTRG.5903.8	NEAT1	hsa-miR-513b-5p	893.00	-112.98	155.00	-23.71	1263531	22	22145	12282 615 2610 17784 514 1448
MSTRG.5903.8	NEAT1	hsa-miR-1236-5p	893.00	-112.37	162.00	-22.93	1122267	22	22145	19792 9494 18764 12909 12757 18416
MSTRG.5903.8	NEAT1	hsa-miR-6087	892.00	-150.57	158.00	-30.66	2687943	18	22145	6847 10493 10480 1003 19814 6827
MSTRG.5903.8	NEAT1	hsa-miR-6870-3p	892.00	-126.16	156.00	-26.87	3161439	22	22145	502 4549 1911 2914 3339 20966
MSTRG.5903.8	NEAT1	hsa-miR-6808-5p	891.00	-160.59	156.00	-32.84	2997939	22	22145	1441 4618 6822 10483 12968 2708
MSTRG.5903.8	NEAT1	hsa-miR-4446-5p	891.00	-135.53	158.00	-26.98	1896603	22	22145	326 63 21783 17175 16315 19113
MSTRG.5903.8	NEAT1	hsa-miR-4645-3p	891.00	-90.58	161.00	-25.24	2098035	22	22145	2929 12627 9218 10265 12033 14461
MSTRG.5903.8	NEAT1	hsa-miR-4659a-3p	891.00	-86.05	167.00	-21.75	2125503	22	22145	4504 16710 17485 3897 19405 12850
MSTRG.5903.8	NEAT1	hsa-miR-4751	890.00	-142.89	159.00	-29.51	2341323	24	22145	20172 4257 12326 21307 17969 12441
MSTRG.5903.8	NEAT1	hsa-miR-7845-5p	890.00	-136.88	158.00	-25.69	3305319	21	22145	17812 6616 15153 224 12901 21012
MSTRG.5903.8	NEAT1	hsa-miR-597-3p	890.00	-127.23	154.00	-29.19	804423	23	22145	4950 21508 11117 13192 2240 17372
MSTRG.5903.8	NEAT1	hsa-miR-4284	890.00	-119.67	151.00	-22.57	1624539	18	22145	12734 18066 2029 22001 19442 20228
MSTRG.5903.8	NEAT1	hsa-miR-3928-3p	890.00	-109.70	157.00	-25.80	1805043	22	22145	11898 12865 904 18581 2589 19719
MSTRG.5903.8	NEAT1	hsa-miR-548av-3p	890.00	-82.14	163.00	-16.91	2610771	20	22145	13181 12128 13656 8103 18339 21408
MSTRG.5903.8	NEAT1	hsa-miR-6826-3p	889.00	-154.29	152.00	-31.01	3046335	22	22145	18490 20733 975 2253 4580 20783
MSTRG.5903.8	NEAT1	hsa-miR-4768-3p	889.00	-118.61	152.00	-24.15	2384487	20	22145	3778 6818 14193 10139 2845 10967
MSTRG.5903.8	NEAT1	hsa-miR-320b	889.00	-106.15	159.00	-20.58	953535	22	22145	20305 18314 11377 5973 1185 14558
MSTRG.5903.8	NEAT1	hsa-miR-320a	889.00	-105.04	159.00	-20.58	332235	22	22145	20305 18314 11377 5973 1185 14558
MSTRG.5903.8	NEAT1	hsa-miR-7161-5p	889.00	-105.01	154.00	-20.72	3273927	23	22145	3552 15160 15479 9051 8102 14487
MSTRG.5903.8	NEAT1	hsa-miR-8087	888.00	-87.31	160.00	-17.09	3375951	23	22145	9047 8521 2493 16719 7106 21556
MSTRG.5903.8	NEAT1	hsa-miR-557	887.00	-113.80	164.00	-26.45	729867	23	22145	4830 3707 4242 13508 2132 9001
MSTRG.5903.8	NEAT1	hsa-miR-29a-3p	887.00	-100.34	155.00	-21.95	64095	22	22145	4474 21230 15456 15775 6482 7938
MSTRG.5903.8	NEAT1	hsa-miR-148a-3p	887.00	-96.47	160.00	-21.05	129495	22	22145	3799 13249 19998 5398 17851 11148
MSTRG.5903.8	NEAT1	hsa-miR-548ao-5p	886.00	-72.51	159.00	-16.30	2485203	22	22145	20427 1749 2815 19518 7480 20619
MSTRG.5903.8	NEAT1	hsa-miR-4716-3p	885.00	-126.40	156.00	-25.48	2256303	22	22145	12480 15158 3104 6024 12174 5745
MSTRG.5903.8	NEAT1	hsa-miR-6833-5p	885.00	-116.37	158.00	-23.59	3063339	22	22145	19704 8473 18727 13545 5963 9737
MSTRG.5903.8	NEAT1	hsa-miR-141-5p	885.00	-107.93	156.00	-28.48	261603	22	22145	5551 4441 20736 5242 18638 3740
MSTRG.5903.8	NEAT1	hsa-miR-302a-3p	885.00	-88.51	152.00	-17.88	354471	23	22145	16546 7355 10122 19250 7724 16049
MSTRG.5903.8	NEAT1	hsa-miR-6775-5p	884.00	-188.78	155.00	-35.28	2911611	25	22145	4287 20361 11346 18395 2431 6836
MSTRG.5903.8	NEAT1	hsa-miR-1237-3p	884.00	-173.37	150.00	-40.56	1126191	21	22145	354 16644 1828 19402 20975 338
MSTRG.5903.8	NEAT1	hsa-miR-6893-5p	884.00	-138.39	161.00	-26.63	3220299	21	22145	1441 4623 13242 12823 6826 12968
MSTRG.5903.8	NEAT1	hsa-miR-6894-3p	884.00	-132.41	162.00	-29.09	3224223	21	22145	397 18674 21470 1228 326 6577
MSTRG.5903.8	NEAT1	hsa-miR-6885-5p	883.00	-149.18	157.00	-28.03	3199371	25	22145	9448 12639 184 14369 17037 18941
MSTRG.5903.8	NEAT1	hsa-miR-584-3p	883.00	-144.19	160.00	-29.42	775647	22	22145	522 12349 2460 6667 246 15567
MSTRG.5903.8	NEAT1	hsa-miR-4286	883.00	-127.10	154.00	-29.68	1625847	17	22145	18981 4549 160 9827 3338 20782
MSTRG.5903.8	NEAT1	hsa-miR-656-3p	883.00	-48.33	163.00	-13.55	922143	21	22145	15363 9593 7429 3440 3537 7858
MSTRG.5903.8	NEAT1	hsa-miR-6810-3p	882.00	-167.48	158.00	-41.00	3004479	23	22145	17558 1828 323 17166 2278 407
MSTRG.5903.8	NEAT1	hsa-miR-6738-3p	882.00	-156.34	157.00	-29.77	2817435	24	22145	19399 193 17565 16638 4165 17364
MSTRG.5903.8	NEAT1	hsa-miR-6852-5p	882.00	-147.78	158.00	-29.21	3113043	21	22145	189 11575 19169 21489 12455 21337
MSTRG.5903.8	NEAT1	hsa-miR-6856-3p	882.00	-127.85	158.00	-26.26	3124815	22	22145	484 14593 11813 3985 2335 412
MSTRG.5903.8	NEAT1	hsa-miR-6804-5p	882.00	-124.52	161.00	-28.96	2987475	21	22145	5380 4613 21822 4436 13584 10926
MSTRG.5903.8	NEAT1	hsa-miR-4491	882.00	-109.35	154.00	-21.36	1981623	22	22145	19707 15604 18774 4133 9734 18729
MSTRG.5903.8	NEAT1	hsa-miR-6805-5p	881.00	-159.65	155.00	-33.07	2990091	22	22145	14375 10491 14812 460 21818 4369
MSTRG.5903.8	NEAT1	hsa-miR-6744-3p	881.00	-149.59	159.00	-31.88	2833131	23	22145	754 17563 3700 13152 21108 16655
MSTRG.5903.8	NEAT1	hsa-miR-3159	881.00	-119.48	164.00	-30.48	1438803	22	22145	16043 20870 16965 436 6209 18018
MSTRG.5903.8	NEAT1	hsa-miR-1273d	881.00	-97.00	155.00	-19.05	1529055	25	22145	9725 13433 7094 14596 16589 12287
MSTRG.5903.8	NEAT1	hsa-miR-200b-3p	881.00	-65.49	156.00	-12.83	215823	22	22145	15261 7007 4907 9555 18147 11197
MSTRG.5903.8	NEAT1	hsa-miR-6824-5p	880.00	-166.10	160.00	-31.79	3039795	22	22145	12481 6848 8434 16401 10481 21956
MSTRG.5903.8	NEAT1	hsa-miR-6780b-3p	880.00	-129.65	153.00	-30.74	3072495	21	22145	3980 90 8150 1828 3927 21975
MSTRG.5903.8	NEAT1	hsa-miR-370-5p	879.00	-122.06	156.00	-23.63	408099	22	22145	1414 21484 11489 2474 19165 19593
MSTRG.5903.8	NEAT1	hsa-miR-6794-3p	879.00	-120.70	160.00	-32.05	2962623	20	22145	1917 19483 817 2949 12889 22111
MSTRG.5903.8	NEAT1	hsa-miR-6758-5p	878.00	-124.09	161.00	-23.49	2867139	23	22145	5413 20660 4374 21030 8869 9453
MSTRG.5903.8	NEAT1	hsa-miR-4660	878.00	-120.06	155.00	-24.31	2126811	23	22145	4056 9574 2720 17796 2487 20388
MSTRG.5903.8	NEAT1	hsa-miR-1205	878.00	-114.09	157.00	-23.86	1136655	20	22145	12447 1016 13079 20842 845 802
MSTRG.5903.8	NEAT1	hsa-let-7i-5p	878.00	-108.46	158.00	-21.33	219747	22	22145	12842 12749 6823 14165 14345 3610
MSTRG.5903.8	NEAT1	hsa-miR-6749-3p	877.00	-169.15	157.00	-32.18	2844903	21	22145	23 20783 21780 17565 21206 22013
MSTRG.5903.8	NEAT1	hsa-miR-6769b-5p	877.00	-149.87	162.00	-28.49	3133971	23	22145	1429 6495 10474 4185 8667 8684
MSTRG.5903.8	NEAT1	hsa-miR-3918	877.00	-126.51	154.00	-22.90	1781499	21	22145	21317 20411 21374 20594 1073 12966
MSTRG.5903.8	NEAT1	hsa-miR-4797-3p	877.00	-112.35	159.00	-22.30	2452503	21	22145	22052 16976 15861 1899 13690 15816
MSTRG.5903.8	NEAT1	hsa-let-7c-5p	877.00	-110.50	162.00	-22.57	6543	22	22145	12841 14345 15147 14166 6823 14405
MSTRG.5903.8	NEAT1	hsa-miR-27b-3p	877.00	-108.43	149.00	-25.95	230211	21	22145	1658 2465 9753 18070 14626 6321
MSTRG.5903.8	NEAT1	hsa-miR-548s	877.00	-96.60	157.00	-18.57	1361631	23	22145	17661 15777 15436 6083 9349 10399
MSTRG.5903.8	NEAT1	hsa-miR-590-3p	877.00	-46.17	162.00	-12.61	793959	21	22145	11854 15008 4801 2797 5473 10232
MSTRG.5903.8	NEAT1	hsa-miR-3934-3p	876.00	-139.48	153.00	-29.20	1808967	22	22145	21015 21210 18795 19821 21073 20214
MSTRG.5903.8	NEAT1	hsa-miR-205-5p	876.00	-114.39	150.00	-24.48	176583	22	22145	19177 3408 1912 9972 19067 5325
MSTRG.5903.8	NEAT1	hsa-miR-1273f	876.00	-111.45	151.00	-22.69	2521827	19	22145	19328 7248 12136 2272 6632 11465
MSTRG.5903.8	NEAT1	hsa-miR-203a-3p	876.00	-106.02	155.00	-20.73	172659	22	22145	8234 15599 13571 9853 8258 10127
MSTRG.5903.8	NEAT1	hsa-miR-320c	876.00	-93.46	159.00	-19.94	954843	20	22145	20307 11379 18315 5974 1189 14561
MSTRG.5903.8	NEAT1	hsa-miR-6807-5p	875.00	-122.90	158.00	-32.25	2995323	22	22145	19819 19230 7771 16029 12249 16604
MSTRG.5903.8	NEAT1	hsa-miR-642b-3p	875.00	-114.99	151.00	-25.07	1833819	22	22145	11642 19619 2690 10593 12341 16488
MSTRG.5903.8	NEAT1	hsa-miR-6779-3p	875.00	-113.63	151.00	-25.67	2923383	21	22145	411 19120 21071 4065 43 5058
MSTRG.5903.8	NEAT1	hsa-miR-18b-5p	875.00	-108.59	151.00	-22.98	500967	23	22145	15758 21801 5008 21299 5343 3212
MSTRG.5903.8	NEAT1	hsa-miR-135b-5p	875.00	-87.88	154.00	-18.66	463035	23	22145	6180 13063 21629 3875 11879 3265
MSTRG.5903.8	NEAT1	hsa-miR-577	875.00	-61.26	151.00	-13.67	761259	21	22145	19512 9707 8550 2760 10540 17940
MSTRG.5903.8	NEAT1	hsa-miR-6742-5p	874.00	-138.13	154.00	-28.49	2826591	22	22145	20317 14385 18545 21685 20502 6357
MSTRG.5903.8	NEAT1	hsa-miR-4524b-3p	874.00	-103.28	154.00	-21.94	2550603	20	22145	19036 13243 15152 16131 7761 14092
MSTRG.5903.8	NEAT1	hsa-let-7f-5p	874.00	-101.94	154.00	-19.65	14391	22	22145	12841 14345 6074 6823 3608 14164
MSTRG.5903.8	NEAT1	hsa-miR-135a-5p	874.00	-87.27	152.00	-19.67	252447	23	22145	21631 6181 11876 13068 3875 3265
MSTRG.5903.8	NEAT1	hsa-miR-520a-3p	874.00	-85.85	148.00	-22.52	602991	22	22145	7356 16549 19249 3430 7725 16050
MSTRG.5903.8	NEAT1	hsa-miR-582-5p	874.00	-83.07	152.00	-21.91	770415	23	22145	15546 2458 3008 11724 13060 7126
MSTRG.5903.8	NEAT1	hsa-miR-7847-3p	873.00	-144.09	167.00	-29.84	3307935	21	22145	4626 4126 8979 5392 12645 18842
MSTRG.5903.8	NEAT1	hsa-miR-3135a	873.00	-136.05	152.00	-31.44	1382559	22	22145	10504 16680 17051 16896 17433 12971
MSTRG.5903.8	NEAT1	hsa-miR-548au-3p	873.00	-99.18	155.00	-21.79	2595075	21	22145	11124 15570 5890 4450 20683 3764
MSTRG.5903.8	NEAT1	hsa-miR-527	873.00	-86.37	155.00	-18.55	660543	20	22145	11380 8725 12168 14314 9744 14496
MSTRG.5903.8	NEAT1	hsa-miR-518a-5p	873.00	-86.37	155.00	-18.55	647463	20	22145	11380 8725 12168 14314 9744 14496
MSTRG.5903.8	NEAT1	hsa-miR-320d	873.00	-83.70	159.00	-18.47	1284459	19	22145	20308 11380 18320 5976 1190 14562
MSTRG.5903.8	NEAT1	hsa-miR-454-3p	873.00	-83.57	155.00	-15.19	969231	23	22145	17418 13247 2641 3798 19779 19996
MSTRG.5903.8	NEAT1	hsa-miR-8067	873.00	-60.37	149.00	-12.36	3349791	22	22145	12096 15089 5726 7100 18424 8524
MSTRG.5903.8	NEAT1	hsa-miR-4758-5p	872.00	-134.44	157.00	-25.98	2360943	23	22145	17644 8683 4626 14288 9713 3394
MSTRG.5903.8	NEAT1	hsa-miR-140-5p	872.00	-122.06	161.00	-27.48	258987	22	22145	3393 8094 3874 15532 18065 6872
MSTRG.5903.8	NEAT1	hsa-miR-1266-5p	872.00	-119.26	151.00	-24.46	1215135	23	22145	21010 9572 19818 1797 4946 4896
MSTRG.5903.8	NEAT1	hsa-miR-3664-3p	872.00	-114.70	162.00	-22.15	1708251	22	22145	9571 3775 21246 15858 3822 19546
MSTRG.5903.8	NEAT1	hsa-miR-497-5p	872.00	-107.58	148.00	-23.31	580755	21	22145	12152 3040 19910 20616 18850 20668
MSTRG.5903.8	NEAT1	hsa-miR-3191-5p	872.00	-104.16	152.00	-23.63	1502895	22	22145	6510 18809 21516 12213 14582 13190
MSTRG.5903.8	NEAT1	hsa-miR-516a-3p	872.00	-101.67	150.00	-22.43	663159	18	22145	1550 120 5098 1087 7085 3924
MSTRG.5903.8	NEAT1	hsa-miR-516b-3p	872.00	-101.67	150.00	-22.43	643539	18	22145	1550 120 5098 1087 7085 3924
MSTRG.5903.8	NEAT1	hsa-miR-455-5p	872.00	-98.27	155.00	-20.91	703707	22	22145	19173 5539 16430 20474 12259 10667
MSTRG.5903.8	NEAT1	hsa-miR-514a-3p	872.00	-88.56	152.00	-17.77	699783	21	22145	2202 7570 12954 5099 6080 16368
MSTRG.5903.8	NEAT1	hsa-miR-3176	871.00	-135.66	153.00	-31.94	1468887	19	22145	217 9244 21536 16105 20607 950
MSTRG.5903.8	NEAT1	hsa-miR-4538	871.00	-117.30	150.00	-27.55	2058795	22	22145	14205 16886 14613 215 13591 7722
MSTRG.5903.8	NEAT1	hsa-miR-221-5p	871.00	-94.89	148.00	-16.98	204051	22	22145	5054 450 16260 21916 12714 19058
MSTRG.5903.8	NEAT1	hsa-miR-4659a-5p	871.00	-91.49	157.00	-19.87	2124195	22	22145	4213 16345 5571 19668 17869 21124
MSTRG.5903.8	NEAT1	hsa-miR-3175	870.00	-137.45	158.00	-28.56	1467579	22	22145	15155 12479 19804 14635 12335 13185
MSTRG.5903.8	NEAT1	hsa-miR-3190-3p	870.00	-108.77	150.00	-25.89	1501587	23	22145	10449 4430 13540 10989 13024 15365
MSTRG.5903.8	NEAT1	hsa-miR-3929	870.00	-108.20	150.00	-23.04	1806351	23	22145	16674 10814 16103 5349 3952 9037
MSTRG.5903.8	NEAT1	hsa-miR-203a-5p	870.00	-106.51	162.00	-21.33	171351	25	22145	8089 16471 2544 18057 3388 4949
MSTRG.5903.8	NEAT1	hsa-miR-27a-3p	870.00	-104.14	149.00	-22.28	58863	21	22145	1658 2465 9753 14626 6321 18070
MSTRG.5903.8	NEAT1	hsa-miR-7162-5p	870.00	-98.85	155.00	-20.27	3281775	18	22145	119 1550 3906 32 14160 1087
MSTRG.5903.8	NEAT1	hsa-miR-539-3p	870.00	-84.41	154.00	-18.16	707631	22	22145	6465 6134 5565 11821 15485 6402
MSTRG.5903.8	NEAT1	hsa-miR-124-5p	870.00	-80.32	152.00	-18.23	236751	22	22145	15489 10194 5644 9152 7353 15464
MSTRG.5903.8	NEAT1	hsa-miR-888-5p	870.00	-72.89	158.00	-17.49	1017627	21	22145	8028 8006 15564 3128 9474 17548
MSTRG.5903.8	NEAT1	hsa-miR-3910	870.00	-66.00	152.00	-13.45	1768419	20	22145	1521 1382 21970 5952 21594 18399
MSTRG.5903.8	NEAT1	hsa-miR-5006-5p	869.00	-136.12	150.00	-25.54	2487819	21	22145	12817 20995 14816 17143 12255 6925
MSTRG.5903.8	NEAT1	hsa-miR-4654	869.00	-128.44	152.00	-26.30	2116347	22	22145	21676 20499 18727 6494 8010 19700
MSTRG.5903.8	NEAT1	hsa-miR-642a-5p	869.00	-116.46	148.00	-22.20	882903	22	22145	5844 20751 20331 7047 17156 21777
MSTRG.5903.8	NEAT1	hsa-miR-4653-5p	869.00	-115.86	148.00	-27.36	2113731	22	22145	1460 10631 11281 20853 1077 2329
MSTRG.5903.8	NEAT1	hsa-miR-5581-5p	869.00	-105.54	152.00	-27.74	2572839	22	22145	8940 3560 21458 391 320 21417
MSTRG.5903.8	NEAT1	hsa-miR-3177-5p	869.00	-103.87	152.00	-21.01	1470195	23	22145	4139 3076 7311 12792 6982 7990
MSTRG.5903.8	NEAT1	hsa-miR-4429	869.00	-94.78	151.00	-21.38	1866519	20	22145	11379 20307 5974 1187 9893 18319
MSTRG.5903.8	NEAT1	hsa-miR-4418	868.00	-118.72	147.00	-24.25	1846899	18	22145	13180 20845 12451 20677 17340 16618
MSTRG.5903.8	NEAT1	hsa-miR-4274	868.00	-110.86	154.00	-24.24	1612767	18	22145	4595 3790 19906 9832 3329 5029
MSTRG.5903.8	NEAT1	hsa-miR-195-3p	867.00	-85.93	150.00	-23.22	329619	22	22145	9250 4905 14962 19310 10297 14999
MSTRG.5903.8	NEAT1	hsa-miR-6504-3p	867.00	-82.68	150.00	-20.66	2729799	20	22145	7987 16175 16962 11848 11504 16614
MSTRG.5903.8	NEAT1	hsa-miR-759	867.00	-75.64	150.00	-14.13	996699	22	22145	9499 11343 8490 21720 15935 19252
MSTRG.5903.8	NEAT1	hsa-miR-329-3p	866.00	-103.23	152.00	-22.47	519279	22	22145	17320 6441 3416 6093 2257 18061
MSTRG.5903.8	NEAT1	hsa-miR-4504	866.00	-80.88	161.00	-18.02	1999935	22	22145	2600 16559 6537 20202 5806 11637
MSTRG.5903.8	NEAT1	hsa-miR-6879-3p	865.00	-128.96	151.00	-29.49	3184983	21	22145	14878 18506 17434 19471 19858 1915
MSTRG.5903.8	NEAT1	hsa-miR-545-3p	865.00	-76.82	147.00	-15.07	711555	22	22145	2165 10956 15763 21871 15197 5996
MSTRG.5903.8	NEAT1	hsa-miR-6823-3p	864.00	-122.59	146.00	-34.35	3038487	21	22145	21103 22020 18432 3934 3703 4919
MSTRG.5903.8	NEAT1	hsa-miR-1183	864.00	-99.64	148.00	-23.07	1101339	27	22145	20254 10410 3679 9360 13169 11188
MSTRG.5903.8	NEAT1	hsa-miR-15b-5p	864.00	-94.50	148.00	-18.46	223671	22	22145	18848 19912 3039 20667 11180 2990
MSTRG.5903.8	NEAT1	hsa-miR-505-3p	864.00	-75.19	148.00	-24.15	682779	22	22145	19935 4701 4565 8394 2876 16916
MSTRG.5903.8	NEAT1	hsa-miR-6784-3p	863.00	-160.87	147.00	-33.13	2936463	22	22145	20193 2018 106 774 14881 1914
MSTRG.5903.8	NEAT1	hsa-miR-4650-5p	863.00	-115.75	154.00	-23.40	2107191	19	22145	510 20840 757 11106 16902 19135
MSTRG.5903.8	NEAT1	hsa-miR-3614-5p	862.00	-125.67	148.00	-29.26	1657239	23	22145	3589 18011 21284 21346 3309 3473
MSTRG.5903.8	NEAT1	hsa-miR-6761-5p	862.00	-120.86	148.00	-24.20	2874987	21	22145	6490 20359 6808 10808 11280 5347
MSTRG.5903.8	NEAT1	hsa-miR-6515-3p	862.00	-109.20	151.00	-23.35	2758575	20	22145	1502 2194 21792 16084 7046 11737
MSTRG.5903.8	NEAT1	hsa-miR-3664-5p	862.00	-81.83	151.00	-18.82	1706943	22	22145	19476 2223 10879 14415 18732 20563
MSTRG.5903.8	NEAT1	hsa-miR-548az-3p	862.00	-59.36	147.00	-13.14	2719335	21	22145	2235 9891 12127 8533 13181 18148
MSTRG.5903.8	NEAT1	hsa-miR-197-5p	861.00	-144.14	147.00	-27.45	116415	23	22145	4341 12005 6069 6825 14344 20072
MSTRG.5903.8	NEAT1	hsa-miR-18a-5p	861.00	-94.87	148.00	-21.72	26163	23	22145	15758 21801 5343 21299 1269 5008
MSTRG.5903.8	NEAT1	hsa-miR-144-3p	861.00	-62.84	146.00	-13.69	270759	20	22145	14461 12065 3224 9219 10266 2525
MSTRG.5903.8	NEAT1	hsa-miR-3691-5p	860.00	-121.19	150.00	-24.70	1752723	23	22145	14286 8680 7891 10789 9710 8169
MSTRG.5903.8	NEAT1	hsa-miR-194-5p	860.00	-95.84	151.00	-19.73	327003	22	22145	12907 888 3068 12036 17803 20527
MSTRG.5903.8	NEAT1	hsa-miR-16-1-3p	860.00	-78.07	146.00	-19.91	22239	22	22145	11557 9216 10263 5257 15335 3028
MSTRG.5903.8	NEAT1	hsa-miR-204-3p	859.00	-106.88	146.00	-21.41	175275	21	22145	18254 4055 474 7075 22096 21411
MSTRG.5903.8	NEAT1	hsa-miR-6868-3p	858.00	-111.78	149.00	-24.04	3156207	21	22145	5844 114 337 12850 21777 3899
MSTRG.5903.8	NEAT1	hsa-miR-4644	858.00	-109.37	148.00	-21.44	2095419	23	22145	20356 19805 7374 9853 15153 18382
MSTRG.5903.8	NEAT1	hsa-miR-508-3p	857.00	-117.49	146.00	-23.13	691935	23	22145	10188 21023 9147 17397 7406 11591
MSTRG.5903.8	NEAT1	hsa-miR-3124-3p	857.00	-107.54	151.00	-21.79	1360323	22	22145	21985 320 1968 20335 4888 12521
MSTRG.5903.8	NEAT1	hsa-miR-762	856.00	-183.26	151.00	-36.59	984927	22	22145	5392 18560 18541 12877 18075 18947
MSTRG.5903.8	NEAT1	hsa-miR-4282	856.00	-37.64	147.00	-10.88	1620615	18	22145	9883 5493 7505 10250 2802 15482
MSTRG.5903.8	NEAT1	hsa-miR-6794-5p	855.00	-145.67	148.00	-30.87	2961315	20	22145	15159 10922 3106 13545 16869 19817
MSTRG.5903.8	NEAT1	hsa-miR-6734-5p	854.00	-134.31	149.00	-26.33	2805663	23	22145	21821 6885 5954 14718 644 12334
MSTRG.5903.8	NEAT1	hsa-miR-4709-5p	854.00	-101.86	145.00	-27.43	2235375	22	22145	20101 715 4179 5854 13257 731
MSTRG.5903.8	NEAT1	hsa-miR-6728-5p	853.00	-133.98	148.00	-26.97	2789967	23	22145	15106 12137 2267 5330 15688 21675
MSTRG.5903.8	NEAT1	hsa-miR-7151-3p	853.00	-102.42	146.00	-22.21	3254307	21	22145	16617 4462 19595 19370 16961 17336
MSTRG.5903.8	NEAT1	hsa-miR-373-5p	853.00	-88.10	147.00	-25.14	415947	22	22145	8001 20588 8023 15562 16782 13367
MSTRG.5903.8	NEAT1	hsa-miR-450a-2-3p	853.00	-74.07	147.00	-14.82	674931	22	22145	8174 6734 17842 1053 1332 7074
MSTRG.5903.8	NEAT1	hsa-miR-4307	853.00	-68.32	145.00	-19.21	1551291	19	22145	5212 3455 12786 16550 22126 671
MSTRG.5903.8	NEAT1	hsa-miR-3944-3p	852.00	-169.62	144.00	-31.56	1827279	23	22145	691 4586 12731 16106 21213 288
MSTRG.5903.8	NEAT1	hsa-miR-433-3p	852.00	-86.03	147.00	-26.85	516663	22	22145	10748 4031 2624 7183 7744 8917
MSTRG.5903.8	NEAT1	hsa-miR-6127	851.00	-143.33	148.00	-29.60	2697099	19	22145	6880 21120 7668 641 2304 5965
MSTRG.5903.8	NEAT1	hsa-miR-3150a-3p	850.00	-111.51	145.00	-21.39	1417875	22	22145	19720 8173 6733 9465 12335 13577
MSTRG.5903.8	NEAT1	hsa-miR-3127-5p	848.00	-128.85	144.00	-25.49	1366863	23	22145	11727 6514 5396 1087 7116 20595
MSTRG.5903.8	NEAT1	hsa-miR-23c	779.00	-93.28	171.00	-28.54	1670319	22	22145	3379 13623 951 16371 16456
MSTRG.5903.8	NEAT1	hsa-miR-3622b-3p	775.00	-102.70	168.00	-28.41	1679475	21	22145	12726 21491 18878 4681 8750
MSTRG.5903.8	NEAT1	hsa-miR-6791-5p	774.00	-141.16	160.00	-33.71	2953467	22	22145	558 21196 11573 10708 19169
MSTRG.5903.8	NEAT1	hsa-miR-106a-3p	771.00	-84.35	163.00	-19.92	108567	22	22145	1667 966 11718 9421 17419
MSTRG.5903.8	NEAT1	hsa-miR-1305	770.00	-76.63	163.00	-24.30	1173279	22	22145	10880 14501 12291 12588 3022
MSTRG.5903.8	NEAT1	hsa-miR-500b-3p	769.00	-115.57	162.00	-27.00	1638927	20	22145	11 17436 19473 12182 3779
MSTRG.5903.8	NEAT1	hsa-miR-6838-3p	769.00	-105.37	165.00	-26.46	3080343	20	22145	17195 21140 21851 412 9026
MSTRG.5903.8	NEAT1	hsa-miR-4742-5p	768.00	-93.75	161.00	-22.23	2317779	23	22145	6047 4097 1437 797 3961
MSTRG.5903.8	NEAT1	hsa-miR-484	767.00	-123.54	161.00	-30.87	537591	22	22145	21210 22002 19082 18792 3571
MSTRG.5903.8	NEAT1	hsa-miR-148a-5p	766.00	-73.64	162.00	-18.87	128187	22	22145	2124 17504 7606 15094 7826
MSTRG.5903.8	NEAT1	hsa-miR-623	765.00	-112.85	159.00	-29.80	848895	23	22145	21974 3928 18612 10707 2654
MSTRG.5903.8	NEAT1	hsa-miR-4252	764.00	-111.00	164.00	-26.30	1585299	19	22145	13116 15042 6545 20471 20455
MSTRG.5903.8	NEAT1	hsa-miR-3156-3p	764.00	-97.71	158.00	-25.36	1432263	21	22145	19678 9824 4546 8802 1805
MSTRG.5903.8	NEAT1	hsa-miR-20a-5p	762.00	-94.24	163.00	-21.82	35319	23	22145	19250 16050 8624 7355 7723
MSTRG.5903.8	NEAT1	hsa-miR-3914	762.00	-80.51	174.00	-18.35	1776267	22	22145	13885 18581 18097 2848 20457
MSTRG.5903.8	NEAT1	hsa-miR-371b-5p	762.00	-75.92	160.00	-19.43	2346555	22	22145	16781 8025 8003 15560 11210
MSTRG.5903.8	NEAT1	hsa-miR-143-5p	761.00	-122.10	159.00	-33.89	266835	22	22145	17037 9395 17419 21852 8116
MSTRG.5903.8	NEAT1	hsa-miR-8085	760.00	-117.43	163.00	-27.37	3373335	21	22145	6893 6819 15156 12479 6024
MSTRG.5903.8	NEAT1	hsa-miR-3166	760.00	-87.76	155.00	-23.37	1450575	23	22145	6047 13308 12630 19034 11643
MSTRG.5903.8	NEAT1	hsa-miR-580-3p	759.00	-66.07	161.00	-15.62	767799	22	22145	19784 10670 8893 3604 11998
MSTRG.5903.8	NEAT1	hsa-miR-3652	758.00	-106.18	155.00	-23.55	1687323	18	22145	5397 17432 19466 7675 17047
MSTRG.5903.8	NEAT1	hsa-miR-6867-5p	758.00	-93.40	164.00	-20.82	3152283	23	22145	20508 21741 19971 12675 15401
MSTRG.5903.8	NEAT1	hsa-miR-429	758.00	-64.08	167.00	-14.13	507507	22	22145	15261 9555 4907 11197 7007
MSTRG.5903.8	NEAT1	hsa-miR-6769a-5p	757.00	-131.43	158.00	-34.22	2895915	21	22145	1428 6497 21186 3948 8669
MSTRG.5903.8	NEAT1	hsa-miR-6800-5p	757.00	-107.03	169.00	-30.22	2977011	21	22145	1421 21674 13038 15293 9583
MSTRG.5903.8	NEAT1	hsa-miR-486-3p	757.00	-104.65	159.00	-23.10	542823	21	22145	20581 14373 2431 5000 12640
MSTRG.5903.8	NEAT1	hsa-miR-5197-5p	757.00	-85.39	171.00	-20.18	2546679	23	22145	7210 5608 12533 21912 2262
MSTRG.5903.8	NEAT1	hsa-miR-6865-5p	756.00	-132.79	156.00	-29.18	3147051	23	22145	10486 11459 20210 8954 17641
MSTRG.5903.8	NEAT1	hsa-miR-20b-5p	756.00	-94.32	163.00	-23.26	503583	23	22145	19250 16050 7355 8624 14421
MSTRG.5903.8	NEAT1	hsa-miR-4684-3p	756.00	-91.93	163.00	-20.22	2181747	22	22145	4271 4086 20316 9747 8725
MSTRG.5903.8	NEAT1	hsa-miR-17-5p	756.00	-89.16	163.00	-23.23	23547	23	22145	19250 16050 7355 8624 18205
MSTRG.5903.8	NEAT1	hsa-miR-106a-5p	756.00	-82.55	163.00	-20.90	107259	23	22145	19250 16050 7355 8624 18205
MSTRG.5903.8	NEAT1	hsa-miR-4659b-3p	756.00	-79.13	172.00	-21.75	2134659	22	22145	4504 16710 17485 3896 19405
MSTRG.5903.8	NEAT1	hsa-miR-6132	755.00	-113.16	164.00	-26.98	2704947	19	22145	5400 20411 12969 20368 1076
MSTRG.5903.8	NEAT1	hsa-miR-548b-3p	754.00	-66.66	162.00	-19.16	784803	22	22145	16452 18097 9846 7462 17928
MSTRG.5903.8	NEAT1	hsa-miR-4703-5p	753.00	-61.20	166.00	-15.92	2222295	23	22145	3157 9663 8992 4722 5883
MSTRG.5903.8	NEAT1	hsa-miR-6754-3p	752.00	-134.77	155.00	-33.10	2857983	22	22145	1914 19271 344 18498 4584
MSTRG.5903.8	NEAT1	hsa-miR-552-3p	752.00	-99.12	157.00	-26.40	719403	21	22145	1431 12947 20156 9404 21812
MSTRG.5903.8	NEAT1	hsa-miR-4495	752.00	-45.30	163.00	-15.02	1986855	21	22145	6190 13714 9182 6418 14122
MSTRG.5903.8	NEAT1	hsa-miR-939-5p	751.00	-163.20	170.00	-39.08	1080411	24	22145	21044 19808 12879 5997 12981
MSTRG.5903.8	NEAT1	hsa-miR-3942-3p	751.00	-59.85	157.00	-14.86	1823355	21	22145	2696 11003 19582 7538 4756
MSTRG.5903.8	NEAT1	hsa-miR-4666a-3p	751.00	-50.92	158.00	-17.88	2145123	21	22145	12066 7125 7965 13681 3223
MSTRG.5903.8	NEAT1	hsa-miR-877-3p	750.00	-122.00	157.00	-35.74	1043787	21	22145	340 1827 1920 18491 7046
MSTRG.5903.8	NEAT1	hsa-miR-432-5p	750.00	-103.59	157.00	-28.67	568983	23	22145	4223 21331 3249 7720 5292
MSTRG.5903.8	NEAT1	hsa-miR-4263	750.00	-56.98	164.00	-14.57	1602303	18	22145	2124 2104 9592 5754 2502
MSTRG.5903.8	NEAT1	hsa-miR-1914-3p	749.00	-145.75	163.00	-33.15	1302771	22	22145	14721 1235 4127 21820 6890
MSTRG.5903.8	NEAT1	hsa-miR-3622a-3p	749.00	-101.75	160.00	-26.35	1676859	22	22145	12721 18870 4680 21486 8748
MSTRG.5903.8	NEAT1	hsa-miR-4308	749.00	-100.59	164.00	-31.34	1552599	18	22145	21111 20192 4259 18107 4640
MSTRG.5903.8	NEAT1	hsa-miR-6715a-3p	749.00	-77.62	156.00	-19.42	2759883	21	22145	20312 3375 15919 889 17744
MSTRG.5903.8	NEAT1	hsa-miR-8062	749.00	-66.03	161.00	-16.68	3343251	21	22145	11836 3094 18894 12570 19409
MSTRG.5903.8	NEAT1	hsa-miR-6880-3p	748.00	-135.40	155.00	-40.41	3187599	21	22145	21460 22021 1828 323 20975
MSTRG.5903.8	NEAT1	hsa-miR-770-5p	748.00	-111.31	173.00	-32.31	999315	23	22145	1899 16746 4908 16532 3030
MSTRG.5903.8	NEAT1	hsa-miR-8063	748.00	-88.00	159.00	-22.87	3344559	22	22145	13891 18401 13930 18742 22081
MSTRG.5903.8	NEAT1	hsa-miR-3974	748.00	-77.19	160.00	-19.68	2066643	23	22145	5769 8902 18301 12560 11488
MSTRG.5903.8	NEAT1	hsa-miR-6727-3p	747.00	-125.91	158.00	-35.77	2788659	20	22145	1968 19111 1640 6548 569
MSTRG.5903.8	NEAT1	hsa-miR-4446-3p	747.00	-121.80	156.00	-28.99	1897911	22	22145	5397 10698 374 17048 18962
MSTRG.5903.8	NEAT1	hsa-miR-4254	747.00	-105.63	163.00	-26.24	1582683	23	22145	21105 21332 209 4484 5382
MSTRG.5903.8	NEAT1	hsa-let-7d-5p	747.00	-92.73	166.00	-24.36	9159	22	22145	12842 3608 14345 14166 6823
MSTRG.5903.8	NEAT1	hsa-miR-7112-3p	747.00	-91.70	161.00	-24.58	3245151	23	22145	2262 21227 8276 11652 15747
MSTRG.5903.8	NEAT1	hsa-miR-487a-3p	747.00	-84.12	163.00	-26.59	545439	22	22145	6135 3046 17818 19651 12079
MSTRG.5903.8	NEAT1	hsa-miR-7-1-3p	747.00	-59.90	158.00	-17.41	141267	22	22145	17944 889 2586 16557 13664
MSTRG.5903.8	NEAT1	hsa-miR-4706	746.00	-140.15	158.00	-31.21	2228835	25	22145	20481 6834 6432 8172 20660
MSTRG.5903.8	NEAT1	hsa-miR-423-5p	746.00	-123.53	153.00	-30.03	493119	23	22145	2431 6886 10814 18546 5998
MSTRG.5903.8	NEAT1	hsa-miR-7160-3p	746.00	-123.07	159.00	-26.43	3280467	21	22145	4258 21316 20173 21112 21370
MSTRG.5903.8	NEAT1	hsa-miR-4749-3p	746.00	-112.77	160.00	-24.93	2337399	20	22145	21102 6477 1179 20940 976
MSTRG.5903.8	NEAT1	hsa-miR-3155a	746.00	-108.13	164.00	-25.94	1429647	21	22145	18792 21211 19083 14749 22002
MSTRG.5903.8	NEAT1	hsa-miR-627-3p	746.00	-57.29	155.00	-13.14	858051	20	22145	19205 2505 13475 17490 10638
MSTRG.5903.8	NEAT1	hsa-miR-6769b-3p	745.00	-114.12	160.00	-29.03	3135279	21	22145	752 4580 806 22017 1
MSTRG.5903.8	NEAT1	hsa-miR-4657	745.00	-101.49	161.00	-23.61	2121579	23	22145	19703 9737 15604 8714 5796
MSTRG.5903.8	NEAT1	hsa-miR-4712-5p	745.00	-90.57	152.00	-21.59	2244531	22	22145	4910 1899 16748 3032 9763
MSTRG.5903.8	NEAT1	hsa-miR-520h	744.00	-78.54	159.00	-23.10	654003	22	22145	19251 3432 16052 8492 9470
MSTRG.5903.8	NEAT1	hsa-miR-3149	744.00	-75.63	157.00	-20.79	1415259	23	22145	14548 12021 13852 15256 15472
MSTRG.5903.8	NEAT1	hsa-miR-548e-3p	744.00	-59.33	154.00	-13.49	1144503	22	22145	9891 2232 8532 5734 18147
MSTRG.5903.8	NEAT1	hsa-miR-7111-3p	743.00	-140.70	153.00	-39.00	3242535	22	22145	753 18492 22019 328 1927
MSTRG.5903.8	NEAT1	hsa-miR-6751-5p	743.00	-128.71	159.00	-29.89	2848827	23	22145	13129 19164 13534 5385 4622
MSTRG.5903.8	NEAT1	hsa-miR-3147	743.00	-123.16	162.00	-29.44	1411335	24	22145	14714 11655 5893 18030 20801
MSTRG.5903.8	NEAT1	hsa-miR-6891-3p	743.00	-112.60	154.00	-27.38	3216375	21	22145	1911 20763 4584 504 1875
MSTRG.5903.8	NEAT1	hsa-miR-4762-5p	743.00	-72.03	163.00	-17.93	2370099	21	22145	3241 21585 5559 598 6648
MSTRG.5903.8	NEAT1	hsa-miR-548l	743.00	-63.61	156.00	-18.61	1166739	22	22145	15926 1770 13011 6234 6384
MSTRG.5903.8	NEAT1	hsa-miR-3653-3p	743.00	-52.30	156.00	-14.58	1689939	18	22145	9262 10309 14260 8761 15836
MSTRG.5903.8	NEAT1	hsa-miR-3189-3p	742.00	-122.88	158.00	-30.57	1497663	21	22145	14568 20517 560 21197 20297
MSTRG.5903.8	NEAT1	hsa-miR-1343-3p	742.00	-119.65	156.00	-26.18	2190903	22	22145	17382 21412 16999 9817 16225
MSTRG.5903.8	NEAT1	hsa-miR-6716-5p	742.00	-104.60	153.00	-26.46	2763807	20	22145	6630 13363 7665 15611 20813
MSTRG.5903.8	NEAT1	hsa-miR-6514-5p	742.00	-101.91	158.00	-28.09	2754651	23	22145	18766 19837 9680 21880 626
MSTRG.5903.8	NEAT1	hsa-miR-5000-3p	742.00	-88.67	157.00	-19.29	2473431	22	22145	11729 1060 2608 11057 6517
MSTRG.5903.8	NEAT1	hsa-miR-4433a-3p	741.00	-125.61	174.00	-31.09	1875675	21	22145	19796 9986 12984 14735 20588
MSTRG.5903.8	NEAT1	hsa-miR-596	741.00	-121.13	158.00	-29.81	801807	21	22145	161 6574 18678 99 17862
MSTRG.5903.8	NEAT1	hsa-miR-3620-3p	741.00	-105.64	161.00	-27.13	1672935	22	22145	19856 20189 4255 560 21537
MSTRG.5903.8	NEAT1	hsa-let-7b-5p	741.00	-93.56	162.00	-22.55	3927	22	22145	12841 14345 15147 14166 6820
MSTRG.5903.8	NEAT1	hsa-miR-7-2-3p	741.00	-57.09	155.00	-17.61	142575	22	22145	2581 17944 889 13664 16557
MSTRG.5903.8	NEAT1	hsa-miR-4726-5p	740.00	-140.39	156.00	-31.27	2282463	23	22145	12869 553 12249 20993 20403
MSTRG.5903.8	NEAT1	hsa-miR-7111-5p	740.00	-131.04	154.00	-29.87	3241227	22	22145	6836 15160 18023 3102 19815
MSTRG.5903.8	NEAT1	hsa-miR-4490	740.00	-87.66	160.00	-21.70	1980315	22	22145	5517 2293 10949 13187 15905
MSTRG.5903.8	NEAT1	hsa-miR-3591-5p	740.00	-79.75	151.00	-21.33	2324319	23	22145	19879 7220 5983 10224 7649
MSTRG.5903.8	NEAT1	hsa-miR-606	740.00	-74.07	158.00	-16.24	820119	21	22145	13900 7005 17924 8522 17650
MSTRG.5903.8	NEAT1	hsa-miR-320e	740.00	-73.70	155.00	-16.55	1498971	18	22145	14562 2302 16188 13543 11380
MSTRG.5903.8	NEAT1	hsa-miR-576-5p	740.00	-63.62	155.00	-20.82	758643	22	22145	17500 16933 1540 4539 3143
MSTRG.5903.8	NEAT1	hsa-miR-6770-3p	739.00	-113.11	158.00	-27.57	2899839	21	22145	5373 12307 12706 22030 19056
MSTRG.5903.8	NEAT1	hsa-miR-185-5p	739.00	-103.96	159.00	-25.74	313923	22	22145	15154 4373 13184 3772 19803
MSTRG.5903.8	NEAT1	hsa-miR-4723-5p	739.00	-103.66	156.00	-25.14	2273307	24	22145	15156 18017 5952 3100 19811
MSTRG.5903.8	NEAT1	hsa-miR-6728-3p	739.00	-99.58	154.00	-21.75	2791275	21	22145	21159 4577 3700 12784 17559
MSTRG.5903.8	NEAT1	hsa-miR-92a-1-5p	739.00	-91.32	157.00	-22.29	75867	23	22145	11658 17846 14716 18965 18074
MSTRG.5903.8	NEAT1	hsa-miR-3919	739.00	-72.50	162.00	-18.91	1782807	21	22145	12001 7779 15738 1993 19692
MSTRG.5903.8	NEAT1	hsa-miR-4695-5p	738.00	-139.83	166.00	-34.38	2206599	22	22145	10490 1447 4312 3774 14753
MSTRG.5903.8	NEAT1	hsa-miR-2467-5p	738.00	-110.11	152.00	-28.87	2425035	23	22145	21209 21037 1282 12972 18794
MSTRG.5903.8	NEAT1	hsa-miR-5010-5p	738.00	-101.27	162.00	-21.44	2500899	22	22145	10918 18222 18778 8263 12173
MSTRG.5903.8	NEAT1	hsa-miR-6817-3p	738.00	-98.78	153.00	-22.44	3022791	19	22145	6514 4583 14581 21779 807
MSTRG.5903.8	NEAT1	hsa-miR-4794	738.00	-92.55	162.00	-26.36	2444655	22	22145	8034 3997 11169 17314 19349
MSTRG.5903.8	NEAT1	hsa-miR-3129-5p	738.00	-89.28	159.00	-20.30	1370787	22	22145	4142 7961 3803 15858 3326
MSTRG.5903.8	NEAT1	hsa-miR-382-3p	738.00	-75.14	161.00	-22.33	439491	21	22145	16378 20047 7193 15746 6135
MSTRG.5903.8	NEAT1	hsa-miR-181d-5p	738.00	-73.03	156.00	-16.73	583371	23	22145	20651 6768 819 11270 3407
MSTRG.5903.8	NEAT1	hsa-miR-3977	738.00	-64.95	160.00	-16.23	2070567	23	22145	17685 17189 7749 15703 15321
MSTRG.5903.8	NEAT1	hsa-miR-4287	737.00	-102.36	165.00	-25.73	1627155	19	22145	18617 3922 3933 2252 21203
MSTRG.5903.8	NEAT1	hsa-miR-6733-5p	737.00	-79.16	159.00	-19.03	2803047	22	22145	6024 12479 4276 5744 6350
MSTRG.5903.8	NEAT1	hsa-miR-4722-5p	736.00	-136.36	156.00	-29.31	2269383	23	22145	6815 10490 6833 14733 12983
MSTRG.5903.8	NEAT1	hsa-miR-6892-3p	736.00	-128.33	155.00	-29.42	3218991	21	22145	1929 20785 113 429 807
MSTRG.5903.8	NEAT1	hsa-miR-138-5p	736.00	-122.53	160.00	-29.25	256371	23	22145	17889 20231 19296 21088 16183
MSTRG.5903.8	NEAT1	hsa-miR-20b-3p	736.00	-101.32	154.00	-26.32	504891	22	22145	16407 2686 3685 18053 7226
MSTRG.5903.8	NEAT1	hsa-miR-449a	736.00	-99.22	153.00	-22.04	508815	22	22145	5403 14367 20361 3878 20203
MSTRG.5903.8	NEAT1	hsa-miR-449b-5p	736.00	-98.91	153.00	-24.18	907755	22	22145	5403 14367 20361 3878 20203
MSTRG.5903.8	NEAT1	hsa-miR-520c-3p	736.00	-78.00	158.00	-18.75	622611	22	22145	7356 19249 7725 16050 3430
MSTRG.5903.8	NEAT1	hsa-miR-3912-5p	736.00	-71.52	152.00	-16.78	1771035	21	22145	3529 13530 15378 7904 5536
MSTRG.5903.8	NEAT1	hsa-miR-29a-5p	736.00	-56.94	155.00	-13.82	62787	22	22145	16931 9036 17312 19346 6950
MSTRG.5903.8	NEAT1	hsa-miR-6801-5p	735.00	-109.27	157.00	-25.55	2979627	23	22145	18992 5011 12868 6827 8873
MSTRG.5903.8	NEAT1	hsa-miR-1912	735.00	-105.37	159.00	-23.64	1298847	22	22145	12176 2844 17546 3812 6714
MSTRG.5903.8	NEAT1	hsa-miR-4433b-3p	735.00	-101.36	160.00	-28.20	3297471	21	22145	19796 10198 4629 9157 9985
MSTRG.5903.8	NEAT1	hsa-miR-4520-3p	735.00	-98.38	153.00	-26.18	2023479	22	22145	17811 14741 12387 3789 14342
MSTRG.5903.8	NEAT1	hsa-miR-4450	735.00	-96.69	154.00	-25.91	1904451	22	22145	20284 10918 14188 10135 8427
MSTRG.5903.8	NEAT1	hsa-miR-585-5p	735.00	-85.02	160.00	-23.72	776955	22	22145	1579 11791 8736 12986 12896
MSTRG.5903.8	NEAT1	hsa-miR-376c-3p	735.00	-74.84	154.00	-22.55	404175	21	22145	7809 594 9283 10331 17980
MSTRG.5903.8	NEAT1	hsa-miR-5688	735.00	-56.79	157.00	-13.99	2625159	22	22145	17950 885 15844 10727 12585
MSTRG.5903.8	NEAT1	hsa-miR-4690-5p	734.00	-124.26	153.00	-28.75	2194827	22	22145	5353 6050 14751 12636 19837
MSTRG.5903.8	NEAT1	hsa-miR-6885-3p	734.00	-110.85	161.00	-29.27	3200679	21	22145	22121 12782 17206 20789 1551
MSTRG.5903.8	NEAT1	hsa-miR-2276-5p	734.00	-107.74	155.00	-26.63	1326315	22	22145	21774 17877 20327 2331 10932
MSTRG.5903.8	NEAT1	hsa-miR-6732-3p	734.00	-99.56	152.00	-27.47	2801739	23	22145	6547 14026 15306 1929 18104
MSTRG.5903.8	NEAT1	hsa-miR-4647	734.00	-84.44	156.00	-23.59	2101959	23	22145	8121 11462 19726 7615 17286
MSTRG.5903.8	NEAT1	hsa-miR-504-3p	733.00	-133.71	158.00	-29.79	680163	21	22145	17041 17423 5403 6831 22073
MSTRG.5903.8	NEAT1	hsa-miR-658	733.00	-130.44	152.00	-27.16	926067	25	22145	12640 2422 6823 12974 11998
MSTRG.5903.8	NEAT1	hsa-miR-508-5p	733.00	-128.49	154.00	-30.17	690627	23	22145	5088 7329 21705 15800 20178
MSTRG.5903.8	NEAT1	hsa-miR-6752-3p	733.00	-112.16	155.00	-26.59	2852751	21	22145	325 21068 6547 19109 2279
MSTRG.5903.8	NEAT1	hsa-miR-6858-3p	733.00	-111.66	149.00	-28.13	3130047	22	22145	6908 4068 17902 19107 19823
MSTRG.5903.8	NEAT1	hsa-miR-1182	733.00	-103.97	155.00	-24.39	1100031	23	22145	8009 15895 21057 5043 979
MSTRG.5903.8	NEAT1	hsa-miR-4793-3p	733.00	-97.55	154.00	-23.08	2443347	23	22145	19941 20446 22053 17651 18929
MSTRG.5903.8	NEAT1	hsa-miR-4756-3p	733.00	-89.02	154.00	-22.73	2357019	22	22145	7298 10128 7243 15637 20587
MSTRG.5903.8	NEAT1	hsa-miR-146a-3p	733.00	-67.10	151.00	-17.82	303459	22	22145	10600 2328 4763 14580 15305
MSTRG.5903.8	NEAT1	hsa-miR-4760-3p	733.00	-40.07	153.00	-10.52	2366175	22	22145	11827 9359 17497 8920 5254
MSTRG.5903.8	NEAT1	hsa-miR-5196-3p	732.00	-144.19	152.00	-36.94	2545371	21	22145	1916 4547 16644 18503 16208
MSTRG.5903.8	NEAT1	hsa-miR-4722-3p	732.00	-127.76	168.00	-28.03	2270691	22	22145	19109 6540 1638 1966 4705
MSTRG.5903.8	NEAT1	hsa-miR-146b-3p	732.00	-125.79	154.00	-28.84	561135	22	22145	538 4519 11318 19116 4066
MSTRG.5903.8	NEAT1	hsa-miR-4713-5p	732.00	-121.70	153.00	-31.44	2247147	22	22145	1902 22 1807 20776 16057
MSTRG.5903.8	NEAT1	hsa-miR-939-3p	732.00	-114.42	149.00	-27.89	1081719	21	22145	21197 4933 558 16998 10708
MSTRG.5903.8	NEAT1	hsa-miR-3139	732.00	-102.71	160.00	-26.89	1391715	23	22145	21078 12876 19716 8007 12863
MSTRG.5903.8	NEAT1	hsa-miR-3202	732.00	-89.27	151.00	-18.72	1527747	22	22145	13142 4050 1240 5960 19628
MSTRG.5903.8	NEAT1	hsa-miR-6071	732.00	-81.93	153.00	-21.23	2667015	19	22145	21509 2412 1161 16513 21160
MSTRG.5903.8	NEAT1	hsa-miR-7153-5p	732.00	-80.64	164.00	-19.81	3258231	23	22145	10774 2891 10413 1049 19715
MSTRG.5903.8	NEAT1	hsa-miR-3681-5p	732.00	-73.81	154.00	-16.32	1734411	22	22145	9711 8682 14282 7431 10986
MSTRG.5903.8	NEAT1	hsa-miR-6752-5p	731.00	-143.64	157.00	-36.65	2851443	22	22145	10494 13534 16517 14387 18777
MSTRG.5903.8	NEAT1	hsa-miR-4755-3p	731.00	-90.76	149.00	-21.18	2351787	22	22145	19303 12417 16108 17265 6924
MSTRG.5903.8	NEAT1	hsa-miR-7515	731.00	-85.68	156.00	-21.51	3284391	18	22145	13146 4376 2782 14994 20405
MSTRG.5903.8	NEAT1	hsa-miR-451b	731.00	-79.94	149.00	-19.10	2275923	22	22145	1717 7485 18537 4426 20526
MSTRG.5903.8	NEAT1	hsa-miR-520b	731.00	-77.58	153.00	-18.75	617379	21	22145	7357 19250 7726 16051 3431
MSTRG.5903.8	NEAT1	hsa-miR-4663	730.00	-119.42	149.00	-30.26	2135967	24	22145	12720 11165 19821 5783 21501
MSTRG.5903.8	NEAT1	hsa-miR-6769a-3p	730.00	-114.46	161.00	-28.84	2897223	21	22145	21103 21171 20940 4640 12672
MSTRG.5903.8	NEAT1	hsa-miR-3684	730.00	-83.73	155.00	-22.63	1740951	21	22145	138 3232 1645 6867 21558
MSTRG.5903.8	NEAT1	hsa-miR-4774-5p	730.00	-78.01	158.00	-20.72	2394951	22	22145	9022 16183 12393 7733 19296
MSTRG.5903.8	NEAT1	hsa-miR-6739-5p	730.00	-73.87	151.00	-16.95	2818743	22	22145	12478 18382 4277 6021 14180
MSTRG.5903.8	NEAT1	hsa-miR-1185-1-3p	730.00	-70.87	155.00	-18.60	983619	22	22145	9502 15373 19194 21737 15553
MSTRG.5903.8	NEAT1	hsa-miR-4680-3p	730.00	-66.11	150.00	-16.31	2175207	21	22145	4804 4763 6558 7308 17681
MSTRG.5903.8	NEAT1	hsa-miR-3143	730.00	-63.69	158.00	-18.03	1400871	25	22145	11773 1054 5190 9199 1510
MSTRG.5903.8	NEAT1	hsa-miR-4726-3p	729.00	-123.63	154.00	-31.33	2283771	22	22145	22002 21258 3575 3950 20213
MSTRG.5903.8	NEAT1	hsa-miR-6786-3p	729.00	-116.56	153.00	-28.96	2941695	23	22145	21475 2387 1563 16396 11369
MSTRG.5903.8	NEAT1	hsa-miR-4715-3p	729.00	-111.45	151.00	-26.04	2253687	23	22145	18875 567 16029 1965 16951
MSTRG.5903.8	NEAT1	hsa-miR-1306-5p	729.00	-109.52	155.00	-29.60	1258299	22	22145	18496 19423 21992 16396 4696
MSTRG.5903.8	NEAT1	hsa-miR-3675-5p	729.00	-106.56	153.00	-25.18	1721331	23	22145	11428 7085 15233 1406 19668
MSTRG.5903.8	NEAT1	hsa-miR-6814-5p	729.00	-105.20	160.00	-24.46	3013635	22	22145	830 21892 8782 19251 20403
MSTRG.5903.8	NEAT1	hsa-miR-4768-5p	729.00	-91.41	148.00	-24.85	2383179	22	22145	1824 13469 20918 20336 4167
MSTRG.5903.8	NEAT1	hsa-miR-182-5p	729.00	-76.30	152.00	-17.79	159579	24	22145	15645 8602 11456 9666 4723
MSTRG.5903.8	NEAT1	hsa-miR-5586-5p	729.00	-73.89	153.00	-18.59	2588535	22	22145	8809 14786 16533 19016 19079
MSTRG.5903.8	NEAT1	hsa-miR-421	729.00	-69.28	152.00	-15.23	932607	23	22145	3352 12589 16913 13259 5802
MSTRG.5903.8	NEAT1	hsa-miR-4744	729.00	-68.23	152.00	-17.60	2323011	23	22145	13790 17289 15166 3551 9112
MSTRG.5903.8	NEAT1	hsa-miR-4641	728.00	-90.75	149.00	-22.25	2091495	24	22145	21635 13448 11550 16951 5533
MSTRG.5903.8	NEAT1	hsa-miR-520e	727.00	-77.33	153.00	-20.29	589911	21	22145	7357 16051 7726 3432 19250
MSTRG.5903.8	NEAT1	hsa-miR-378j	727.00	-74.84	152.00	-18.41	2699715	19	22145	4253 4633 13924 4307 4763
MSTRG.5903.8	NEAT1	hsa-miR-548ap-5p	727.00	-52.88	148.00	-15.27	2493051	19	22145	9107 11078 8563 8484 20140
MSTRG.5903.8	NEAT1	hsa-miR-16-2-3p	727.00	-43.25	157.00	-10.19	111183	22	22145	14961 6374 13782 9249 14999
MSTRG.5903.8	NEAT1	hsa-miR-6165	726.00	-123.53	148.00	-33.81	2708871	19	22145	10494 10970 14734 7416 8196
MSTRG.5903.8	NEAT1	hsa-miR-3137	726.00	-118.56	151.00	-29.00	1389099	24	22145	3685 17012 4057 412 20667
MSTRG.5903.8	NEAT1	hsa-miR-8073	726.00	-108.74	151.00	-26.79	3357639	22	22145	5054 19058 12714 232 16259
MSTRG.5903.8	NEAT1	hsa-miR-4428	726.00	-78.89	153.00	-22.44	1865211	22	22145	8778 14255 10867 3640 5812
MSTRG.5903.8	NEAT1	hsa-miR-2117	726.00	-78.81	148.00	-19.01	1323699	21	22145	11116 993 13195 6513 21517
MSTRG.5903.8	NEAT1	hsa-miR-3973	726.00	-73.78	150.00	-17.12	2065335	23	22145	17633 3434 16911 8491 13782
MSTRG.5903.8	NEAT1	hsa-miR-130a-5p	726.00	-73.60	150.00	-18.88	244599	22	22145	13625 16458 3381 953 16372
MSTRG.5903.8	NEAT1	hsa-miR-30d-3p	726.00	-69.31	152.00	-22.00	134727	22	22145	2208 856 2614 17754 20144
MSTRG.5903.8	NEAT1	hsa-miR-4642	725.00	-113.29	150.00	-27.65	2092803	22	22145	2261 18626 1361 2918 21540
MSTRG.5903.8	NEAT1	hsa-miR-6849-3p	725.00	-106.16	154.00	-25.86	3106503	22	22145	21363 99 8708 765 3563
MSTRG.5903.8	NEAT1	hsa-miR-6780a-3p	725.00	-103.04	151.00	-27.19	2925999	21	22145	17561 12213 3701 1544 21777
MSTRG.5903.8	NEAT1	hsa-miR-936	725.00	-93.15	146.00	-24.16	1075179	22	22145	6052 13672 20663 22049 6163
MSTRG.5903.8	NEAT1	hsa-miR-6877-3p	725.00	-87.11	152.00	-25.31	3179751	21	22145	3704 1033 20198 7048 18431
MSTRG.5903.8	NEAT1	hsa-miR-3714	725.00	-81.72	154.00	-18.67	1759263	22	22145	5403 13311 18341 1441 2839
MSTRG.5903.8	NEAT1	hsa-miR-6513-3p	725.00	-80.42	154.00	-25.24	2753343	21	22145	4559 7907 12538 8182 8950
MSTRG.5903.8	NEAT1	hsa-miR-4777-5p	725.00	-60.73	154.00	-14.28	2401491	22	22145	13999 14355 17831 19708 21053
MSTRG.5903.8	NEAT1	hsa-miR-6815-3p	724.00	-108.96	149.00	-25.27	3017559	21	22145	753 3873 4170 19012 14157
MSTRG.5903.8	NEAT1	hsa-miR-6809-3p	724.00	-108.67	151.00	-30.09	3001863	21	22145	1830 17367 752 1687 14155
MSTRG.5903.8	NEAT1	hsa-miR-6715b-5p	724.00	-101.07	149.00	-26.33	2761191	21	22145	16954 3573 1306 12418 17334
MSTRG.5903.8	NEAT1	hsa-miR-2682-5p	724.00	-96.86	146.00	-23.97	1335471	23	22145	5402 7339 18718 3761 226
MSTRG.5903.8	NEAT1	hsa-miR-5192	724.00	-94.84	153.00	-21.95	2537523	22	22145	8776 6817 6623 5774 3349
MSTRG.5903.8	NEAT1	hsa-miR-6818-3p	724.00	-89.79	156.00	-20.06	3025407	22	22145	17570 12200 929 18810 3848
MSTRG.5903.8	NEAT1	hsa-miR-1185-2-3p	724.00	-72.91	155.00	-20.64	971847	22	22145	9502 15373 19193 21737 15553
MSTRG.5903.8	NEAT1	hsa-miR-6774-5p	723.00	-129.57	147.00	-32.53	2908995	25	22145	550 11578 16996 21190 10702
MSTRG.5903.8	NEAT1	hsa-miR-6870-5p	723.00	-119.37	156.00	-28.25	3160131	19	22145	15160 6849 10482 18025 3104
MSTRG.5903.8	NEAT1	hsa-miR-6801-3p	723.00	-116.86	149.00	-27.44	2980935	20	22145	2280 412 17560 4068 6550
MSTRG.5903.8	NEAT1	hsa-miR-6785-5p	723.00	-114.19	149.00	-25.32	2937771	22	22145	21113 1237 9464 7667 8172
MSTRG.5903.8	NEAT1	hsa-miR-5699-3p	723.00	-103.03	158.00	-28.37	2643471	22	22145	58 324 21466 395 19043
MSTRG.5903.8	NEAT1	hsa-miR-1238-5p	723.00	-89.88	152.00	-22.93	1127499	23	22145	9712 8683 14288 17642 3394
MSTRG.5903.8	NEAT1	hsa-miR-4705	723.00	-85.36	154.00	-21.83	2227527	22	22145	2614 2451 17700 20104 1660
MSTRG.5903.8	NEAT1	hsa-miR-3179	723.00	-83.77	154.00	-20.65	1474119	22	22145	633 4329 20286 19625 13359
MSTRG.5903.8	NEAT1	hsa-miR-1270	723.00	-83.11	148.00	-18.50	1221675	23	22145	4221 7601 10135 3213 4775
MSTRG.5903.8	NEAT1	hsa-miR-135b-3p	723.00	-80.75	154.00	-22.30	464343	22	22145	12481 5398 7443 14049 10872
MSTRG.5903.8	NEAT1	hsa-miR-4753-3p	723.00	-79.83	152.00	-23.46	2345247	22	22145	749 1923 16273 128 20915
MSTRG.5903.8	NEAT1	hsa-miR-5011-3p	723.00	-75.54	148.00	-16.99	2504823	22	22145	15593 11879 14782 3267 21914
MSTRG.5903.8	NEAT1	hsa-miR-603	723.00	-73.92	159.00	-19.61	814887	22	22145	16484 6098 1865 20698 20567
MSTRG.5903.8	NEAT1	hsa-miR-3141	722.00	-141.14	149.00	-30.71	1398255	19	22145	6832 11350 12641 18951 4367
MSTRG.5903.8	NEAT1	hsa-miR-6846-5p	722.00	-126.75	153.00	-31.66	3097347	22	22145	13140 1285 14811 462 7674
MSTRG.5903.8	NEAT1	hsa-miR-7848-3p	722.00	-120.37	153.00	-29.25	3309243	23	22145	1596 21276 18517 1909 21249
MSTRG.5903.8	NEAT1	hsa-miR-211-5p	722.00	-111.50	145.00	-26.66	181815	22	22145	2248 3918 1829 1922 21777
MSTRG.5903.8	NEAT1	hsa-miR-6079	722.00	-96.59	152.00	-28.61	2677479	24	22145	13540 21377 3667 4428 14616
MSTRG.5903.8	NEAT1	hsa-miR-95-5p	722.00	-34.37	153.00	-8.54	82407	21	22145	18293 8084 14984 9665 13775
MSTRG.5903.8	NEAT1	hsa-miR-4277	721.00	-77.53	149.00	-18.49	1615383	21	22145	10032 2124 12187 3297 11120
MSTRG.5903.8	NEAT1	hsa-miR-1253	721.00	-66.53	150.00	-15.72	1194207	21	22145	8292 4378 8465 11338 9799
MSTRG.5903.8	NEAT1	hsa-miR-193b-5p	720.00	-107.29	149.00	-31.12	578139	22	22145	13949 19319 2703 17282 6493
MSTRG.5903.8	NEAT1	hsa-miR-7703	720.00	-100.18	147.00	-24.56	3288315	23	22145	8142 20448 402 11816 22054
MSTRG.5903.8	NEAT1	hsa-miR-204-5p	720.00	-97.97	146.00	-27.95	173967	22	22145	1921 2248 3918 21777 19684
MSTRG.5903.8	NEAT1	hsa-miR-222-5p	720.00	-92.16	150.00	-23.09	206667	22	22145	18622 3329 4139 2728 5027
MSTRG.5903.8	NEAT1	hsa-miR-6826-5p	720.00	-89.03	155.00	-20.31	3045027	23	22145	6161 11351 3640 8988 13749
MSTRG.5903.8	NEAT1	hsa-miR-6742-3p	720.00	-87.01	150.00	-21.01	2827899	20	22145	9817 16226 17383 11680 13592
MSTRG.5903.8	NEAT1	hsa-miR-425-5p	720.00	-75.55	151.00	-18.59	498351	23	22145	5099 1569 8583 15717 2357
MSTRG.5903.8	NEAT1	hsa-miR-579-3p	720.00	-65.65	148.00	-21.80	765183	23	22145	2364 21347 7387 21146 19770
MSTRG.5903.8	NEAT1	hsa-miR-764	719.00	-110.79	150.00	-26.35	995391	22	22145	14699 4559 5 12224 1843
MSTRG.5903.8	NEAT1	hsa-miR-4438	719.00	-69.92	148.00	-20.60	1884831	21	22145	6741 14040 15280 2323 13241
MSTRG.5903.8	NEAT1	hsa-miR-200c-3p	719.00	-57.94	148.00	-15.14	334851	23	22145	15260 7006 4901 9555 11196
MSTRG.5903.8	NEAT1	hsa-miR-302e	719.00	-56.64	149.00	-15.38	1230831	17	22145	7361 7730 19254 16055 16552
MSTRG.5903.8	NEAT1	hsa-miR-1229-5p	718.00	-146.57	151.00	-37.65	1114419	24	22145	1425 20072 10138 9463 13139
MSTRG.5903.8	NEAT1	hsa-miR-3921	718.00	-96.41	148.00	-23.79	1788039	23	22145	11278 6486 10600 39 20952
MSTRG.5903.8	NEAT1	hsa-miR-6806-3p	718.00	-82.68	145.00	-19.99	2994015	22	22145	17918 20610 45 3667 17503
MSTRG.5903.8	NEAT1	hsa-miR-8054	718.00	-74.51	149.00	-21.84	3332787	21	22145	14422 8576 8625 3433 15996
MSTRG.5903.8	NEAT1	hsa-miR-6089	717.00	-187.63	148.00	-43.73	2690559	24	22145	20993 12870 10485 12973 6838
MSTRG.5903.8	NEAT1	hsa-miR-4436b-5p	717.00	-101.09	150.00	-28.53	2409339	22	22145	13632 8045 18497 14677 19014
MSTRG.5903.8	NEAT1	hsa-miR-4474-5p	717.00	-86.86	150.00	-22.18	1944999	21	22145	132 3995 18619 1104 10756
MSTRG.5903.8	NEAT1	hsa-miR-3678-3p	717.00	-85.49	149.00	-25.05	1727871	22	22145	7633 17853 11671 8856 19605
MSTRG.5903.8	NEAT1	hsa-miR-208b-5p	717.00	-66.45	152.00	-14.44	1062099	22	22145	9007 13474 1498 7404 13914
MSTRG.5903.8	NEAT1	hsa-miR-3132	715.00	-114.59	148.00	-25.83	1377327	24	22145	4344 20072 6825 12002 13124
MSTRG.5903.8	NEAT1	hsa-miR-15a-5p	715.00	-78.92	148.00	-18.68	18315	22	22145	18848 20667 19909 15770 12151
MSTRG.5903.8	NEAT1	hsa-miR-1915-3p	714.00	-121.99	149.00	-29.00	1305387	20	22145	14792 6884 377 6852 12178
MSTRG.5903.8	NEAT1	hsa-miR-185-3p	714.00	-109.35	145.00	-24.07	315231	22	22145	18964 17137 10698 461 5395
MSTRG.5903.8	NEAT1	hsa-miR-6129	714.00	-100.93	148.00	-22.86	2701023	19	22145	7669 13143 20359 2304 21120
MSTRG.5903.8	NEAT1	hsa-miR-150-5p	714.00	-79.48	149.00	-17.28	307383	22	22145	17219 3558 17351 16056 19255
MSTRG.5903.8	NEAT1	hsa-miR-4776-3p	714.00	-74.89	147.00	-17.68	2400183	23	22145	16346 5232 15546 19311 3049
MSTRG.5903.8	NEAT1	hsa-miR-650	713.00	-110.14	145.00	-26.67	894675	21	22145	21047 4481 4623 1445 7341
MSTRG.5903.8	NEAT1	hsa-miR-1200	713.00	-100.47	151.00	-23.47	1130115	22	22145	1079 1039 16195 7058 13484
MSTRG.5903.8	NEAT1	hsa-miR-6833-3p	713.00	-98.40	145.00	-26.57	3064647	21	22145	20919 818 4168 13471 330
MSTRG.5903.8	NEAT1	hsa-miR-5699-5p	713.00	-90.48	151.00	-19.73	2642163	22	22145	21497 3825 1491 13369 20168
MSTRG.5903.8	NEAT1	hsa-miR-4678	713.00	-61.29	149.00	-14.56	2171283	22	22145	12853 9069 8459 1769 2515
MSTRG.5903.8	NEAT1	hsa-miR-1260b	712.00	-98.57	145.00	-24.92	1451883	19	22145	1807 1961 17332 779 3784
MSTRG.5903.8	NEAT1	hsa-miR-4514	712.00	-91.43	145.00	-20.96	2014323	18	22145	237 12973 12388 19037 6917
MSTRG.5903.8	NEAT1	hsa-miR-643	712.00	-84.60	150.00	-19.74	885519	22	22145	12020 15475 19097 1602 5720
MSTRG.5903.8	NEAT1	hsa-miR-924	712.00	-76.86	145.00	-21.60	1068639	20	22145	21141 17449 19510 10694 19486
MSTRG.5903.8	NEAT1	hsa-miR-4291	712.00	-75.98	146.00	-17.24	1633695	16	22145	5033 20039 14746 3333 4601
MSTRG.5903.8	NEAT1	hsa-miR-374b-5p	712.00	-33.87	148.00	-8.69	1052943	22	22145	11782 12064 13778 9016 15181
MSTRG.5903.8	NEAT1	hsa-miR-134-3p	711.00	-114.23	147.00	-32.92	296919	23	22145	20500 148 21552 10807 13147
MSTRG.5903.8	NEAT1	hsa-miR-6514-3p	711.00	-96.17	147.00	-28.59	2755959	21	22145	18816 361 5283 398 2276
MSTRG.5903.8	NEAT1	hsa-miR-890	711.00	-79.54	147.00	-19.13	1015011	21	22145	8344 3252 8592 10284 21332
MSTRG.5903.8	NEAT1	hsa-miR-664b-3p	711.00	-74.34	145.00	-18.07	2568915	22	22145	21349 7389 21145 9339 10389
MSTRG.5903.8	NEAT1	hsa-miR-4659b-5p	711.00	-68.33	147.00	-17.20	2133351	19	22145	4216 16348 17872 19676 21127
MSTRG.5903.8	NEAT1	hsa-miR-449b-3p	710.00	-70.73	146.00	-19.83	909063	22	22145	17602 11690 6904 14630 19622
MSTRG.5903.8	NEAT1	hsa-miR-3183	709.00	-102.04	146.00	-23.12	1481967	22	22145	806 18615 22012 751 4579
MSTRG.5903.8	NEAT1	hsa-miR-6134	709.00	-92.54	149.00	-21.28	2707563	19	22145	13550 6500 10491 12140 12844
MSTRG.5903.8	NEAT1	hsa-miR-6837-3p	709.00	-79.47	144.00	-20.21	3077727	23	22145	5323 9374 10424 6808 14677
MSTRG.5903.8	NEAT1	hsa-miR-424-5p	708.00	-68.80	146.00	-16.14	495735	22	22145	19911 3039 11451 18849 20667
MSTRG.5903.8	NEAT1	hsa-miR-4735-5p	705.00	-33.70	144.00	-11.95	2302083	22	22145	4836 16931 16151 17310 19345
MSTRG.5903.8	NEAT1	hsa-miR-1290	703.00	-66.76	142.00	-17.59	1156275	19	22145	21631 7851 1330 8599 21662
MSTRG.5903.8	NEAT1	hsa-miR-103a-2-5p	701.00	-93.21	141.00	-22.92	102027	23	22145	1919 115 1095 2197 7044
MSTRG.22222.27	FP671120.1	hsa-miR-6869-3p	902.00	-161.45	160.00	-31.77	3158824	21	1191	1062 651 299 706 364 86
MSTRG.22222.27	FP671120.1	hsa-miR-4488	901.00	-187.22	159.00	-35.49	1976392	18	1191	268 785 834 107 457 1091
MSTRG.22222.27	FP671120.1	hsa-miR-4665-3p	900.00	-230.86	167.00	-48.00	2142508	26	1191	368 670 310 815 943 651
MSTRG.22222.27	FP671120.1	hsa-miR-663a	765.00	-171.57	170.00	-41.46	906448	22	1191	1006 100 1085 834 264
MSTRG.22222.27	FP671120.1	hsa-miR-3960	755.00	-170.40	157.00	-37.40	2062720	20	1191	840 1076 344 770 791
MSTRG.22222.27	FP671120.1	hsa-miR-1237-5p	754.00	-160.28	157.00	-35.46	1124884	21	1191	105 268 1087 454 783
MSTRG.22222.27	FP671120.1	hsa-miR-4707-5p	736.00	-170.80	156.00	-37.47	2230144	23	1191	374 819 808 604 221
MSTRG.22222.27	FP671120.1	hsa-miR-3196	728.00	-126.39	155.00	-28.75	1513360	18	1191	455 107 270 784 843
MSTRG.22222.27	FP671120.1	hsa-miR-4787-5p	725.00	-162.27	155.00	-41.64	2430268	22	1191	778 454 584 749 800
MSTRG.22222.27	FP671120.1	hsa-miR-4697-5p	722.00	-114.70	151.00	-26.12	2210524	22	1191	102 266 51 783 453
MSTRG.22222.27	FP671120.1	hsa-miR-6756-5p	720.00	-161.74	152.00	-38.26	2861908	23	1191	330 456 102 1084 1006
MSTRG.30424.1	AC004160.1	hsa-miR-944	1467.00	-78.73	155.00	-12.06	1089574	22	9847	9648 2838 3784 3112 4704 4785 2290 2891 4816 4917
MSTRG.30424.1	AC004160.1	hsa-miR-335-3p	1348.00	-119.46	163.00	-18.16	480046	22	9847	3212 5479 9321 2561 9459 2242 8501 1812 5371
MSTRG.30424.1	AC004160.1	hsa-miR-153-5p	1347.00	-123.94	162.00	-24.42	278614	22	9847	3920 9245 7831 6850 3942 4722 1791 1921 1346
MSTRG.30424.1	AC004160.1	hsa-miR-4729	1331.00	-104.99	152.00	-17.95	2290318	22	9847	2818 4655 2661 1149 2673 2051 3298 38 3086
MSTRG.30424.1	AC004160.1	hsa-miR-4659a-3p	1318.00	-129.57	159.00	-18.27	2125510	22	9847	8603 9164 4762 1346 6704 6866 6107 9511 5057
MSTRG.30424.1	AC004160.1	hsa-miR-4659b-3p	1314.00	-137.14	159.00	-21.23	2134666	22	9847	8603 9164 9516 1346 6866 4762 6114 5057 6704
MSTRG.30424.1	AC004160.1	hsa-miR-942-5p	1313.00	-157.88	154.00	-19.78	1085650	22	9847	5639 7219 8572 9090 6966 390 997 5055 9716
MSTRG.30424.1	AC004160.1	hsa-miR-3145-3p	1298.00	-109.83	154.00	-16.15	1407418	24	9847	1791 7201 1777 2395 5175 5242 1021 3343 9608
MSTRG.30424.1	AC004160.1	hsa-miR-4795-3p	1292.00	-81.87	149.00	-15.97	2447278	22	9847	8905 4702 1341 2149 4422 8110 1999 2183 4779
MSTRG.30424.1	AC004160.1	hsa-miR-205-3p	1202.00	-111.74	167.00	-17.95	177898	21	9847	6237 3319 3041 2284 7203 2547 9284 1
MSTRG.30424.1	AC004160.1	hsa-miR-4775	1202.00	-72.43	170.00	-12.57	2397574	22	9847	4140 2401 5239 7717 2243 2991 4976 2306
MSTRG.30424.1	AC004160.1	hsa-miR-30a-3p	1199.00	-103.36	160.00	-20.10	66718	22	9847	958 2203 2809 4349 1532 2086 3317 9642
MSTRG.30424.1	AC004160.1	hsa-miR-590-3p	1190.00	-56.45	155.00	-9.21	793966	21	9847	6773 2402 3448 5336 5243 3321 7687 7722
MSTRG.30424.1	AC004160.1	hsa-miR-4446-5p	1065.00	-133.36	165.00	-28.67	1896610	22	9847	5009 4811 5651 4946 7311 8903 2864
MSTRG.30424.1	AC004160.1	hsa-miR-664a-3p	1051.00	-83.77	159.00	-15.14	1256998	23	9847	4950 44 2054 4912 60 9246 1147
MSTRG.30424.1	AC004160.1	hsa-miR-30e-3p	1041.00	-74.20	156.00	-15.87	376714	22	9847	4349 958 2809 3317 2086 2203 1532
MSTRG.30424.1	AC004160.1	hsa-miR-215-3p	1040.00	-117.73	161.00	-21.15	192286	23	9847	49 2499 4852 7040 8441 1863 9286
MSTRG.30424.1	AC004160.1	hsa-miR-5197-3p	1040.00	-110.87	159.00	-21.27	2547994	23	9847	6280 6644 4356 80 4284 1087 4089
MSTRG.30424.1	AC004160.1	hsa-miR-4477a	1040.00	-84.50	155.00	-14.88	1950238	22	9847	3715 2785 4523 1006 220 8919 5740
MSTRG.30424.1	AC004160.1	hsa-miR-30d-3p	1039.00	-83.64	158.00	-15.67	134734	22	9847	2810 958 4349 2203 1532 3317 8466
MSTRG.30424.1	AC004160.1	hsa-miR-1182	1012.00	-128.93	153.00	-22.93	1100038	23	9847	2768 6006 919 9413 1505 2485 3521
MSTRG.30424.1	AC004160.1	hsa-miR-577	1002.00	-69.96	148.00	-15.35	761266	21	9847	5141 5257 6684 8929 3129 9067 6442
MSTRG.30424.1	AC004160.1	hsa-miR-6506-5p	911.00	-110.28	167.00	-24.32	2733730	23	9847	5854 1484 6239 9620 826 2713
MSTRG.30424.1	AC004160.1	hsa-miR-126-5p	909.00	-52.43	161.00	-12.12	289078	21	9847	2149 2186 4783 1998 4701 4728
MSTRG.30424.1	AC004160.1	hsa-miR-548u	902.00	-74.81	155.00	-15.55	1402186	23	9847	7698 7869 960 4334 5598 377
MSTRG.30424.1	AC004160.1	hsa-miR-4680-5p	900.00	-93.82	163.00	-21.83	2173906	23	9847	474 1176 8999 5915 1264 9019
MSTRG.30424.1	AC004160.1	hsa-miR-1277-5p	900.00	-72.85	157.00	-16.16	1233454	24	9847	3851 5729 2167 9135 5166 8835
MSTRG.30424.1	AC004160.1	hsa-miR-3921	898.00	-105.85	163.00	-22.17	1788046	23	9847	9084 1482 6965 2481 2715 6368
MSTRG.30424.1	AC004160.1	hsa-miR-4699-3p	896.00	-56.80	159.00	-12.96	2215762	22	9847	1491 7596 8346 4693 3167 3752
MSTRG.30424.1	AC004160.1	hsa-miR-7161-3p	893.00	-120.51	165.00	-26.66	3275242	28	9847	476 701 7626 202 2703 4070
MSTRG.30424.1	AC004160.1	hsa-miR-6739-3p	893.00	-86.34	164.00	-23.56	2820058	21	9847	4909 5086 9181 6510 1958 2182
MSTRG.30424.1	AC004160.1	hsa-miR-6888-3p	883.00	-92.87	155.00	-17.31	3208534	21	9847	4437 439 7348 6972 8365 8961
MSTRG.30424.1	AC004160.1	hsa-miR-548n	882.00	-73.80	151.00	-19.56	1209910	22	9847	2522 3674 7637 2760 8460 3998
MSTRG.30424.1	AC004160.1	hsa-miR-582-5p	879.00	-70.92	155.00	-13.08	770422	23	9847	1119 9613 2852 5389 5906 2674
MSTRG.30424.1	AC004160.1	hsa-miR-2054	879.00	-53.95	162.00	-12.62	1313242	23	9847	2859 2327 1127 8756 7774 8842
MSTRG.30424.1	AC004160.1	hsa-miR-1252-5p	878.00	-69.57	151.00	-17.58	1250458	22	9847	74 5318 6814 1404 4008 8866
MSTRG.30424.1	AC004160.1	hsa-miR-3606-3p	877.00	-47.40	153.00	-16.34	1645474	21	9847	4938 1974 4149 2565 3319 8596
MSTRG.30424.1	AC004160.1	hsa-miR-372-5p	876.00	-71.12	157.00	-13.85	413338	23	9847	6775 9117 8930 1203 3857 8830
MSTRG.30424.1	AC004160.1	hsa-miR-122-5p	875.00	-116.99	156.00	-26.46	234142	22	9847	8764 615 3152 6162 9227 408
MSTRG.30424.1	AC004160.1	hsa-miR-586	870.00	-67.56	148.00	-14.07	780886	22	9847	7833 1153 6735 8880 2188 6240
MSTRG.30424.1	AC004160.1	hsa-miR-6875-3p	868.00	-102.50	150.00	-21.85	3174526	22	9847	6704 8517 4933 1547 8946 8988
MSTRG.30424.1	AC004160.1	hsa-miR-627-3p	861.00	-88.74	152.00	-23.00	858058	20	9847	9092 2934 3945 8152 7225 8606
MSTRG.30424.1	AC004160.1	hsa-miR-5002-5p	860.00	-92.41	148.00	-18.76	2477362	24	9847	4976 7144 836 3476 3592 2386
MSTRG.30424.1	AC004160.1	hsa-miR-548ab	855.00	-63.84	146.00	-16.01	1844290	22	9847	3673 5254 8459 102 6555 7254
MSTRG.30424.1	AC004160.1	hsa-miR-329-5p	851.00	-97.51	147.00	-21.30	517978	23	9847	4623 3022 156 2921 4487 7271
MSTRG.30424.1	AC004160.1	hsa-miR-1248	785.00	-93.33	167.00	-23.00	1185058	27	9847	5053 8721 840 1182 8568
MSTRG.30424.1	AC004160.1	hsa-miR-6780a-3p	784.00	-93.92	171.00	-21.85	2926006	21	9847	5022 9716 7130 3620 8736
MSTRG.30424.1	AC004160.1	hsa-miR-4477b	775.00	-54.81	168.00	-15.44	1951546	22	9847	5738 1004 8917 3379 5600
MSTRG.30424.1	AC004160.1	hsa-miR-4495	768.00	-50.67	161.00	-13.30	1986862	21	9847	9105 3680 819 134 2774
MSTRG.30424.1	AC004160.1	hsa-miR-4743-3p	762.00	-104.57	177.00	-27.43	2321710	21	9847	6972 440 7130 9178 6859
MSTRG.30424.1	AC004160.1	hsa-miR-570-3p	759.00	-48.98	162.00	-12.27	749494	22	9847	2901 4005 7321 281 7666
MSTRG.30424.1	AC004160.1	hsa-miR-513b-5p	756.00	-92.84	163.00	-22.62	1263538	22	9847	4845 8865 1935 1088 339
MSTRG.30424.1	AC004160.1	hsa-miR-8087	755.00	-80.91	160.00	-19.49	3375958	23	9847	547 8001 2866 5596 962
MSTRG.30424.1	AC004160.1	hsa-miR-6879-5p	748.00	-134.71	156.00	-33.22	3183682	22	9847	1041 6104 6200 6387 6820
MSTRG.30424.1	AC004160.1	hsa-miR-2053	748.00	-53.30	158.00	-13.77	1311934	23	9847	4703 7723 2971 3531 3555
MSTRG.30424.1	AC004160.1	hsa-miR-4436b-3p	747.00	-110.60	157.00	-29.21	2410654	22	9847	6101 6200 6391 6820 1040
MSTRG.30424.1	AC004160.1	hsa-miR-3163	747.00	-59.40	157.00	-16.21	1446658	22	9847	4104 3048 4260 4673 3126
MSTRG.30424.1	AC004160.1	hsa-miR-6832-3p	746.00	-72.06	162.00	-21.03	3062038	20	9847	8900 8489 8075 8578 389
MSTRG.30424.1	AC004160.1	hsa-miR-4464	745.00	-78.46	164.00	-19.25	1928002	21	9847	6088 4490 1721 5713 6253
MSTRG.30424.1	AC004160.1	hsa-miR-513a-3p	745.00	-59.45	152.00	-16.37	685402	23	9847	3740 1968 2566 4145 3319
MSTRG.30424.1	AC004160.1	hsa-miR-513c-3p	745.00	-52.74	152.00	-16.37	1267462	23	9847	3740 1968 2566 4145 3319
MSTRG.30424.1	AC004160.1	hsa-miR-3915	744.00	-69.87	164.00	-17.05	1777582	22	9847	2904 1067 1321 4007 6079
MSTRG.30424.1	AC004160.1	hsa-miR-8083	738.00	-72.69	156.00	-18.05	3370726	21	9847	2115 5825 4302 5601 1002
MSTRG.30424.1	AC004160.1	hsa-miR-410-5p	737.00	-92.54	155.00	-20.09	529750	21	9847	3276 8963 4855 7932 825
MSTRG.30424.1	AC004160.1	hsa-miR-1226-5p	735.00	-117.12	157.00	-27.95	1106578	26	9847	2058 2113 23 6255 6389
MSTRG.30424.1	AC004160.1	hsa-miR-29b-2-5p	734.00	-72.83	155.00	-18.48	100726	22	9847	7897 7144 4348 331 8673
MSTRG.30424.1	AC004160.1	hsa-miR-3144-3p	734.00	-61.54	152.00	-18.87	1404802	22	9847	8079 8825 9543 2156 2235
MSTRG.30424.1	AC004160.1	hsa-miR-4452	733.00	-80.24	153.00	-19.53	1909690	23	9847	473 5957 6468 9232 5920
MSTRG.30424.1	AC004160.1	hsa-miR-26a-2-3p	733.00	-57.72	154.00	-17.09	378022	22	9847	8817 1257 1348 1610 3782
MSTRG.30424.1	AC004160.1	hsa-miR-5011-5p	733.00	-45.94	150.00	-11.68	2503522	21	9847	9134 2171 9429 5733 3853
MSTRG.30424.1	AC004160.1	hsa-miR-3924	732.00	-59.40	152.00	-17.55	1793278	22	9847	6754 5722 5040 9106 8883
MSTRG.30424.1	AC004160.1	hsa-miR-466	731.00	-66.45	150.00	-22.44	1383874	23	9847	4635 6595 3849 5160 3805
MSTRG.30424.1	AC004160.1	hsa-miR-146a-3p	730.00	-80.54	152.00	-20.72	303466	22	9847	2482 1538 1840 4312 8735
MSTRG.30424.1	AC004160.1	hsa-miR-4653-5p	730.00	-78.69	156.00	-18.49	2113738	22	9847	1487 6371 9087 6962 2714
MSTRG.30424.1	AC004160.1	hsa-miR-4307	730.00	-47.18	158.00	-13.16	1551298	19	9847	6983 8559 3213 1919 3771
MSTRG.30424.1	AC004160.1	hsa-miR-8062	729.00	-65.52	150.00	-16.38	3343258	21	9847	2322 9661 3416 9125 3097
MSTRG.30424.1	AC004160.1	hsa-miR-32-3p	729.00	-61.25	156.00	-14.92	71950	22	9847	1750 2373 2724 5306 3156
MSTRG.30424.1	AC004160.1	hsa-miR-450a-2-3p	727.00	-76.23	156.00	-17.17	674938	22	9847	2754 2117 486 2928 3973
MSTRG.30424.1	AC004160.1	hsa-miR-8068	727.00	-69.63	159.00	-20.48	3351106	22	9847	7111 4130 7777 4488 3617
MSTRG.30424.1	AC004160.1	hsa-miR-4778-3p	726.00	-90.32	149.00	-24.49	2405422	22	9847	5057 9586 9698 1549 8576
MSTRG.30424.1	AC004160.1	hsa-miR-6881-3p	725.00	-72.79	154.00	-18.74	3190222	22	9847	2931 8577 4683 1145 5897
MSTRG.30424.1	AC004160.1	hsa-miR-876-5p	724.00	-74.84	153.00	-18.63	1029406	22	9847	4587 8992 1000 6761 159
MSTRG.30424.1	AC004160.1	hsa-miR-4781-3p	724.00	-63.09	154.00	-18.06	2413270	22	9847	9216 2621 1560 3426 6827
MSTRG.30424.1	AC004160.1	hsa-miR-206	721.00	-82.85	150.00	-24.91	330934	22	9847	1693 614 4173 2777 9784
MSTRG.30424.1	AC004160.1	hsa-miR-4735-5p	721.00	-64.52	149.00	-19.92	2302090	22	9847	1989 4937 7602 320 4141
MSTRG.30424.1	AC004160.1	hsa-miR-548ba	721.00	-55.71	151.00	-13.78	3321022	22	9847	5140 566 3435 2378 3760
MSTRG.30424.1	AC004160.1	hsa-miR-4753-3p	720.00	-68.42	151.00	-20.69	2345254	22	9847	4475 4905 5634 7226 8490
MSTRG.30424.1	AC004160.1	hsa-miR-4668-5p	719.00	-54.03	149.00	-14.31	2149054	23	9847	6446 5313 4557 2901 4005
MSTRG.30424.1	AC004160.1	hsa-miR-567	716.00	-64.15	148.00	-17.40	741646	23	9847	5295 6828 6747 355 4212
MSTRG.30424.1	AC004160.1	hsa-miR-22-5p	715.00	-82.32	145.00	-19.45	40558	22	9847	1830 8794 1944 1549 1671
MSTRG.30424.1	AC004160.1	hsa-miR-4778-5p	714.00	-64.79	148.00	-16.82	2404114	22	9847	1327 1521 4393 2910 5403
MSTRG.30424.1	AC004160.1	hsa-miR-4760-3p	714.00	-46.13	152.00	-12.36	2366182	22	9847	64 1261 7840 4953 8830
MSTRG.30424.1	AC004160.1	hsa-miR-374c-5p	712.00	-47.82	145.00	-15.14	1829902	22	9847	2856 5765 2005 1125 2226
MSTRG.30424.1	AC004160.1	hsa-miR-6733-5p	710.00	-75.83	144.00	-19.76	2803054	22	9847	570 380 7462 6820 7950
MSTRG.30424.1	AC004160.1	hsa-miR-365a-5p	709.00	-81.25	146.00	-19.99	387178	23	9847	402 4298 6600 1000 8530
MSTRG.30424.1	AC004160.1	hsa-miR-1-3p	709.00	-61.87	145.00	-16.05	222370	22	9847	2777 1693 4173 614 9784
MSTRG.15900.10	SNHG16	hsa-miR-3613-3p	1186.00	-61.11	158.00	-11.69	1655941	24	1289	1227 789 915 1211 858 1180 1266 872
ENST00000471076	WNK2	hsa-miR-4739	875.00	-172.85	162.00	-36.30	2312559	25	2344	1574 1747 510 1461 1204 1236
ENST00000471076	WNK2	hsa-miR-5001-5p	872.00	-154.73	155.00	-30.61	2474751	24	2344	528 1625 1369 2065 1212 815
ENST00000471076	WNK2	hsa-miR-4763-3p	868.00	-202.92	148.00	-41.98	2374035	24	2344	1498 1616 2070 1577 1376 2114
ENST00000471076	WNK2	hsa-miR-762	734.00	-150.36	154.00	-34.19	984939	22	2344	1374 2067 537 1626 1872
MSTRG.22177.10	MIR3648-2	hsa-miR-4665-3p	1508.00	-386.54	171.00	-50.82	2142525	26	1482	1005 1075 223 622 92 1131 381 1174 411 1269
MSTRG.22177.10	MIR3648-2	hsa-miR-6763-3p	1464.00	-286.10	169.00	-37.60	2881545	21	1482	1429 509 942 230 624 1400 834 111 662 1257
MSTRG.22177.10	MIR3648-2	hsa-miR-1908-3p	1403.00	-306.21	175.00	-48.30	1289709	21	1482	226 385 1076 967 1137 402 92 1012 1286
MSTRG.22177.10	MIR3648-2	hsa-miR-1247-5p	1379.00	-295.50	170.00	-39.25	1182453	22	1482	195 174 126 607 824 795 248 430 908
MSTRG.22177.10	MIR3648-2	hsa-miR-4449	1345.00	-298.21	157.00	-45.91	1901853	22	1482	818 1072 604 1025 228 858 387 300 940
MSTRG.22177.10	MIR3648-2	hsa-miR-4707-5p	1214.00	-278.04	162.00	-40.68	2230161	23	1482	1254 242 937 110 1426 601 383 1020
MSTRG.22177.10	MIR3648-2	hsa-miR-4632-3p	1062.00	-182.87	170.00	-35.74	2074509	22	1482	219 1391 414 457 1075 473 190
MSTRG.22177.10	MIR3648-2	hsa-miR-663a	880.00	-224.91	149.00	-44.38	906465	22	1482	143 440 596 1099 502 310
MSTRG.22177.10	MIR3648-2	hsa-miR-6850-3p	879.00	-157.56	153.00	-32.22	3109137	20	1482	106 1137 230 584 385 971
MSTRG.22177.10	MIR3648-2	hsa-miR-2277-5p	873.00	-175.55	158.00	-33.00	1328949	24	1482	370 443 349 410 754 309
MSTRG.22177.10	MIR3648-2	hsa-miR-4745-3p	777.00	-159.52	168.00	-42.06	2328261	23	1482	1268 740 1210 639 1314
MSTRG.22177.10	MIR3648-2	hsa-miR-1469	738.00	-160.13	158.00	-38.00	1274013	22	1482	767 884 1253 626 1172
MSTRG.22177.10	MIR3648-2	hsa-miR-6799-3p	728.00	-145.35	153.00	-33.55	2975721	23	1482	1034 1220 1331 250 787
MSTRG.15407.71	NFE2L1	hsa-miR-6782-5p	791.00	-145.02	169.00	-34.85	2929943	25	1452	1181 496 411 213 134
ENST00000559008	AC016705.2	hsa-miR-6760-5p	1084.00	-168.57	168.00	-30.74	2872403	23	6878	1872 2050 233 783 3303 584 2196
ENST00000559008	AC016705.2	hsa-miR-4739	1031.00	-196.32	161.00	-34.00	2312579	25	6878	2050 1256 1746 780 1671 82 3236
ENST00000559008	AC016705.2	hsa-miR-2278	1010.00	-123.72	148.00	-21.05	1331579	22	6878	1670 6645 2275 1343 2387 2885 528
ENST00000559008	AC016705.2	hsa-miR-6856-5p	903.00	-141.62	168.00	-29.86	3123539	24	6878	1744 6647 2057 1799 2255 3058
ENST00000559008	AC016705.2	hsa-miR-6754-5p	901.00	-145.92	161.00	-28.87	2856707	22	6878	2147 1673 1872 1424 2055 1153
ENST00000559008	AC016705.2	hsa-miR-5197-3p	895.00	-94.77	158.00	-22.92	2548019	23	6878	778 1793 488 4723 2056 5142
ENST00000559008	AC016705.2	hsa-miR-520g-3p	886.00	-86.27	162.00	-20.08	640955	24	6878	1914 5068 2605 4777 986 2699
ENST00000559008	AC016705.2	hsa-miR-211-5p	868.00	-112.29	153.00	-23.21	181847	22	6878	129 3993 6478 297 3434 5595
ENST00000559008	AC016705.2	hsa-miR-298	859.00	-125.94	147.00	-24.08	1003271	24	6878	2991 1750 1393 1040 2076 4121
ENST00000559008	AC016705.2	hsa-miR-3612	858.00	-109.69	149.00	-19.93	1653347	22	6878	1469 1065 1422 1358 2105 1742
ENST00000559008	AC016705.2	hsa-miR-204-5p	858.00	-108.10	148.00	-23.39	173999	22	6878	129 3993 3434 297 5595 6479
ENST00000559008	AC016705.2	hsa-miR-1244	775.00	-89.30	173.00	-20.16	1178543	26	6878	2742 2540 5198 6040 1717
ENST00000559008	AC016705.2	hsa-miR-6833-3p	760.00	-102.38	163.00	-22.59	3064679	21	6878	303 1126 3555 5521 6456
ENST00000559008	AC016705.2	hsa-miR-1253	758.00	-76.66	162.00	-19.27	1194239	21	6878	1796 2058 3717 6098 781
ENST00000559008	AC016705.2	hsa-miR-4723-3p	755.00	-125.68	160.00	-34.39	2274647	22	6878	5519 5852 52 3551 853
ENST00000559008	AC016705.2	hsa-miR-1303	754.00	-108.44	160.00	-37.48	1169387	22	6878	5311 5144 2416 3940 5620
ENST00000559008	AC016705.2	hsa-miR-627-3p	747.00	-71.90	166.00	-21.70	858083	20	6878	336 3964 3557 5579 4659
ENST00000559008	AC016705.2	hsa-miR-125a-3p	744.00	-114.65	156.00	-26.39	286487	22	6878	1839 661 2232 1277 4535
ENST00000559008	AC016705.2	hsa-miR-6728-5p	742.00	-109.07	171.00	-35.53	2789999	23	6878	804 2013 4636 4464 2190
ENST00000559008	AC016705.2	hsa-miR-7110-5p	738.00	-137.98	154.00	-34.37	3238643	21	6878	1762 2219 3196 1277 1261
ENST00000559008	AC016705.2	hsa-miR-6133	738.00	-116.56	164.00	-28.92	2706287	19	6878	2056 1268 785 3315 3241
ENST00000559008	AC016705.2	hsa-miR-6878-5p	738.00	-89.36	156.00	-20.65	3181091	23	6878	5429 779 233 585 2167
ENST00000559008	AC016705.2	hsa-miR-590-3p	738.00	-34.44	156.00	-9.73	793991	21	6878	6001 6579 5327 6112 1492
ENST00000559008	AC016705.2	hsa-miR-6881-3p	737.00	-93.54	155.00	-22.81	3190247	22	6878	1083 297 3437 5521 1526
ENST00000559008	AC016705.2	hsa-miR-520h	737.00	-70.02	160.00	-19.12	654035	22	6878	1917 5069 4779 988 2701
ENST00000559008	AC016705.2	hsa-miR-4769-5p	736.00	-121.41	154.00	-25.96	2385827	24	6878	1772 2196 2013 2661 802
ENST00000559008	AC016705.2	hsa-miR-1238-5p	736.00	-119.43	157.00	-27.44	1127531	23	6878	1072 4128 1865 3587 5793
ENST00000559008	AC016705.2	hsa-miR-4768-5p	736.00	-98.07	162.00	-22.82	2383211	22	6878	3554 52 1125 5520 302
ENST00000559008	AC016705.2	hsa-miR-29a-5p	736.00	-54.52	163.00	-20.52	62819	22	6878	6563 3736 5163 6378 4039
ENST00000559008	AC016705.2	hsa-miR-513a-3p	735.00	-71.44	164.00	-20.07	685427	23	6878	5526 172 6280 6223 6444
ENST00000559008	AC016705.2	hsa-miR-513c-3p	735.00	-71.43	164.00	-20.07	1267487	23	6878	5526 172 6280 6223 6444
ENST00000559008	AC016705.2	hsa-miR-6780b-5p	734.00	-128.99	151.00	-27.49	3071219	23	6878	2954 3616 85 3712 1672
ENST00000559008	AC016705.2	hsa-miR-8060	734.00	-97.39	153.00	-23.54	3340667	24	6878	1598 4368 2548 2650 1408
ENST00000559008	AC016705.2	hsa-miR-1248	734.00	-88.23	152.00	-18.64	1185083	27	6878	2717 1015 2496 3655 1110
ENST00000559008	AC016705.2	hsa-miR-3162-5p	733.00	-139.48	161.00	-32.17	1444067	23	6878	2149 4339 2055 782 1674
ENST00000559008	AC016705.2	hsa-miR-6796-5p	733.00	-112.43	154.00	-27.70	2966579	23	6878	1763 1775 2134 2789 2880
ENST00000559008	AC016705.2	hsa-miR-3915	733.00	-74.22	156.00	-18.41	1777607	22	6878	4339 1476 3240 4372 6231
ENST00000559008	AC016705.2	hsa-miR-4712-3p	730.00	-68.05	157.00	-17.99	2245871	21	6878	4692 1175 2287 6683 6722
ENST00000559008	AC016705.2	hsa-miR-6740-3p	727.00	-81.92	159.00	-26.22	2822699	22	6878	476 1128 3842 5968 4914
ENST00000559008	AC016705.2	hsa-miR-3938	726.00	-67.84	148.00	-16.64	1814231	22	6878	596 4796 952 6277 6482
ENST00000559008	AC016705.2	hsa-miR-4689	722.00	-110.01	151.00	-26.88	2193551	22	6878	3713 647 1426 4338 2579
ENST00000559008	AC016705.2	hsa-miR-4735-5p	717.00	-47.74	146.00	-12.04	2302115	22	6878	3853 3871 6563 3736 5163
ENST00000559008	AC016705.2	hsa-miR-485-5p	716.00	-86.85	145.00	-23.42	538931	22	6878	2046 5502 5635 2671 3083
ENST00000470904	KPNA1	hsa-miR-330-3p	714.00	-71.52	150.00	-18.03	447374	23	3060	1530 893 1067 413 2378
ENST00000424751	LINC00839	hsa-miR-3614-3p	907.00	-136.65	161.00	-23.73	1658591	23	2252	2199 1794 1911 1 348 76
ENST00000562834	AL049555.1	hsa-miR-3145-3p	1065.00	-92.89	166.00	-17.12	1407459	24	1933	1524 389 1301 1493 910 273 1397
ENST00000562834	AL049555.1	hsa-miR-548at-5p	732.00	-52.84	150.00	-13.82	2575503	22	1933	625 1629 1711 525 192
ENST00000593427	AC005261.1	hsa-miR-1277-5p	1205.00	-65.69	161.00	-10.52	1233501	24	4258	4045 3455 309 3337 4223 2043 3225 2990
ENST00000593427	AC005261.1	hsa-miR-3163	897.00	-74.78	156.00	-15.00	1446705	22	4258	3580 151 2530 356 3479 2011
ENST00000593427	AC005261.1	hsa-miR-3675-3p	751.00	-70.86	164.00	-21.89	1722693	22	4258	1367 3749 2111 4122 2253
ENST00000593427	AC005261.1	hsa-miR-590-3p	733.00	-38.87	150.00	-10.78	794013	21	4258	3202 2974 2541 3632 1627
ENST00000593427	AC005261.1	hsa-miR-223-5p	731.00	-74.49	159.00	-21.99	209337	22	4258	3278 2813 1606 1883 7
ENST00000593427	AC005261.1	hsa-miR-4666a-3p	728.00	-41.33	150.00	-10.84	2145177	21	4258	2748 3056 3766 3744 4055
ENST00000593427	AC005261.1	hsa-miR-1273h-5p	726.00	-114.75	151.00	-34.33	3298833	21	4258	231 217 1290 1321 1439
ENST00000593427	AC005261.1	hsa-miR-144-3p	714.00	-59.88	148.00	-13.95	270813	20	4258	3918 2141 2213 1623 4056
ENST00000593427	AC005261.1	hsa-miR-6760-5p	713.00	-91.60	147.00	-24.90	2872425	23	4258	1565 3247 4008 1376 2749
MSTRG.29394.7	C6orf141	hsa-miR-3929	787.00	-106.46	169.00	-28.40	1806414	23	1873	703 1751 569 1165 481
MSTRG.29394.7	C6orf141	hsa-miR-5787	754.00	-146.22	157.00	-33.00	2659230	20	1873	1166 1679 570 1753 705
MSTRG.29394.7	C6orf141	hsa-miR-4478	752.00	-114.98	155.00	-27.09	1952910	17	1873	1757 486 575 710 1168
MSTRG.29394.7	C6orf141	hsa-miR-7160-5p	747.00	-102.17	154.00	-24.39	3279222	21	1873	1164 705 1751 1282 568
MSTRG.29394.7	C6orf141	hsa-miR-7851-3p	746.00	-143.24	152.00	-31.51	3313230	22	1873	1140 1759 543 1172 1090
MSTRG.29394.7	C6orf141	hsa-miR-4419b	744.00	-93.40	155.00	-21.93	1992150	18	1873	705 573 1169 1753 486
MSTRG.29394.7	C6orf141	hsa-miR-30b-3p	743.00	-85.67	155.00	-23.04	232890	22	1873	1756 708 541 1305 1745
MSTRG.29394.7	C6orf141	hsa-miR-6893-5p	739.00	-101.90	156.00	-24.16	3220362	21	1873	536 562 699 1296 1133
ENST00000481504	HS6ST1P1	hsa-miR-4767	739.00	-169.58	157.00	-37.92	2381941	23	1234	213 132 1116 115 1
ENST00000468565	COL27A1	hsa-miR-6734-3p	755.00	-132.62	166.00	-34.15	2807042	23	1946	1620 1443 1152 188 1256
ENST00000468565	COL27A1	hsa-miR-4763-3p	741.00	-158.38	152.00	-36.56	2374094	24	1946	1194 810 1404 1466 99
ENST00000468565	COL27A1	hsa-miR-4739	724.00	-153.28	152.00	-37.21	2312618	25	1946	1396 1841 498 1033 1680
ENST00000491277	PTPN14	hsa-miR-6780a-5p	1611.00	-263.06	161.00	-30.17	2924764	23	5552	3639 133 5352 3997 4950 4750 151 4280 4585 3617 4165
ENST00000491277	PTPN14	hsa-miR-4739	1489.00	-299.61	157.00	-36.31	2312620	25	5552	656 3633 2385 129 298 283 3994 4947 5350 254
ENST00000491277	PTPN14	hsa-miR-1273h-5p	1236.00	-213.69	171.00	-33.65	3298852	21	5552	4001 4954 4749 137 4584 5122 4167 659
ENST00000491277	PTPN14	hsa-miR-1249-5p	1159.00	-194.33	162.00	-26.88	1186432	24	5552	3636 257 126 659 2386 199 280 3614
ENST00000491277	PTPN14	hsa-miR-30b-3p	1087.00	-160.76	172.00	-29.41	232900	22	5552	4000 4953 659 4748 136 2387 4588
ENST00000491277	PTPN14	hsa-miR-5787	1020.00	-203.84	158.00	-32.30	2659240	20	5552	1428 5162 63 3338 140 741 1309
ENST00000491277	PTPN14	hsa-miR-6854-5p	1019.00	-177.42	154.00	-31.91	3118348	24	5552	4568 1212 550 774 954 622 1832
ENST00000491277	PTPN14	hsa-miR-637	1018.00	-181.83	155.00	-29.84	876436	24	5552	1421 1245 660 4203 1310 514 1219
ENST00000491277	PTPN14	hsa-miR-6726-5p	1002.00	-196.85	147.00	-31.05	2784808	21	5552	743 4598 1318 4000 4953 3342 658
ENST00000491277	PTPN14	hsa-miR-665	972.00	-168.11	170.00	-34.13	1047784	20	5552	554 4138 4719 4570 4988 77
ENST00000491277	PTPN14	hsa-miR-1277-5p	965.00	-56.20	184.00	-16.95	1233520	24	5552	3923 5292 5320 5243 3100 3159
ENST00000491277	PTPN14	hsa-miR-3192-5p	935.00	-156.63	168.00	-32.16	1505584	23	5552	3997 4950 137 1288 4167 4282
ENST00000491277	PTPN14	hsa-miR-6134	921.00	-132.57	162.00	-25.26	2707636	19	5552	4593 4001 4954 5114 660 1967
ENST00000491277	PTPN14	hsa-miR-8089	919.00	-178.76	168.00	-37.14	3378640	24	5552	1033 4202 1324 4696 1302 1278
ENST00000491277	PTPN14	hsa-miR-4695-5p	909.00	-155.46	159.00	-30.15	2206672	22	5552	1403 272 161 2384 4597 4983
ENST00000491277	PTPN14	hsa-miR-661	906.00	-140.47	168.00	-33.62	903904	24	5552	1650 4698 1568 4904 4517 3951
ENST00000491277	PTPN14	hsa-miR-7851-3p	905.00	-151.13	176.00	-32.00	3313240	22	5552	4003 1345 4906 4956 1223 3953
ENST00000491277	PTPN14	hsa-miR-767-5p	903.00	-132.56	164.00	-29.68	947068	23	5552	3185 2120 798 3271 3969 3315
ENST00000491277	PTPN14	hsa-miR-6878-5p	893.00	-107.37	161.00	-19.47	3181132	23	5552	203 4281 5350 4732 848 3601
ENST00000491277	PTPN14	hsa-miR-4428	892.00	-103.91	156.00	-22.08	1865284	22	5552	3605 4386 1382 199 4983 3111
ENST00000491277	PTPN14	hsa-miR-4667-5p	882.00	-146.73	152.00	-30.19	2146504	22	5552	4697 1301 208 1331 1284 4204
ENST00000491277	PTPN14	hsa-miR-3689a-3p	878.00	-125.28	154.00	-25.44	1750180	22	5552	4001 4954 136 4587 4748 4034
ENST00000491277	PTPN14	hsa-miR-765	877.00	-126.89	158.00	-24.79	998080	21	5552	299 4390 1280 840 1009 2387
ENST00000491277	PTPN14	hsa-miR-4433a-3p	877.00	-125.67	153.00	-22.85	1875748	21	5552	552 4566 4135 4716 1413 5089
ENST00000491277	PTPN14	hsa-miR-485-5p	870.00	-111.96	153.00	-21.49	538972	22	5552	4559 1310 4029 159 4982 1256
ENST00000491277	PTPN14	hsa-miR-7847-3p	868.00	-136.53	148.00	-31.78	3308008	21	5552	4944 3993 303 4391 163 654
ENST00000491277	PTPN14	hsa-miR-7106-5p	867.00	-136.65	154.00	-31.65	3228220	20	5552	2391 154 1011 206 302 4587
ENST00000491277	PTPN14	hsa-miR-939-5p	856.00	-167.21	151.00	-32.07	1080484	24	5552	1303 834 4599 1004 70 1330
ENST00000491277	PTPN14	hsa-miR-4459	775.00	-150.17	176.00	-35.09	1918912	22	5552	273 4599 161 4985 74
ENST00000491277	PTPN14	hsa-miR-7161-3p	758.00	-116.83	168.00	-25.69	3275308	28	5552	4678 1196 1488 606 3398
ENST00000491277	PTPN14	hsa-miR-4684-5p	753.00	-67.19	159.00	-18.06	2180512	22	5552	5046 2324 4094 4675 3810
ENST00000491277	PTPN14	hsa-miR-3689b-3p	752.00	-115.88	162.00	-29.33	1764568	22	5552	4001 4954 4588 136 4748
ENST00000491277	PTPN14	hsa-miR-3689c	752.00	-115.88	162.00	-29.33	1954228	22	5552	4001 4954 4588 136 4748
ENST00000491277	PTPN14	hsa-miR-6797-5p	751.00	-130.90	160.00	-35.06	2969236	25	5552	3635 284 3614 256 2386
ENST00000491277	PTPN14	hsa-miR-6779-5p	748.00	-121.39	155.00	-30.62	2922148	21	5552	137 4003 4956 4750 4587
ENST00000491277	PTPN14	hsa-miR-5001-5p	747.00	-130.23	166.00	-31.49	2474812	24	5552	5158 588 822 3254 3422
ENST00000491277	PTPN14	hsa-miR-4728-5p	745.00	-129.69	165.00	-32.34	2287768	23	5552	134 3637 259 298 572
ENST00000491277	PTPN14	hsa-miR-4731-5p	740.00	-120.53	163.00	-27.94	2293000	22	5552	1423 4200 3337 1253 138
ENST00000491277	PTPN14	hsa-miR-6893-3p	735.00	-110.40	159.00	-32.85	3221680	22	5552	16 613 536 486 2186
ENST00000491277	PTPN14	hsa-miR-3675-3p	735.00	-73.19	149.00	-20.77	1722712	22	5552	2329 4093 4457 4674 5048
ENST00000491277	PTPN14	hsa-miR-7111-5p	732.00	-135.64	161.00	-29.23	3241300	22	5552	205 129 1996 262 153
ENST00000491277	PTPN14	hsa-miR-6884-5p	730.00	-97.28	154.00	-22.91	3196828	22	5552	1310 4554 4162 4597 161
ENST00000491277	PTPN14	hsa-miR-4668-5p	729.00	-75.46	151.00	-18.35	2149120	23	5552	2705 3634 201 4876 4725
ENST00000491277	PTPN14	hsa-miR-4487	725.00	-102.78	151.00	-24.52	1975156	19	5552	840 861 742 3794 1315
ENST00000491277	PTPN14	hsa-miR-370-3p	723.00	-105.22	149.00	-26.43	409480	22	5552	484 761 2186 536 608
ENST00000491277	PTPN14	hsa-miR-3173-3p	723.00	-82.09	150.00	-21.63	1461112	22	5552	194 1010 3602 4386 3111
ENST00000491277	PTPN14	hsa-miR-3614-5p	721.00	-109.16	151.00	-25.96	1657312	23	5552	1042 1283 4033 602 4962
ENST00000491277	PTPN14	hsa-miR-3187-5p	719.00	-122.08	148.00	-29.48	1492504	23	5552	831 4518 1825 1343 1543
ENST00000491277	PTPN14	hsa-miR-873-3p	717.00	-99.11	148.00	-22.26	1050400	22	5552	4163 4982 1170 1341 1256
ENST00000491277	PTPN14	hsa-miR-6746-5p	716.00	-138.36	148.00	-34.21	2835820	22	5552	74 850 4167 1282 4985
ENST00000491277	PTPN14	hsa-miR-26b-5p	711.00	-64.08	146.00	-16.19	55012	21	5552	1133 3235 1745 2568 3370
MSTRG.21417.1	AL118505.1	hsa-miR-136-5p	883.00	-85.39	163.00	-22.03	298307	23	4650	788 3643 1258 387 3842 4404
MSTRG.21417.1	AL118505.1	hsa-miR-153-5p	881.00	-64.89	157.00	-20.61	278687	22	4650	382 442 4178 1242 3169 3533
MSTRG.21417.1	AL118505.1	hsa-miR-29b-1-5p	863.00	-105.70	152.00	-19.35	98183	24	4650	2420 1643 190 1980 1089 3146
MSTRG.21417.1	AL118505.1	hsa-miR-6874-3p	772.00	-79.62	168.00	-18.00	3171983	23	4650	2224 3161 55 278 3240
MSTRG.21417.1	AL118505.1	hsa-miR-551b-5p	770.00	-74.97	165.00	-22.89	744335	22	4650	2112 3959 3244 258 2189
MSTRG.21417.1	AL118505.1	hsa-miR-765	745.00	-106.99	155.00	-28.82	998087	21	4650	3491 2576 4312 604 4113
MSTRG.21417.1	AL118505.1	hsa-miR-4739	739.00	-129.24	154.00	-32.05	2312627	25	4650	4314 2576 3480 4420 2912
MSTRG.21417.1	AL118505.1	hsa-miR-30b-3p	739.00	-95.08	155.00	-25.67	232907	22	4650	2933 3069 2922 4424 1965
MSTRG.21417.1	AL118505.1	hsa-miR-148b-5p	739.00	-73.71	155.00	-19.15	465731	22	4650	3241 56 2223 3163 279
MSTRG.21417.1	AL118505.1	hsa-miR-7851-3p	729.00	-125.74	152.00	-34.35	3313247	22	4650	2936 744 1781 3072 2855
MSTRG.21417.1	AL118505.1	hsa-miR-593-3p	717.00	-85.40	149.00	-20.90	799271	19	4650	233 2505 1469 130 3000
MSTRG.21417.1	AL118505.1	hsa-miR-33a-3p	711.00	-62.33	143.00	-20.83	74639	22	4650	1691 1870 1844 4267 585
MSTRG.34833.41	.	hsa-miR-4739	1266.00	-270.98	175.00	-40.36	2312633	25	1185	406 668 436 641 962 102 384 837
MSTRG.34833.41	.	hsa-miR-6756-5p	1061.00	-227.96	172.00	-41.14	2861993	23	1185	848 119 956 1154 975 403 653
MSTRG.34833.41	.	hsa-miR-149-3p	1048.00	-215.28	162.00	-36.36	306161	21	1185	388 840 410 674 936 428 952
MSTRG.34833.41	.	hsa-miR-6785-5p	1044.00	-210.95	162.00	-36.53	2937857	22	1185	409 833 934 640 674 961 436
MSTRG.34833.41	.	hsa-miR-6883-5p	1036.00	-199.92	160.00	-31.22	3194225	22	1185	934 407 831 839 642 673 962
MSTRG.34833.41	.	hsa-miR-4728-5p	1027.00	-181.29	162.00	-31.17	2287781	23	1185	838 932 413 960 106 437 384
MSTRG.34833.41	.	hsa-miR-7108-3p	914.00	-157.69	170.00	-34.34	3234773	20	1185	477 1019 452 153 1049 299
MSTRG.34833.41	.	hsa-miR-4651	912.00	-177.18	164.00	-34.03	2109893	20	1185	957 124 852 378 404 932
MSTRG.34833.41	.	hsa-miR-608	891.00	-170.14	159.00	-31.51	822821	25	1185	847 116 954 929 652 420
MSTRG.34833.41	.	hsa-miR-6787-5p	880.00	-164.86	163.00	-29.81	2943089	22	1185	418 205 976 837 375 854
MSTRG.34833.41	.	hsa-miR-7106-5p	762.00	-145.85	160.00	-32.53	3228233	20	1185	966 438 642 389 674
MSTRG.34833.41	.	hsa-miR-663a	760.00	-167.25	159.00	-40.05	906533	22	1185	202 978 622 418 86
MSTRG.34833.41	.	hsa-miR-328-5p	755.00	-172.50	163.00	-38.72	448733	23	1185	377 655 771 406 425
MSTRG.34833.41	.	hsa-miR-7110-5p	755.00	-153.11	161.00	-41.23	3238697	21	1185	975 853 118 960 379
MSTRG.34833.41	.	hsa-miR-7111-5p	752.00	-132.84	169.00	-34.30	3241313	22	1185	645 414 433 830 884
MSTRG.34833.41	.	hsa-miR-6766-5p	750.00	-114.25	161.00	-29.47	2888153	24	1185	1154 955 848 374 117
MSTRG.34833.41	.	hsa-miR-6782-5p	738.00	-149.19	161.00	-33.74	2930009	25	1185	955 418 927 118 849
MSTRG.34833.41	.	hsa-miR-4707-5p	732.00	-164.45	149.00	-35.34	2230229	23	1185	695 485 1009 536 985
MSTRG.34833.41	.	hsa-miR-4488	728.00	-134.39	152.00	-31.07	1976477	18	1185	660 381 515 977 856
MSTRG.34833.41	.	hsa-miR-1247-5p	718.00	-156.15	154.00	-41.32	1182521	22	1185	480 149 449 1018 1114
MSTRG.31475.18	DOCK4	hsa-miR-3613-3p	4651.00	-251.18	162.00	-16.01	1656019	24	32222	15580 24616 9078 18685 5632 11097 14164 13074 1630 27031 27515 6157 5270 5646 1893 29702 12939 24760 3607 12773 16968 27830 2103 7654 8392 13504 20648 26872 30328 28485 10673
MSTRG.31475.18	DOCK4	hsa-miR-6809-3p	3361.00	-333.51	159.00	-25.36	3001951	21	32222	15267 5433 10823 4308 10065 18996 31774 18829 27477 8544 13397 19275 9633 9435 18845 29953 30872 4056 14261 30062 7785 10969 14934
MSTRG.31475.18	DOCK4	hsa-miR-4307	3341.00	-194.03	155.00	-15.73	1551379	19	32222	31432 30810 3909 11013 18836 10935 3346 10337 17739 18324 30563 31373 18411 18878 26746 31398 5979 16516 31383 1582 8498 30918 31570
MSTRG.31475.18	DOCK4	hsa-miR-3916	3273.00	-434.04	169.00	-29.11	1778971	26	32222	13475 3467 15683 11747 14059 2152 5615 23027 684 20926 20679 16023 28417 19302 8392 12103 19232 1220 11723 21195 24573 23351
MSTRG.31475.18	DOCK4	hsa-miR-3662	3230.00	-269.83	165.00	-22.14	1703107	24	32222	11915 14681 12939 1868 18775 18446 3598 15610 25083 1556 4369 19957 10666 18608 19742 27288 16611 27876 30245 5009 11090 18569
MSTRG.31475.18	DOCK4	hsa-miR-1277-5p	3112.00	-198.71	164.00	-14.89	1233535	24	32222	2817 9538 3579 3795 25602 30739 14278 24947 7534 12318 14339 4179 17112 26792 6078 28943 30767 9580 31689 14296 16714
MSTRG.31475.18	DOCK4	hsa-miR-4739	2967.00	-603.45	183.00	-41.15	2312635	25	32222	851 19308 1235 23050 4714 14096 1800 27890 23753 26042 15474 18206 13009 15924 14062 8814 10440 11199 25287 27850
MSTRG.31475.18	DOCK4	hsa-miR-153-5p	2962.00	-228.51	159.00	-16.45	278695	22	32222	23852 9022 23719 7773 25375 5535 16677 27589 28635 29331 6935 21741 31078 6746 18804 25336 30587 7533 10612 31445
MSTRG.31475.18	DOCK4	hsa-miR-4775	2926.00	-174.88	162.00	-15.84	2397655	22	32222	31229 25193 4144 29606 18553 2924 25262 19488 23959 27947 12043 30185 5913 8574 10614 31501 23988 15004 6882 30825
MSTRG.31475.18	DOCK4	hsa-miR-590-3p	2797.00	-151.33	165.00	-12.17	794047	21	32222	30826 19131 15003 16356 22925 9424 30468 2929 22873 1501 11431 16308 17931 31501 16296 5914 7605 17415 21406
MSTRG.31475.18	DOCK4	hsa-miR-651-3p	2697.00	-234.06	166.00	-17.30	897379	22	32222	3564 11874 5257 23610 11697 28420 10560 24438 6399 11746 12104 2106 11767 13425 26856 28462 18683 22877
MSTRG.31475.18	DOCK4	hsa-miR-329-5p	2675.00	-301.06	163.00	-23.12	518059	23	32222	14049 15821 27381 9641 19836 30683 2201 13250 31405 1589 10930 16379 21928 15192 1074 26621 27317 16850
MSTRG.31475.18	DOCK4	hsa-miR-4459	2671.00	-441.11	172.00	-38.39	1918927	22	32222	3749 15872 4675 15802 23753 14094 16893 1236 22983 23771 24831 12871 13009 14067 18977 22624 24712 27100
MSTRG.31475.18	DOCK4	hsa-miR-616-5p	2643.00	-218.06	170.00	-23.91	834595	22	32222	26577 27665 28708 31970 31559 2254 18295 2461 8481 14244 26465 28193 5088 27204 27222 11099 22711 24620
MSTRG.31475.18	DOCK4	hsa-miR-942-5p	2634.00	-312.28	167.00	-26.79	1085731	22	32222	8544 18826 31772 10044 7623 10971 21781 15360 9680 16529 22201 9632 19271 14977 18844 10823 14833 16265
MSTRG.31475.18	DOCK4	hsa-miR-1248	2622.00	-310.65	161.00	-20.95	1185139	27	32222	16536 12470 10038 25557 12394 21245 31765 6253 7751 21607 4522 12623 9162 16262 183 25249 28385 17285
MSTRG.31475.18	DOCK4	hsa-miR-29b-1-5p	2620.00	-299.36	154.00	-21.92	98191	24	32222	24181 18197 27547 9752 17500 27581 28592 1337 18716 13784 21564 28128 15715 28627 16460 22524 4194 31454
MSTRG.31475.18	DOCK4	hsa-miR-7161-5p	2548.00	-258.55	163.00	-19.42	3274015	23	32222	25945 8805 10628 16745 16962 18219 13240 9069 27784 1823 5265 944 2782 27799 8870 15445 29706
MSTRG.31475.18	DOCK4	hsa-miR-513a-3p	2527.00	-192.56	161.00	-16.97	685483	23	32222	19813 9319 10501 24023 10571 10647 5914 2557 19399 8000 9423 22872 5704 13949 2974 13302 16293
MSTRG.31475.18	DOCK4	hsa-miR-513c-3p	2527.00	-171.18	161.00	-15.62	1267543	23	32222	19813 9319 10501 24023 10571 10647 5914 2557 19399 8000 9423 22872 5704 13949 2974 13302 16293
MSTRG.31475.18	DOCK4	hsa-miR-661	2523.00	-438.55	164.00	-34.07	903919	24	32222	26947 14631 23341 24368 26897 14534 32198 3643 2011 12142 11123 10241 27062 16178 22719 28680 12852
MSTRG.31475.18	DOCK4	hsa-miR-548u	2516.00	-216.04	161.00	-21.50	1402267	23	32222	2783 1821 27783 8802 10625 29705 13210 16745 25944 19226 30073 31986 18213 27799 9069 15443 26187
MSTRG.31475.18	DOCK4	hsa-miR-6878-5p	2497.00	-299.73	156.00	-24.05	3181147	23	32222	19237 15456 23755 8876 2063 22978 28198 15474 8165 29709 10618 651 11188 18971 1637 14229 27885
MSTRG.31475.18	DOCK4	hsa-miR-6758-5p	2485.00	-354.05	159.00	-26.71	2867227	23	32222	856 27895 5547 839 2162 3472 21434 23056 15477 9731 23761 25695 27855 3243 9810 15924 23039
MSTRG.31475.18	DOCK4	hsa-miR-4668-5p	2438.00	-227.94	180.00	-22.18	2149135	23	32222	18971 31658 1635 16972 10676 2676 27884 2646 19235 8404 13432 30249 18614 29707 12773 20638
MSTRG.31475.18	DOCK4	hsa-miR-548ah-3p	2394.00	-164.46	160.00	-17.19	1907155	22	32222	29706 9070 19227 31987 13241 10018 26188 13308 16960 27248 5269 17790 26550 5087 21991 29448
MSTRG.31475.18	DOCK4	hsa-miR-548am-3p	2394.00	-159.41	160.00	-15.09	2051035	22	32222	29706 9070 19227 31987 13241 10018 26188 13308 16960 27248 5269 17790 26550 5087 21991 29448
MSTRG.31475.18	DOCK4	hsa-miR-190a-3p	2368.00	-94.39	158.00	-13.35	323167	21	32222	12322 9042 14284 7668 24951 13596 5822 9092 9582 4180 6082 8652 14332 14300 25601 30750
MSTRG.31475.18	DOCK4	hsa-miR-6124	2366.00	-314.60	181.00	-33.21	2693263	20	32222	1233 23058 5741 18384 12104 31856 13433 22991 15467 1637 14070 16915 20642 27713 28756 20774
MSTRG.31475.18	DOCK4	hsa-miR-5584-5p	2364.00	-255.88	162.00	-22.66	2583391	22	32222	18972 9663 1796 26097 31659 1562 19238 23033 9327 17576 27711 28754 6400 16024 1638 15480
MSTRG.31475.18	DOCK4	hsa-miR-4773	2360.00	-287.88	161.00	-26.31	2393731	22	32222	21240 1447 25933 30089 26112 15949 5628 15842 1163 7273 10830 2406 8333 12111 15904 29663
MSTRG.31475.18	DOCK4	hsa-miR-4753-3p	2360.00	-237.70	157.00	-20.79	2345335	22	32222	19270 7783 9627 31770 20841 15234 4306 8543 2372 9257 13634 722 17132 4054 9473 12500
MSTRG.31475.18	DOCK4	hsa-miR-5680	2352.00	-199.48	158.00	-19.93	2612167	22	32222	11695 332 13712 26093 19149 27158 13287 18681 19579 13224 13500 26533 1711 18779 24112 25755
MSTRG.31475.18	DOCK4	hsa-miR-548a-3p	2349.00	-167.38	155.00	-18.19	779659	22	32222	29828 29448 31985 24223 26188 7458 13308 13238 21989 29637 13685 27248 9070 19227 17790 16962
MSTRG.31475.18	DOCK4	hsa-miR-3606-3p	2342.00	-115.34	159.00	-13.40	1645555	21	32222	19817 8002 2557 5709 10574 7323 24024 11466 13310 14667 10499 13420 9426 22874 9324 19405
MSTRG.31475.18	DOCK4	hsa-miR-3202	2340.00	-300.42	155.00	-23.56	1527835	22	32222	1225 22885 9724 29254 9198 11067 14062 28418 14572 23037 642 23123 30029 760 5740 20744
MSTRG.31475.18	DOCK4	hsa-miR-6891-5p	2321.00	-336.90	157.00	-27.20	3215155	19	32222	23756 1805 14067 15463 23127 655 22987 26046 29255 5551 14233 15805 22016 1239 27861 27889
MSTRG.31475.18	DOCK4	hsa-miR-4282	2296.00	-116.05	151.00	-13.22	1620703	18	32222	16722 2903 17173 11860 30556 2563 13312 24765 30831 27028 28790 2943 8443 19410 8294 29756
MSTRG.31475.18	DOCK4	hsa-miR-8485	2293.00	-318.01	191.00	-39.31	3379963	21	32222	593 2525 1485 2541 21981 16706 31728 26442 9536 32004 5228 14173 21121 26273
MSTRG.31475.18	DOCK4	hsa-miR-548aq-3p	2259.00	-137.65	164.00	-16.67	2558539	22	32222	29706 19227 31987 9070 26188 13308 10018 27248 5270 13241 16963 29448 5087 21991 27516
MSTRG.31475.18	DOCK4	hsa-miR-765	2252.00	-329.77	165.00	-30.72	998095	21	32222	1236 15872 10441 14087 14063 1882 23758 23050 14233 855 10843 10679 27876 4713 1805
MSTRG.31475.18	DOCK4	hsa-miR-548ar-3p	2228.00	-159.62	159.00	-13.47	2561155	21	32222	31987 29829 29448 21991 23540 13241 16959 7462 9070 17791 24227 27248 10019 8477 13685
MSTRG.31475.18	DOCK4	hsa-miR-371b-5p	2227.00	-192.23	160.00	-20.75	2346643	22	32222	11099 22706 27220 8479 27664 18293 28707 2458 24620 27203 31971 26464 15951 19637 26577
MSTRG.31475.18	DOCK4	hsa-miR-5787	2219.00	-429.75	156.00	-35.94	2659255	20	32222	14556 11381 23325 12881 24722 27110 24887 3258 11201 31273 20216 4727 3746 15038 23492
MSTRG.31475.18	DOCK4	hsa-miR-4644	2219.00	-280.77	161.00	-24.34	2095507	23	32222	10677 19236 23042 29149 12052 27885 15456 636 18660 27838 8173 23661 3496 18974 23559
MSTRG.31475.18	DOCK4	hsa-miR-1249-5p	2200.00	-363.85	155.00	-31.06	1186447	24	32222	1799 23047 18973 15634 23118 18660 856 1232 19309 22512 640 760 12051 29252 4707
MSTRG.31475.18	DOCK4	hsa-miR-6738-3p	2192.00	-331.07	165.00	-31.02	2817523	24	32222	2315 26251 31804 31153 14393 18581 11785 18755 23303 30454 431 802 15054 28320 30119
MSTRG.31475.18	DOCK4	hsa-miR-548e-3p	2188.00	-161.41	156.00	-16.30	1144591	22	32222	29447 31986 7457 29829 24224 9069 27247 5269 21988 13240 16962 13686 2276 19226 23539
MSTRG.31475.18	DOCK4	hsa-miR-3163	2178.00	-162.11	155.00	-15.48	1446739	22	32222	25089 27289 13739 15618 5920 16937 19634 8724 3068 2941 5656 6736 19673 22902 29754
MSTRG.31475.18	DOCK4	hsa-miR-33a-3p	2177.00	-139.80	156.00	-14.30	74647	22	32222	30561 10555 10797 3906 8498 31419 17735 9264 3532 17855 18322 25042 11013 11742 30806
MSTRG.31475.18	DOCK4	hsa-miR-6760-5p	2170.00	-317.33	153.00	-27.53	2872459	23	32222	15474 23768 15455 23758 10619 1798 14056 18970 6514 19238 14087 1221 8079 23045 27051
MSTRG.31475.18	DOCK4	hsa-miR-373-5p	2169.00	-205.30	155.00	-18.76	416035	22	32222	22710 31970 26465 8478 27218 27662 11099 28708 2279 24620 27203 26577 2458 17269 18293
MSTRG.31475.18	DOCK4	hsa-miR-1244	2168.00	-261.31	153.00	-24.63	1178599	26	32222	29159 19646 6904 25284 15117 15171 26510 11621 15034 19379 19762 25098 10403 27567 22546
MSTRG.31475.18	DOCK4	hsa-miR-548aj-3p	2112.00	-134.39	164.00	-13.35	1930699	21	32222	29707 19228 31988 9071 26189 10019 13309 27249 5271 13242 16964 29449 5088 21992
MSTRG.31475.18	DOCK4	hsa-miR-548ae-3p	2112.00	-131.07	164.00	-13.04	1882303	21	32222	29707 19228 31988 9071 26189 10019 13309 27249 5271 13242 16964 29449 5088 21992
MSTRG.31475.18	DOCK4	hsa-miR-612	2102.00	-356.48	170.00	-32.68	828055	25	32222	108 11324 11239 21939 11120 3640 27061 19842 28345 12970 8831 25739 20152 24366
MSTRG.31475.18	DOCK4	hsa-miR-548x-3p	2098.00	-134.80	164.00	-13.41	1516063	20	32222	29708 31988 9072 26190 19229 10020 27249 5272 13243 13310 16965 29450 5089 21993
MSTRG.31475.18	DOCK4	hsa-miR-3173-3p	2095.00	-276.00	166.00	-25.48	1461127	22	32222	23754 22012 23123 1237 27888 1804 15459 23047 30029 15475 26043 26650 653 29251
MSTRG.31475.18	DOCK4	hsa-let-7e-5p	2095.00	-273.44	162.00	-28.04	11863	22	32222	25292 4672 18205 24915 27104 5723 15891 24714 29268 12875 16490 14058 26040 32045
MSTRG.31475.18	DOCK4	hsa-miR-4763-3p	2091.00	-412.12	160.00	-37.98	2374111	24	32222	25483 105 15155 21936 549 15651 7407 12521 26065 21017 339 15367 24712 24832
MSTRG.31475.18	DOCK4	hsa-miR-3148	2079.00	-172.51	161.00	-19.98	1414039	22	32222	31990 26853 29710 16971 20777 29658 27882 30900 9074 31656 1635 6398 18971 25045
MSTRG.31475.18	DOCK4	hsa-miR-5196-5p	2074.00	-328.35	165.00	-30.64	2544151	22	32222	23050 9725 9200 29254 14063 23756 760 20385 1592 11068 23819 3286 14093 28418
MSTRG.31475.18	DOCK4	hsa-miR-30b-3p	2074.00	-268.67	169.00	-26.34	232915	22	32222	3987 5447 1385 1239 11171 11339 24846 15802 26966 10539 1976 8878 15637 25294
MSTRG.31475.18	DOCK4	hsa-miR-5011-5p	2071.00	-166.01	160.00	-19.10	2503603	21	32222	3797 14332 4179 14302 30743 6075 9542 12322 24419 31703 2823 25604 31740 14282
MSTRG.31475.18	DOCK4	hsa-miR-6780a-5p	2067.00	-317.91	164.00	-27.82	2924779	23	32222	24844 18976 1236 3984 11337 13020 20331 22983 5448 11202 1383 14093 26965 23757
MSTRG.31475.18	DOCK4	hsa-let-7a-5p	2061.00	-243.80	170.00	-22.12	91	22	32222	25292 24915 4672 15894 18205 29268 27104 5723 8227 22489 24714 32045 26040 14058
MSTRG.31475.18	DOCK4	hsa-miR-3154	2059.00	-295.73	158.00	-29.74	1428427	22	32222	5132 650 27878 25298 23122 23054 11066 25688 10486 2169 24580 5858 27860 9724
MSTRG.31475.18	DOCK4	hsa-miR-548az-3p	2057.00	-139.97	159.00	-18.70	2719423	21	32222	21991 31988 29446 29706 23540 29830 13308 24223 7461 9070 13241 13685 16963 27249
MSTRG.31475.18	DOCK4	hsa-miR-4428	2053.00	-229.17	158.00	-20.66	1865299	22	32222	27888 5195 15474 30025 641 14228 23046 12105 15460 23767 15860 9816 26650 28421
MSTRG.31475.18	DOCK4	hsa-miR-577	2044.00	-136.09	162.00	-13.34	761347	21	32222	5923 13690 14161 24566 17794 30244 17863 21278 10200 19136 26526 27513 11093 30609
MSTRG.31475.18	DOCK4	hsa-miR-4779	2041.00	-266.32	163.00	-23.86	2406811	22	32222	18976 1801 15636 23121 18662 25689 851 1236 15872 22012 22625 30025 18079 22983
MSTRG.31475.18	DOCK4	hsa-miR-1252-5p	2035.00	-154.61	158.00	-15.98	1250539	22	32222	12273 29255 6401 14182 24439 21197 2758 31676 18772 1567 3564 5118 16098 17829
MSTRG.31475.18	DOCK4	hsa-miR-6835-3p	2028.00	-213.43	160.00	-29.70	3069967	23	32222	21339 28872 26384 31968 16909 19286 23499 26762 8310 25675 27592 28638 2323 30948
MSTRG.31475.18	DOCK4	hsa-miR-466	1986.00	-275.59	176.00	-34.49	1383955	23	32222	2547 31746 595 1485 2527 1533 31702 21983 16703 31728 23837 7607 10426
MSTRG.31475.18	DOCK4	hsa-miR-4646-5p	1953.00	-294.95	160.00	-26.25	2099431	22	32222	11173 24795 26978 27713 28756 26897 19934 1596 22991 12890 16971 783 8923
MSTRG.31475.18	DOCK4	hsa-miR-29a-5p	1953.00	-150.55	162.00	-17.54	62875	22	32222	13786 22526 4199 2778 28531 18718 31813 30640 3049 16297 31230 7370 7453
MSTRG.31475.18	DOCK4	hsa-miR-548j-3p	1952.00	-116.89	162.00	-13.06	1147207	21	32222	10019 31988 9070 29707 5088 13242 19227 13308 27250 26188 16964 5271 11554
MSTRG.31475.18	DOCK4	hsa-miR-6756-5p	1950.00	-408.94	165.00	-36.81	2861995	23	32222	4724 26295 22568 27868 27849 7340 14092 12727 23760 9727 24331 15664 363
MSTRG.31475.18	DOCK4	hsa-miR-4778-3p	1947.00	-246.06	171.00	-29.08	2405503	22	32222	21862 14203 17290 22264 5147 25893 7760 21618 13664 29676 4527 31058 22675
MSTRG.31475.18	DOCK4	hsa-miR-548g-5p	1946.00	-166.42	169.00	-18.74	1203451	23	32222	30215 22879 23354 4781 25327 13230 21713 21312 22597 2385 26750 19357 22937
MSTRG.31475.18	DOCK4	hsa-miR-548x-5p	1946.00	-166.42	169.00	-18.74	1514755	23	32222	30215 22879 23354 4781 25327 13230 21713 21312 22597 2385 26750 19357 22937
MSTRG.31475.18	DOCK4	hsa-miR-548aj-5p	1946.00	-166.42	169.00	-18.74	1932007	23	32222	30215 22879 23354 4781 25327 13230 21713 21312 22597 2385 26750 19357 22937
MSTRG.31475.18	DOCK4	hsa-miR-4496	1944.00	-243.44	178.00	-27.70	1988251	22	32222	21235 5295 23610 13456 5277 22892 5255 11761 13242 26114 2758 21197 24794
MSTRG.31475.18	DOCK4	hsa-let-7c-5p	1938.00	-239.55	167.00	-25.01	6631	22	32222	25289 24920 4673 29267 8227 15894 24715 27104 18205 32045 5723 11169 26040
MSTRG.31475.18	DOCK4	hsa-miR-4747-5p	1937.00	-289.22	165.00	-28.25	2332255	22	32222	9724 9201 761 23050 29255 20386 28418 26048 655 23756 1593 1224 3288
MSTRG.31475.18	DOCK4	hsa-miR-6854-5p	1935.00	-257.70	157.00	-29.62	3118363	24	32222	4255 27430 3193 12990 15273 79 24694 832 4853 23100 22280 11307 28441
MSTRG.31475.18	DOCK4	hsa-miR-7111-5p	1932.00	-343.93	164.00	-31.79	3241315	22	32222	10444 4715 855 14098 22979 1236 656 30032 15866 19312 27850 23046 8210
MSTRG.31475.18	DOCK4	hsa-miR-2278	1932.00	-260.96	162.00	-26.25	1331635	22	32222	12050 30136 5610 15889 305 11994 1163 16632 159 6231 30089 7274 15904
MSTRG.31475.18	DOCK4	hsa-miR-6832-3p	1929.00	-219.55	160.00	-26.54	3062119	20	32222	15237 9471 10375 4053 18401 4355 22204 30443 12630 1144 9902 12449 28501
MSTRG.31475.18	DOCK4	hsa-miR-548f-3p	1929.00	-115.22	159.00	-12.39	1177291	19	32222	9072 29450 7460 21993 27249 13243 24227 31988 16965 8280 29708 13687 29832
MSTRG.31475.18	DOCK4	hsa-miR-3192-5p	1919.00	-297.14	168.00	-28.41	1505599	23	32222	1384 5448 23809 24846 12849 29823 21084 3986 15928 22569 11172 8922 19933
MSTRG.31475.18	DOCK4	hsa-miR-4719	1919.00	-159.17	161.00	-17.26	2264239	22	32222	7064 6247 29640 12386 16139 30405 12156 18023 8909 31735 2826 9058 10450
MSTRG.31475.18	DOCK4	hsa-miR-570-3p	1919.00	-149.41	164.00	-17.53	749575	22	32222	22782 17176 26209 1627 26112 11948 9365 8335 29665 31969 1871 5307 19003
MSTRG.31475.18	DOCK4	hsa-miR-6501-3p	1915.00	-264.16	160.00	-29.40	2722039	23	32222	15310 21132 15902 25474 3630 30103 17244 308 1164 9976 26763 159 29184
MSTRG.31475.18	DOCK4	hsa-miR-186-5p	1913.00	-142.20	160.00	-19.52	316627	22	32222	2977 19569 26665 15682 31349 30237 7652 12761 21167 2766 5737 6156 6671
MSTRG.31475.18	DOCK4	hsa-miR-6859-5p	1912.00	-267.62	158.00	-27.86	3131443	23	32222	3470 14057 682 2155 5615 24575 5117 15686 19235 25951 13476 23348 23661
MSTRG.31475.18	DOCK4	hsa-miR-3688-3p	1909.00	-186.17	161.00	-23.09	1747579	22	32222	27552 31722 28603 29552 11949 26210 31993 5309 21343 26527 1791 19578 22895
MSTRG.31475.18	DOCK4	hsa-miR-548g-3p	1902.00	-134.70	161.00	-17.79	1204759	22	32222	8275 9066 5979 27246 16957 13239 24223 5292 13683 6216 17695 19066 23538
MSTRG.31475.18	DOCK4	hsa-miR-335-3p	1901.00	-160.62	163.00	-25.50	480127	22	32222	18809 11008 26366 30179 20489 7500 16676 18406 19561 23997 30846 13834 31546
MSTRG.31475.18	DOCK4	hsa-miR-6875-3p	1900.00	-254.20	161.00	-28.22	3174607	22	32222	14200 17286 22674 31563 7930 29812 8149 4526 14980 12496 5148 14883 9710
MSTRG.31475.18	DOCK4	hsa-miR-1285-3p	1899.00	-303.05	188.00	-34.80	1149823	22	32222	11123 27063 3643 24644 12972 24794 11289 11240 24369 23561 109 21941
MSTRG.31475.18	DOCK4	hsa-miR-3139	1898.00	-240.85	157.00	-25.22	1391803	23	32222	27079 6296 21013 27701 28744 2157 3309 31908 12988 25649 3708 22007 28895
MSTRG.31475.18	DOCK4	hsa-miR-4677-5p	1896.00	-188.06	162.00	-23.53	2168755	22	32222	9001 21514 29815 1145 1190 19821 28050 28389 21595 31566 7569 22174 29308
MSTRG.31475.18	DOCK4	hsa-miR-34c-3p	1889.00	-199.88	168.00	-26.55	361099	22	32222	14774 24282 1518 3083 4600 16927 29947 2554 13855 26085 30840 10477 26611
MSTRG.31475.18	DOCK4	hsa-miR-6893-5p	1881.00	-274.56	154.00	-29.08	3220387	21	32222	24836 20518 15806 24715 25833 31651 12875 13013 27104 15922 24498 23549 15159
MSTRG.31475.18	DOCK4	hsa-miR-7-1-3p	1880.00	-131.61	154.00	-20.67	141355	22	32222	10431 14500 22633 16138 20905 12005 2294 23168 3487 8004 15535 17741 28234
MSTRG.31475.18	DOCK4	hsa-miR-6818-3p	1876.00	-218.32	154.00	-23.89	3025495	22	32222	29527 7787 703 16481 29954 15267 3378 18754 29105 21602 3622 27041 31455
MSTRG.31475.18	DOCK4	hsa-miR-1253	1876.00	-198.30	152.00	-19.82	1194295	21	32222	14227 25069 21439 8875 8105 19237 1889 2678 18082 18374 13426 23551 18659
MSTRG.31475.18	DOCK4	hsa-miR-589-3p	1874.00	-202.74	156.00	-27.94	788815	24	32222	23869 5499 17349 20677 19460 3056 177 30002 10434 1163 1448 5362 21239
MSTRG.31475.18	DOCK4	hsa-miR-3658	1874.00	-129.02	160.00	-19.27	1696567	22	32222	11678 13511 5298 11396 20654 3611 20794 23888 26115 13744 9121 11652 12778
MSTRG.31475.18	DOCK4	hsa-miR-22-5p	1873.00	-189.41	157.00	-18.51	40639	22	32222	26124 4922 20915 3104 13881 16566 21861 28388 29676 31567 955 22675 29814
MSTRG.31475.18	DOCK4	hsa-miR-450a-1-3p	1858.00	-156.14	149.00	-17.04	511519	22	32222	25067 10561 21344 1596 4248 8924 1638 8749 22991 19934 17581 29712 30035
MSTRG.31475.18	DOCK4	hsa-miR-670-3p	1846.00	-192.18	167.00	-24.52	988939	21	32222	27669 27682 28725 28712 24133 6985 10371 21355 3105 1058 7915 27225
MSTRG.31475.18	DOCK4	hsa-miR-1273h-5p	1845.00	-303.25	167.00	-42.26	3298867	21	32222	11341 24847 1385 12853 3987 26948 13023 26966 5450 11173 20331 1240
MSTRG.31475.18	DOCK4	hsa-miR-6797-5p	1829.00	-318.88	173.00	-40.16	2969251	25	32222	23043 1799 18972 23119 853 760 4705 29257 1230 15633 18658 8817
MSTRG.31475.18	DOCK4	hsa-miR-545-5p	1823.00	-137.55	173.00	-17.23	710335	22	32222	19694 18061 16886 6630 4477 7036 9788 22775 17477 13491 1838 28236
MSTRG.31475.18	DOCK4	hsa-miR-4722-5p	1820.00	-335.80	166.00	-38.70	2269471	23	32222	24707 20225 22625 12871 27095 13004 24833 15801 4675 21013 2031 28399
MSTRG.31475.18	DOCK4	hsa-miR-5001-3p	1800.00	-259.61	160.00	-28.71	2476135	22	32222	18756 31804 28325 31960 24346 18581 2316 14393 30454 14202 15054 432
MSTRG.31475.18	DOCK4	hsa-miR-4678	1798.00	-153.12	170.00	-17.15	2171371	22	32222	29073 9608 22859 9099 22937 8470 7137 4213 31627 19665 25459 17767
MSTRG.31475.18	DOCK4	hsa-miR-6884-5p	1793.00	-258.91	168.00	-24.76	3196843	22	32222	11200 3746 26937 27392 1832 14553 24841 27155 11379 27108 12879 13017
MSTRG.31475.18	DOCK4	hsa-miR-3689b-3p	1791.00	-239.61	165.00	-24.56	1764583	22	32222	5450 1385 3988 26968 13971 1239 23811 22984 24847 10540 11173 11339
MSTRG.31475.18	DOCK4	hsa-miR-3689c	1791.00	-239.61	165.00	-24.56	1954243	22	32222	5450 1385 3988 26968 13971 1239 23811 22984 24847 10540 11173 11339
MSTRG.31475.18	DOCK4	hsa-miR-2467-3p	1786.00	-292.65	164.00	-31.17	2426431	22	32222	26063 15762 859 11165 15893 15933 12879 20152 16626 21450 26009 27108
MSTRG.31475.18	DOCK4	hsa-miR-6856-5p	1784.00	-251.44	163.00	-26.34	3123595	24	32222	2157 15922 3471 856 27876 18658 21434 27891 837 3243 15477 23660
MSTRG.31475.18	DOCK4	hsa-miR-4436a	1783.00	-252.94	167.00	-25.91	1879687	21	32222	16341 20803 22910 24379 23563 4684 12127 23267 2032 20524 27339 18226
MSTRG.31475.18	DOCK4	hsa-miR-5582-3p	1782.00	-135.18	153.00	-16.19	2579467	22	32222	8674 10508 3595 4572 18959 11251 13309 6488 29655 7351 29753 30419
MSTRG.31475.18	DOCK4	hsa-miR-20a-5p	1780.00	-197.55	169.00	-22.68	35407	23	32222	31133 16414 3928 28186 13350 16880 27994 13132 24109 3538 25762 6639
MSTRG.31475.18	DOCK4	hsa-miR-4684-5p	1780.00	-194.93	159.00	-22.48	2180527	22	32222	11265 20509 23152 29879 30930 29106 10228 29807 744 24771 27039 4546
MSTRG.31475.18	DOCK4	hsa-miR-548c-3p	1780.00	-115.85	156.00	-14.78	838519	22	32222	8438 19227 13074 30327 26847 27828 30906 1621 30668 29637 1415 29198
MSTRG.31475.18	DOCK4	hsa-miR-185-5p	1777.00	-221.95	166.00	-24.37	314011	22	32222	23044 637 23662 18662 12053 8166 29148 27885 15690 10678 15929 23034
MSTRG.31475.18	DOCK4	hsa-miR-20b-5p	1777.00	-219.58	169.00	-24.79	503671	23	32222	31133 16414 3928 13350 13132 25762 27994 24109 1464 27413 28186 12574
MSTRG.31475.18	DOCK4	hsa-miR-8059	1777.00	-215.19	156.00	-21.51	3339415	22	32222	1261 15629 26978 23607 6805 22892 4244 8016 18705 24575 27445 6298
MSTRG.31475.18	DOCK4	hsa-miR-5197-3p	1775.00	-190.12	157.00	-20.04	2548075	23	32222	18080 8175 6564 21435 1888 20923 8808 23765 18656 24577 20637 2759
MSTRG.31475.18	DOCK4	hsa-miR-5189-5p	1774.00	-305.75	166.00	-31.40	2532379	24	32222	11241 3639 11122 27062 21939 24363 105 15352 23561 24643 15911 29729
MSTRG.31475.18	DOCK4	hsa-miR-1272	1774.00	-192.81	170.00	-22.53	1223071	26	32222	17748 28931 7840 6696 27401 25629 25680 31003 18590 28898 22852 26419
MSTRG.31475.18	DOCK4	hsa-miR-373-3p	1773.00	-208.44	167.00	-22.41	417343	23	32222	16413 31131 3921 6121 7072 27993 18479 8998 3534 7059 24245 24932
MSTRG.31475.18	DOCK4	hsa-let-7d-5p	1773.00	-208.14	174.00	-24.39	9247	22	32222	25292 24915 4673 22489 24714 29268 32045 12873 3440 15893 17571 26040
MSTRG.31475.18	DOCK4	hsa-miR-6766-5p	1769.00	-271.87	162.00	-30.54	2888155	24	32222	15107 22684 26282 7338 1768 27850 26970 3737 4722 11329 23760 30051
MSTRG.31475.18	DOCK4	hsa-miR-3065-5p	1767.00	-155.48	158.00	-18.76	1487287	23	32222	14501 1272 3381 12006 15534 22632 22944 9968 16187 20903 13740 19361
MSTRG.31475.18	DOCK4	hsa-miR-6747-3p	1765.00	-254.27	159.00	-33.07	2839759	21	32222	10725 15058 10050 24198 20289 30860 9336 18756 15220 2311 8414 25615
MSTRG.31475.18	DOCK4	hsa-miR-4729	1764.00	-156.66	158.00	-20.79	2290399	22	32222	1054 19185 4294 14286 22603 9153 13725 14939 3017 30550 22466 13785
MSTRG.31475.18	DOCK4	hsa-miR-5692a	1760.00	-125.61	169.00	-16.75	2631787	22	32222	31641 13571 16613 5917 21309 5378 29244 16135 3953 8577 11746 21290
MSTRG.31475.18	DOCK4	hsa-miR-4803	1757.00	-116.42	156.00	-13.21	2465671	21	32222	23872 29835 11491 5771 6690 27643 4105 14722 1548 26221 23657 5500
MSTRG.31475.18	DOCK4	hsa-miR-3646	1754.00	-124.96	159.00	-15.69	1680871	22	32222	12938 1561 27918 6822 11918 18778 3600 4793 18960 27283 19748 13223
MSTRG.31475.18	DOCK4	hsa-miR-302d-3p	1751.00	-182.05	156.00	-21.02	399031	23	32222	3923 31127 7071 17860 6125 13285 16408 24246 28187 15306 27991 29478
MSTRG.31475.18	DOCK4	hsa-miR-4723-3p	1746.00	-262.47	155.00	-31.34	2274703	22	32222	14872 14486 2378 7784 10375 9680 18750 25412 30457 10229 23152 22201
MSTRG.31475.18	DOCK4	hsa-miR-3132	1741.00	-268.03	154.00	-27.28	1377415	24	32222	23058 26066 23036 997 21277 15890 18079 5930 19584 15867 29262 11320
MSTRG.31475.18	DOCK4	hsa-miR-6512-3p	1741.00	-238.24	155.00	-26.67	2750815	22	32222	4927 17521 11129 17263 3649 24650 31100 4004 14431 26904 11784 12809
MSTRG.31475.18	DOCK4	hsa-miR-1183	1740.00	-261.00	151.00	-29.46	1101427	27	32222	15968 13231 20979 18141 20358 24721 3831 17308 25601 8269 23602 24678
MSTRG.31475.18	DOCK4	hsa-miR-216a-3p	1735.00	-214.15	155.00	-27.20	194983	22	32222	25923 11236 20576 25537 29867 11846 16324 17208 4062 21094 26449 21857
MSTRG.31475.18	DOCK4	hsa-miR-211-5p	1735.00	-206.73	150.00	-22.70	181903	22	32222	9471 15233 4053 11980 12449 11345 23576 27476 18400 31770 9901 22205
MSTRG.31475.18	DOCK4	hsa-miR-4433a-3p	1730.00	-285.11	153.00	-35.56	1875763	21	32222	14121 9141 11307 20224 26294 26777 12990 21560 15871 22573 27875 24694
MSTRG.31475.18	DOCK4	hsa-miR-520g-3p	1722.00	-181.12	151.00	-19.38	641011	24	32222	31133 16414 31019 28185 3536 13172 16934 24351 3377 6638 10804 13350
MSTRG.31475.18	DOCK4	hsa-miR-7-2-3p	1722.00	-105.80	157.00	-17.95	142663	22	32222	22633 14500 10431 20905 28232 20844 3487 8004 12005 15535 16141 17741
MSTRG.31475.18	DOCK4	hsa-miR-5696	1717.00	-150.74	149.00	-19.04	2638327	22	32222	12346 7561 25660 4399 7498 5995 8614 22602 7229 16780 18263 20892
MSTRG.31475.18	DOCK4	hsa-miR-6831-5p	1676.00	-288.55	182.00	-32.67	3058195	24	32222	29264 4668 15811 15884 26059 23765 26220 548 19320 15340 30810
MSTRG.31475.18	DOCK4	hsa-miR-6839-3p	1663.00	-188.38	160.00	-29.91	3083047	22	32222	16114 14400 16375 16519 10930 4950 22719 31406 9635 9714 15004
MSTRG.31475.18	DOCK4	hsa-miR-548p	1661.00	-133.57	167.00	-16.96	1236151	22	32222	21715 2564 3539 19083 3634 12969 13229 13137 1270 8441 19462
MSTRG.31475.18	DOCK4	hsa-miR-1288-5p	1659.00	-221.67	174.00	-29.60	1245307	23	32222	25828 5506 12373 17223 19877 4990 11324 12848 27342 14543 15295
MSTRG.31475.18	DOCK4	hsa-miR-548t-3p	1657.00	-131.91	178.00	-17.21	1397035	25	32222	19223 19064 3403 9370 19291 24579 28702 2873 19883 28794 27657
MSTRG.31475.18	DOCK4	hsa-miR-548aa	1657.00	-131.91	178.00	-17.21	1839139	25	32222	19223 19064 3403 9370 19291 24579 28702 2873 19883 28794 27657
MSTRG.31475.18	DOCK4	hsa-miR-3942-3p	1655.00	-135.32	171.00	-19.47	1823443	21	32222	24192 18007 10078 17728 27296 5926 4994 16312 27431 13119 10176
MSTRG.31475.18	DOCK4	hsa-miR-4728-5p	1653.00	-300.80	173.00	-31.82	2287783	23	32222	14097 4719 354 854 1235 23047 26070 18975 29254 12883 30030
MSTRG.31475.18	DOCK4	hsa-miR-3179	1652.00	-180.64	162.00	-19.72	1474207	22	32222	11065 24033 13817 1801 24579 5135 22881 9723 640 23048 20742
MSTRG.31475.18	DOCK4	hsa-miR-5683	1652.00	-179.10	172.00	-22.56	2617399	24	32222	22097 29369 2503 14547 10312 26005 4688 9800 2947 3988 10073
MSTRG.31475.18	DOCK4	hsa-let-7b-5p	1650.00	-217.52	165.00	-24.58	4015	22	32222	24920 25289 4673 8227 29267 24715 27104 15894 11169 26040 32045
MSTRG.31475.18	DOCK4	hsa-miR-6849-3p	1647.00	-220.05	160.00	-27.99	3106591	22	32222	11295 4929 27069 3649 11129 12809 24650 12977 26903 31102 17522
MSTRG.31475.18	DOCK4	hsa-miR-3609	1642.00	-165.91	170.00	-19.21	1649479	24	32222	12098 13170 13695 12939 25240 10803 18778 26862 26192 26686 16414
MSTRG.31475.18	DOCK4	hsa-miR-19a-5p	1640.00	-154.22	164.00	-18.96	28867	22	32222	28594 27545 2023 4107 24180 8494 18500 16354 6966 31369 25192
MSTRG.31475.18	DOCK4	hsa-miR-3145-3p	1638.00	-136.92	161.00	-24.10	1407499	24	32222	24917 14038 4212 4249 11484 6081 13772 17104 8760 10936 29620
MSTRG.31475.18	DOCK4	hsa-miR-17-5p	1636.00	-212.38	169.00	-24.79	23635	23	32222	31133 16414 3928 28186 16880 3538 27994 6639 25762 1464 12574
MSTRG.31475.18	DOCK4	hsa-miR-106a-5p	1636.00	-186.20	169.00	-20.55	107347	23	32222	31133 16414 3928 28186 16880 3538 27994 6639 25762 1464 12574
MSTRG.31475.18	DOCK4	hsa-miR-6721-5p	1635.00	-272.48	160.00	-30.08	2775667	23	32222	105 25485 15157 21938 12872 15653 21018 13010 15311 15368 30134
MSTRG.31475.18	DOCK4	hsa-miR-548e-5p	1635.00	-139.94	167.00	-21.73	1143283	22	32222	22846 22596 16911 23885 4780 17427 32025 3547 28875 2878 25676
MSTRG.31475.18	DOCK4	hsa-miR-6876-5p	1634.00	-213.16	164.00	-23.86	3175915	22	32222	642 26046 15479 1225 13478 23770 23047 2168 6513 14064 29255
MSTRG.31475.18	DOCK4	hsa-miR-641	1634.00	-171.21	178.00	-22.05	881683	24	32222	10660 8322 19940 6508 17271 19543 12389 18917 8859 23444 25312
MSTRG.31475.18	DOCK4	hsa-miR-3941	1632.00	-176.64	156.00	-19.41	1820827	22	32222	16707 23837 14173 21119 9533 885 2548 32001 28308 1476 2514
MSTRG.31475.18	DOCK4	hsa-miR-98-5p	1632.00	-161.42	167.00	-20.75	87727	22	32222	25292 24921 15894 4673 5723 29267 27104 32048 17570 18208 26040
MSTRG.31475.18	DOCK4	hsa-miR-197-3p	1629.00	-251.79	164.00	-33.92	117811	22	32222	29947 14824 31590 9391 4545 16390 20486 22239 6330 4532 18631
MSTRG.31475.18	DOCK4	hsa-miR-8060	1629.00	-225.56	167.00	-26.74	3340723	24	32222	5806 2115 27723 28766 7129 15345 23500 19945 8890 23768 14573
MSTRG.31475.18	DOCK4	hsa-miR-4433b-3p	1627.00	-282.37	166.00	-32.02	3297559	21	32222	27874 4710 26294 23765 22571 1887 9141 21560 15869 20224 22515
MSTRG.31475.18	DOCK4	hsa-miR-548f-5p	1627.00	-136.17	157.00	-15.27	1175983	22	32222	22880 30216 22598 23355 21313 21717 25323 2386 4786 10268 19361
MSTRG.31475.18	DOCK4	hsa-miR-32-3p	1626.00	-125.44	155.00	-15.57	72031	22	32222	6185 1553 30387 14366 25038 30756 7254 2896 6008 5352 16586
MSTRG.31475.18	DOCK4	hsa-miR-7106-5p	1624.00	-267.19	161.00	-28.35	3228235	20	32222	14088 1240 855 10443 4715 19312 643 23051 657 23760 26967
MSTRG.31475.18	DOCK4	hsa-miR-4533	1623.00	-230.60	167.00	-27.63	2044495	22	32222	26045 14055 15477 641 23049 29254 30030 23769 20335 6300 8076
MSTRG.31475.18	DOCK4	hsa-miR-7153-5p	1623.00	-176.70	161.00	-21.62	3258319	23	32222	10508 3594 4240 11724 18701 21989 24329 5574 22974 6486 10433
MSTRG.31475.18	DOCK4	hsa-miR-5088-3p	1621.00	-259.68	164.00	-29.63	2510143	21	32222	12598 2321 12474 193 10378 15062 8136 26571 17292 22267 21544
MSTRG.31475.18	DOCK4	hsa-miR-4518	1619.00	-226.92	155.00	-23.52	2019643	26	32222	30320 6979 13889 8983 13731 15272 25754 4845 25693 13455 20056
MSTRG.31475.18	DOCK4	hsa-miR-1910-3p	1619.00	-221.18	160.00	-25.43	1295011	20	32222	26064 25834 19588 26013 553 23558 8657 12882 24723 27111 25329
MSTRG.31475.18	DOCK4	hsa-miR-568	1619.00	-105.43	155.00	-13.02	743035	20	32222	16155 2084 8982 14282 2884 9062 7029 30708 2823 14592 5695
MSTRG.31475.18	DOCK4	hsa-miR-4793-3p	1617.00	-225.40	163.00	-26.89	2443435	23	32222	1995 3654 11134 26909 10011 24655 4043 15972 3683 12463 28063
MSTRG.31475.18	DOCK4	hsa-miR-6752-5p	1615.00	-312.95	160.00	-33.68	2851531	22	32222	4702 27855 21448 26286 22565 731 4727 15796 352 9823 27873
MSTRG.31475.18	DOCK4	hsa-miR-330-3p	1615.00	-211.47	162.00	-24.20	447427	23	32222	26765 23500 25474 25678 15494 28874 1465 9976 16908 31966 8633
MSTRG.31475.18	DOCK4	hsa-miR-5093	1612.00	-201.33	154.00	-22.40	2517991	23	32222	27557 28606 26525 329 13224 27160 1432 11746 12934 11691 26094
MSTRG.31475.18	DOCK4	hsa-miR-421	1611.00	-170.26	162.00	-18.93	932695	23	32222	9841 13374 2404 22941 12008 15755 9302 30282 24294 16187 30192
MSTRG.31475.18	DOCK4	hsa-miR-6780b-5p	1610.00	-268.87	159.00	-30.66	3071275	23	32222	656 9728 1594 8873 9201 23050 23757 3286 760 19474 25487
MSTRG.31475.18	DOCK4	hsa-miR-3185	1610.00	-209.01	168.00	-25.46	1485979	23	32222	23550 8077 14054 652 2063 23769 8104 2979 28895 29248 18373
MSTRG.31475.18	DOCK4	hsa-miR-548k	1610.00	-148.85	158.00	-16.61	1158979	22	32222	2836 25764 12575 6640 13352 29487 28871 18150 1466 11868 16911
MSTRG.31475.18	DOCK4	hsa-miR-3174	1609.00	-187.24	157.00	-21.18	1466359	23	32222	26687 6661 6839 25242 18475 26931 11154 12098 4646 24675 25791
MSTRG.31475.18	DOCK4	hsa-miR-203a-3p	1609.00	-150.67	158.00	-19.94	172747	22	32222	9521 24482 8794 12612 1245 1711 19741 8722 8961 28097 15617
MSTRG.31475.18	DOCK4	hsa-miR-526b-5p	1607.00	-176.26	156.00	-21.13	604387	23	32222	10350 27089 29526 24119 24821 30816 7954 25251 27311 14234 13717
MSTRG.31475.18	DOCK4	hsa-miR-627-3p	1607.00	-175.24	161.00	-22.26	858139	20	32222	4052 2707 25259 31954 12401 10923 18321 7623 10359 22205 31776
MSTRG.31475.18	DOCK4	hsa-miR-205-3p	1607.00	-163.88	157.00	-17.99	177979	21	32222	23777 2773 15776 19403 18009 24023 30653 25941 12810 24429 27296
MSTRG.31475.18	DOCK4	hsa-miR-7-5p	1606.00	-170.90	161.00	-21.38	140047	23	32222	30074 23742 10508 25317 8326 27309 6512 5186 19930 22816 28539
MSTRG.31475.18	DOCK4	hsa-miR-1250-3p	1606.00	-128.02	153.00	-21.18	1190371	19	32222	14155 18807 21509 29334 379 25378 28124 22588 4311 16682 31450
MSTRG.31475.18	DOCK4	hsa-miR-6855-5p	1603.00	-259.43	153.00	-29.71	3120979	25	32222	20065 21773 24887 7335 8687 31123 25540 16404 26286 12661 25481
MSTRG.31475.18	DOCK4	hsa-miR-3121-3p	1602.00	-130.75	155.00	-15.43	1355179	22	32222	5069 19325 5733 27161 2589 5653 21171 5958 24564 14682 26111
MSTRG.31475.18	DOCK4	hsa-miR-548bb-5p	1601.00	-108.62	151.00	-19.90	3382579	22	32222	27514 5918 6059 25214 13699 26165 16615 26191 9973 19084 10199
MSTRG.31475.18	DOCK4	hsa-miR-4667-5p	1599.00	-254.72	154.00	-27.40	2146519	22	32222	27869 11173 11123 24794 18786 27063 27851 660 29154 19241 26898
MSTRG.31475.18	DOCK4	hsa-miR-186-3p	1599.00	-190.57	160.00	-23.08	317935	22	32222	1778 24357 1663 13177 2279 6944 18924 25975 31134 14638 15424
MSTRG.31475.18	DOCK4	hsa-miR-8089	1594.00	-300.73	151.00	-31.43	3378655	24	32222	9726 26978 11171 9740 4718 8245 8233 26896 15480 18786 11069
MSTRG.31475.18	DOCK4	hsa-miR-4738-3p	1594.00	-176.22	160.00	-20.66	2311327	22	32222	22892 28659 8277 21193 23609 5293 11388 29553 5980 13240 21233
MSTRG.31475.18	DOCK4	hsa-miR-548o-3p	1591.00	-142.18	153.00	-18.78	1213915	22	32222	7462 4571 13308 19099 30421 29637 2277 11251 21991 29448 29706
MSTRG.31475.18	DOCK4	hsa-miR-205-5p	1590.00	-208.83	158.00	-27.60	176671	22	32222	27472 2359 28115 8205 31546 16197 8591 16106 7144 7754 17290
MSTRG.31475.18	DOCK4	hsa-miR-4789-3p	1590.00	-173.41	150.00	-25.87	2435587	21	32222	30604 18116 26594 9534 5224 13450 1475 21976 26275 2579 21121
MSTRG.31475.18	DOCK4	hsa-miR-548y	1586.00	-104.60	150.00	-16.38	1815595	22	32222	26194 5918 25900 19082 27515 1870 16615 25211 13699 21310 22596
MSTRG.31475.18	DOCK4	hsa-miR-1468-3p	1585.00	-111.19	152.00	-17.21	960163	22	32222	19085 6765 12968 24930 8292 20943 3300 30247 31825 26465 2628
MSTRG.31475.18	DOCK4	hsa-miR-548aq-5p	1585.00	-103.86	156.00	-15.71	2557231	22	32222	5918 13699 6131 26194 25214 25900 19084 27515 1870 2102 16615
MSTRG.31475.18	DOCK4	hsa-miR-2682-3p	1582.00	-208.29	150.00	-27.21	1336867	22	32222	3140 18751 21888 7625 10375 13898 9256 23626 17804 25896 22229
MSTRG.31475.18	DOCK4	hsa-miR-6807-3p	1572.00	-258.57	176.00	-33.60	2996719	23	32222	12815 3655 11135 26910 24656 29500 6977 19523 4314 12464
MSTRG.31475.18	DOCK4	hsa-miR-3187-5p	1542.00	-255.63	168.00	-33.20	1492519	23	32222	107 24369 27062 21940 11239 3644 11119 15208 15353 16163
MSTRG.31475.18	DOCK4	hsa-miR-5002-5p	1528.00	-178.65	165.00	-26.14	2477443	24	32222	27582 25179 11478 28627 29855 13191 29681 11736 1365 17039
MSTRG.31475.18	DOCK4	hsa-miR-3692-3p	1510.00	-180.95	167.00	-21.51	1756735	24	32222	25006 22059 2472 789 21210 23187 20469 4377 19867 25854
MSTRG.31475.18	DOCK4	hsa-miR-548az-5p	1510.00	-124.75	163.00	-17.85	2718115	22	32222	3927 31408 26867 12100 20772 30214 3381 30564 7387 10806
MSTRG.31475.18	DOCK4	hsa-miR-1229-3p	1509.00	-251.60	188.00	-38.37	1115815	23	32222	10476 17062 4037 10037 20485 813 4576 7806 14825 12822
MSTRG.31475.18	DOCK4	hsa-miR-6739-5p	1509.00	-175.05	162.00	-22.59	2818831	22	32222	1637 30034 9663 3480 18971 15478 5741 1795 10678 16973
MSTRG.31475.18	DOCK4	hsa-miR-4768-5p	1508.00	-174.40	170.00	-23.94	2383267	22	32222	18825 10822 32012 725 10970 16264 31934 20841 814 16109
MSTRG.31475.18	DOCK4	hsa-miR-6868-3p	1506.00	-186.67	160.00	-25.92	3156295	21	32222	22669 6260 18847 10045 25564 21541 17291 29811 2319 12596
MSTRG.31475.18	DOCK4	hsa-miR-548m	1503.00	-140.54	163.00	-20.98	1211299	21	32222	31852 22862 30215 10195 26429 15516 6947 21713 22937 6681
MSTRG.31475.18	DOCK4	hsa-miR-5583-3p	1503.00	-136.93	167.00	-21.22	2582083	22	32222	14357 19629 26530 18280 29556 4231 20670 4151 7164 13958
MSTRG.31475.18	DOCK4	hsa-miR-7110-5p	1502.00	-277.74	162.00	-35.46	3238699	21	32222	4703 21448 22565 30087 466 26287 732 27853 9824 4727
MSTRG.31475.18	DOCK4	hsa-miR-3689a-3p	1502.00	-207.30	169.00	-29.15	1750195	22	32222	5450 3988 1383 23811 26968 1239 1974 24847 11339 13971
MSTRG.31475.18	DOCK4	hsa-miR-8066	1501.00	-139.53	159.00	-18.68	3348571	21	32222	8260 30701 10268 14030 13149 26607 15337 18341 6473 12419
MSTRG.31475.18	DOCK4	hsa-miR-4666a-3p	1500.00	-89.79	161.00	-12.77	2145211	21	32222	26804 3958 11422 30618 23437 23992 18189 16623 12620 16665
MSTRG.31475.18	DOCK4	hsa-miR-204-3p	1499.00	-208.75	159.00	-25.57	175363	21	32222	19935 11175 1597 24794 8924 12887 26902 16976 1640 26979
MSTRG.31475.18	DOCK4	hsa-miR-6773-3p	1499.00	-201.59	170.00	-25.21	2907775	22	32222	14828 16272 10036 29019 5570 12474 17323 13262 23288 8867
MSTRG.31475.18	DOCK4	hsa-miR-1301-3p	1498.00	-250.91	169.00	-31.20	966703	24	32222	20357 673 29792 27565 3789 1354 3446 52 21090 15918
MSTRG.31475.18	DOCK4	hsa-miR-6833-3p	1498.00	-189.94	160.00	-29.24	3064735	21	32222	10972 32012 18827 10823 10383 16262 725 2374 14884 31935
MSTRG.31475.18	DOCK4	hsa-miR-19b-1-5p	1497.00	-162.97	164.00	-20.17	31483	23	32222	8491 2023 27544 28593 24181 20955 20230 22393 31366 17853
MSTRG.31475.18	DOCK4	hsa-miR-6511a-5p	1495.00	-233.01	169.00	-29.91	2746891	23	32222	19585 25327 25833 549 26060 15340 11167 1645 8657 23554
MSTRG.31475.18	DOCK4	hsa-miR-5000-3p	1494.00	-183.08	159.00	-22.87	2473519	22	32222	24377 2033 3058 22911 27337 16341 20803 23268 12122 9939
MSTRG.31475.18	DOCK4	hsa-miR-8063	1494.00	-170.70	162.00	-22.74	3344647	22	32222	26463 13739 29179 31827 29198 9965 24671 2276 14243 17267
MSTRG.31475.18	DOCK4	hsa-miR-6505-5p	1494.00	-167.04	165.00	-24.68	2731195	22	32222	20765 20620 24538 24903 23827 7168 4226 17669 5066 7540
MSTRG.31475.18	DOCK4	hsa-miR-6887-5p	1493.00	-260.87	164.00	-33.84	3204691	23	32222	4715 14108 1799 852 10453 1236 14088 8242 29150 22978
MSTRG.31475.18	DOCK4	hsa-miR-6894-5p	1493.00	-258.09	162.00	-34.83	3223003	24	32222	10837 24831 20966 27092 15471 13003 18783 26959 30243 12864
MSTRG.31475.18	DOCK4	hsa-miR-8073	1493.00	-241.93	160.00	-29.04	3357727	22	32222	22022 2125 21021 28856 24043 19013 15738 3212 3447 19713
MSTRG.31475.18	DOCK4	hsa-miR-3929	1493.00	-196.02	159.00	-25.52	1806439	23	32222	3742 12879 24720 11200 27108 29079 11334 27152 13017 3242
MSTRG.31475.18	DOCK4	hsa-miR-1305	1491.00	-165.06	166.00	-23.46	1173367	22	32222	8934 1322 5944 12010 17773 29509 372 3361 32108 22326
MSTRG.31475.18	DOCK4	hsa-miR-6833-5p	1490.00	-181.15	160.00	-25.63	3063427	22	32222	20946 30251 30078 28203 7172 23059 24542 18617 8020 13937
MSTRG.31475.18	DOCK4	hsa-let-7g-5p	1490.00	-173.74	170.00	-21.89	217219	22	32222	25292 24916 15888 4669 18203 32043 17570 29267 26040 22491
MSTRG.31475.18	DOCK4	hsa-miR-1283	1490.00	-142.78	161.00	-17.52	975859	22	32222	20749 27036 24768 5273 12946 26555 23638 9968 10807 3303
MSTRG.31475.18	DOCK4	hsa-let-7f-5p	1489.00	-168.64	170.00	-21.89	14479	22	32222	25292 24915 4672 15888 5723 22489 29266 32043 24714 26040
MSTRG.31475.18	DOCK4	hsa-miR-3973	1488.00	-131.20	163.00	-18.93	2065423	23	32222	1466 6639 13353 26195 25762 13697 19631 26225 25472 26761
MSTRG.31475.18	DOCK4	hsa-miR-6735-5p	1487.00	-264.40	162.00	-38.19	2808367	25	32222	26063 16629 23030 15902 24372 13008 24314 12122 18220 22678
MSTRG.31475.18	DOCK4	hsa-miR-6782-5p	1483.00	-277.09	158.00	-37.57	2930011	25	32222	7340 23803 30081 4863 27870 26283 20732 4715 351 22564
MSTRG.31475.18	DOCK4	hsa-miR-5003-3p	1481.00	-143.48	155.00	-18.43	2481367	21	32222	26381 3048 28146 26368 28980 31956 21784 25261 30370 8546
MSTRG.31475.18	DOCK4	hsa-miR-877-3p	1480.00	-200.87	164.00	-30.80	1043875	21	32222	10375 4526 8135 7625 617 12630 25898 195 7761 12199
MSTRG.31475.18	DOCK4	hsa-miR-3143	1480.00	-123.18	165.00	-19.82	1400959	25	32222	24230 27255 4067 7941 19596 2431 28173 2695 6237 22465
MSTRG.31475.18	DOCK4	hsa-let-7i-5p	1478.00	-168.24	165.00	-20.78	219835	22	32222	25291 24916 4669 15894 22490 29268 17570 32046 26040 8227
MSTRG.31475.18	DOCK4	hsa-miR-4659b-3p	1478.00	-155.65	156.00	-27.40	2134747	22	32222	25256 27962 953 16566 5146 25716 12402 28388 10972 18827
MSTRG.31475.18	DOCK4	hsa-miR-376c-3p	1476.00	-126.58	165.00	-22.53	404263	21	32222	10658 8859 28945 6142 5137 5791 6689 5622 20933 26217
MSTRG.31475.18	DOCK4	hsa-miR-4693-5p	1474.00	-161.11	159.00	-23.90	2201455	23	32222	13754 20033 23704 24221 29481 5003 5881 9252 14820 31337
MSTRG.31475.18	DOCK4	hsa-miR-495-5p	1474.00	-133.68	162.00	-22.38	574303	22	32222	6721 19383 29440 29463 6905 6831 24146 3160 19011 31874
MSTRG.31475.18	DOCK4	hsa-miR-6808-5p	1473.00	-209.24	159.00	-27.79	2998027	22	32222	24836 27098 12874 13012 24715 15806 15158 31647 2168 20517
MSTRG.31475.18	DOCK4	hsa-miR-551b-5p	1471.00	-145.74	160.00	-17.79	744343	22	32222	12534 29196 16022 1279 2110 21154 23979 19609 3494 3190
MSTRG.31475.18	DOCK4	hsa-miR-3667-3p	1469.00	-207.30	156.00	-32.84	1713571	22	32222	21615 9879 22264 26568 7930 8149 10287 9166 14202 20473
MSTRG.31475.18	DOCK4	hsa-miR-6716-5p	1468.00	-238.28	154.00	-34.07	2763895	20	32222	5561 23122 784 22573 15474 10840 4712 22991 23052 1705
MSTRG.31475.18	DOCK4	hsa-miR-3124-3p	1468.00	-200.51	159.00	-29.81	1360411	22	32222	8152 30368 13902 10821 8130 15981 1109 20439 26566 4538
MSTRG.31475.18	DOCK4	hsa-miR-579-3p	1467.00	-154.31	167.00	-20.04	765271	23	32222	25182 4398 31048 20625 8321 7640 21299 27144 18432 22603
MSTRG.31475.18	DOCK4	hsa-miR-6770-5p	1466.00	-186.11	156.00	-23.80	2898619	24	32222	5158 12882 11064 15683 9809 837 3778 5191 23754 25692
MSTRG.31475.18	DOCK4	hsa-miR-6866-3p	1464.00	-171.15	152.00	-24.18	3151063	22	32222	18401 4054 23576 15234 26658 11346 12631 27479 30873 18331
MSTRG.31475.18	DOCK4	hsa-miR-3149	1463.00	-159.19	153.00	-24.06	1415347	23	32222	5171 14597 24959 9584 17685 14302 16154 9064 14337 23926
MSTRG.31475.18	DOCK4	hsa-miR-4659a-3p	1463.00	-145.22	154.00	-21.18	2125591	22	32222	27962 25256 955 25716 12402 16566 28388 5146 10972 18827
MSTRG.31475.18	DOCK4	hsa-miR-6774-5p	1462.00	-246.27	157.00	-35.33	2909083	25	32222	3637 15377 27056 12966 11117 25248 12586 14001 28989 24118
MSTRG.31475.18	DOCK4	hsa-miR-7162-3p	1461.00	-174.97	152.00	-21.06	3283171	19	32222	3745 26975 21781 12668 32050 3169 3228 11315 19592 29080
MSTRG.31475.18	DOCK4	hsa-miR-3977	1459.00	-129.94	152.00	-22.89	2070655	23	32222	13399 20044 2359 3534 7478 28042 21319 4238 14559 26635
MSTRG.31475.18	DOCK4	hsa-miR-3976	1458.00	-167.18	156.00	-21.44	2069347	24	32222	10272 31212 23124 12697 21164 1424 9731 15481 19240 27838
MSTRG.31475.18	DOCK4	hsa-miR-3150a-3p	1456.00	-226.53	152.00	-32.61	1417963	22	32222	27868 10991 29151 27850 8233 11325 27053 19932 4722 13971
MSTRG.31475.18	DOCK4	hsa-miR-3924	1455.00	-132.20	158.00	-17.07	1793359	22	32222	31687 30710 25600 10752 14282 9061 14297 5826 14592 14331
MSTRG.31475.18	DOCK4	hsa-miR-3133	1454.00	-92.07	155.00	-21.53	1378723	22	32222	7685 17825 30004 31988 3327 11496 30909 938 13353 15842
MSTRG.31475.18	DOCK4	hsa-miR-664a-3p	1453.00	-145.06	153.00	-26.82	1257079	23	32222	16081 21743 22605 31914 8351 17644 3015 30349 7775 8608
MSTRG.31475.18	DOCK4	hsa-miR-1252-3p	1453.00	-115.24	152.00	-16.11	1251847	22	32222	13694 6760 11650 18358 2853 7207 12241 17305 11112 27286
MSTRG.31475.18	DOCK4	hsa-miR-5006-5p	1452.00	-222.62	162.00	-28.61	2487907	21	32222	20394 25835 22631 388 3292 16222 22734 6865 27395 3443
MSTRG.31475.18	DOCK4	hsa-miR-204-5p	1452.00	-157.93	153.00	-21.45	174055	22	32222	9471 11345 12449 15232 23575 18401 4055 4353 31771 11980
MSTRG.31475.18	DOCK4	hsa-miR-1827	1452.00	-157.19	154.00	-21.09	1287163	18	32222	19592 24719 12878 27107 15926 26066 11199 15163 15810 16894
MSTRG.31475.18	DOCK4	hsa-miR-136-5p	1451.00	-162.13	161.00	-25.58	298315	23	32222	29879 6938 22996 4328 4299 20170 29497 4543 18740 29858
MSTRG.31475.18	DOCK4	hsa-miR-524-5p	1451.00	-127.48	156.00	-17.85	626623	22	32222	23637 27034 14590 2785 27323 16937 10807 11754 15861 22018
MSTRG.31475.18	DOCK4	hsa-miR-2053	1450.00	-96.68	153.00	-13.68	1312015	23	32222	25198 26335 3864 9402 8726 9267 26799 2438 6372 9598
MSTRG.31475.18	DOCK4	hsa-miR-320a	1448.00	-184.92	160.00	-28.40	332323	22	32222	14406 16018 1794 3791 9828 16962 27247 1985 9747 11869
MSTRG.31475.18	DOCK4	hsa-miR-320b	1448.00	-180.58	160.00	-28.06	953623	22	32222	14406 16018 1794 3791 9828 16962 27247 1985 9747 11869
MSTRG.31475.18	DOCK4	hsa-miR-215-3p	1448.00	-180.57	162.00	-23.80	192367	23	32222	9703 3367 29015 8685 28161 30193 30769 7309 14827 25843
MSTRG.31475.18	DOCK4	hsa-miR-4692	1447.00	-205.96	154.00	-26.31	2200147	22	32222	8656 25832 551 11897 20519 21110 29043 1647 15921 16804
MSTRG.31475.18	DOCK4	hsa-miR-5699-3p	1441.00	-202.20	148.00	-24.61	2643559	22	32222	4581 27043 3624 29110 10723 9875 1511 20837 30458 20444
MSTRG.31475.18	DOCK4	hsa-miR-452-3p	1440.00	-152.02	151.00	-20.61	523291	22	32222	28327 31047 12024 4829 8093 4295 25839 7640 2697 8322
MSTRG.31475.18	DOCK4	hsa-miR-1299	1438.00	-174.21	157.00	-25.59	1165519	22	32222	26616 29487 17671 22930 7541 5409 16975 18241 20281 31993
MSTRG.31475.18	DOCK4	hsa-miR-3160-5p	1436.00	-179.22	152.00	-29.25	1440199	22	32222	16112 22410 1405 18765 1073 16378 28976 210 4761 16543
MSTRG.31475.18	DOCK4	hsa-miR-3919	1427.00	-159.49	152.00	-22.51	1782895	21	32222	18704 28667 2767 11495 25954 3331 19535 23034 25697 27622
MSTRG.31475.18	DOCK4	hsa-miR-4688	1425.00	-237.98	146.00	-34.58	2192299	22	32222	21819 25490 2168 15922 23037 9721 11063 26063 15760 15944
MSTRG.31475.18	DOCK4	hsa-miR-708-5p	1425.00	-168.93	150.00	-22.21	1032103	23	32222	27080 3709 21013 2154 28893 3308 6292 22009 25650 31911
MSTRG.31475.18	DOCK4	hsa-miR-1273g-3p	1404.00	-269.87	195.00	-45.37	2524531	21	32222	3659 11139 24660 12819 26914 1017 19527 17316
MSTRG.31475.18	DOCK4	hsa-miR-5684	1389.00	-217.13	174.00	-36.51	2618707	20	32222	24654 3653 11133 6770 26908 15079 17527 15603 24345
MSTRG.31475.18	DOCK4	hsa-miR-548d-3p	1389.00	-112.41	168.00	-17.45	902611	22	32222	19227 26551 29655 21649 3408 10985 30904 31782 26700
MSTRG.31475.18	DOCK4	hsa-miR-4656	1387.00	-283.30	173.00	-40.18	2120359	23	32222	20305 24721 12880 27109 11200 13018 20357 24842 27153
MSTRG.31475.18	DOCK4	hsa-miR-548bb-3p	1379.00	-115.89	176.00	-20.86	3383887	22	32222	19227 29655 26550 3408 30906 21649 26697 31782 19068
MSTRG.31475.18	DOCK4	hsa-miR-6873-3p	1370.00	-188.51	168.00	-27.70	3169375	23	32222	20839 2373 10969 722 10379 32010 10055 12630 18821
MSTRG.31475.18	DOCK4	hsa-miR-608	1366.00	-225.14	167.00	-29.55	822823	25	32222	6097 26280 26293 4723 7339 22561 12724 23392 15799
MSTRG.31475.18	DOCK4	hsa-miR-665	1363.00	-221.90	164.00	-31.05	1047799	20	32222	3713 12993 3752 27084 22626 24696 8086 15875 11310
MSTRG.31475.18	DOCK4	hsa-miR-2054	1361.00	-81.01	167.00	-16.22	1313323	23	32222	30885 31513 13313 23901 17546 7734 30742 18416 29431
MSTRG.31475.18	DOCK4	hsa-miR-6812-5p	1359.00	-254.58	180.00	-33.75	3008491	25	32222	9820 6099 4725 22511 26292 4698 22561 24335 29263
MSTRG.31475.18	DOCK4	hsa-miR-6860	1359.00	-216.15	170.00	-32.50	3136675	22	32222	108 21942 11241 27064 161 11124 24371 8834 3643
MSTRG.31475.18	DOCK4	hsa-miR-1324	1357.00	-139.45	162.00	-19.69	1272775	24	32222	29091 18059 17987 23258 23555 16332 28849 29043 15652
MSTRG.31475.18	DOCK4	hsa-miR-1236-3p	1356.00	-189.77	170.00	-29.25	1123663	22	32222	4524 10374 614 12627 8133 9710 12494 7759 28957
MSTRG.31475.18	DOCK4	hsa-miR-6720-5p	1355.00	-215.18	157.00	-32.93	2773051	23	32222	14430 26904 17261 3648 11128 4929 12809 24649 17520
MSTRG.31475.18	DOCK4	hsa-miR-8087	1354.00	-147.30	159.00	-22.92	3376039	23	32222	25944 27799 18215 10627 16745 18370 1822 6415 18961
MSTRG.31475.18	DOCK4	hsa-miR-6813-5p	1353.00	-257.69	179.00	-34.82	3011107	23	32222	226 3707 14628 24887 13019 27080 5128 14568 31132
MSTRG.31475.18	DOCK4	hsa-miR-19b-2-5p	1353.00	-141.24	164.00	-19.56	34099	22	32222	8492 28592 2024 27545 20956 20231 31367 24180 28405
MSTRG.31475.18	DOCK4	hsa-miR-548a-5p	1352.00	-105.03	158.00	-18.75	809743	22	32222	8631 5918 13699 25214 25794 19083 26193 9975 16616
MSTRG.31475.18	DOCK4	hsa-miR-1304-5p	1351.00	-178.99	166.00	-27.03	1170751	22	32222	3704 26941 3723 24818 9686 12843 17876 27981 15161
MSTRG.31475.18	DOCK4	hsa-miR-3153	1350.00	-186.04	165.00	-27.25	1424503	23	32222	12102 30031 9662 1799 23038 18972 1231 31658 3477
MSTRG.31475.18	DOCK4	hsa-miR-4743-3p	1347.00	-179.96	160.00	-23.90	2321791	21	32222	17024 32175 31805 2316 9705 9295 31961 14830 16274
MSTRG.31475.18	DOCK4	hsa-miR-29b-2-5p	1347.00	-165.35	167.00	-25.27	100807	22	32222	27582 28631 27681 28724 15716 20063 31455 31201 9750
MSTRG.31475.18	DOCK4	hsa-miR-3679-5p	1346.00	-223.05	169.00	-32.91	1729267	23	32222	16818 8114 16625 19943 4682 6577 13438 15697 24841
MSTRG.31475.18	DOCK4	hsa-miR-1323	1346.00	-135.59	156.00	-20.64	961471	22	32222	19098 4572 11249 13686 7461 2277 29831 30420 16961
MSTRG.31475.18	DOCK4	hsa-miR-548an	1345.00	-124.17	166.00	-17.68	2056267	20	32222	6947 25731 22938 22847 31658 2879 14745 2170 18921
MSTRG.31475.18	DOCK4	hsa-miR-7110-3p	1343.00	-197.61	162.00	-28.25	3240007	22	32222	816 28167 32010 20841 2373 10381 10040 22368 18825
MSTRG.31475.18	DOCK4	hsa-miR-17-3p	1343.00	-163.42	153.00	-20.66	24943	22	32222	12840 24681 151 25772 26933 6961 2259 7793 2299
MSTRG.31475.18	DOCK4	hsa-miR-30c-1-3p	1342.00	-160.35	165.00	-23.89	349327	22	32222	8878 10539 8166 23759 18663 30034 15687 16953 25317
MSTRG.31475.18	DOCK4	hsa-miR-377-3p	1342.00	-126.82	162.00	-19.98	426499	22	32222	30409 4895 14441 14174 32007 28697 5229 9481 2580
MSTRG.31475.18	DOCK4	hsa-miR-6507-5p	1342.00	-122.92	159.00	-17.76	2736427	21	32222	30571 6670 6156 19788 5734 20925 5070 19305 11261
MSTRG.31475.18	DOCK4	hsa-miR-4723-5p	1339.00	-195.81	164.00	-26.60	2273395	24	32222	8207 27848 4713 29149 22977 14098 10440 19473 27866
MSTRG.31475.18	DOCK4	hsa-miR-5590-5p	1339.00	-114.85	164.00	-16.13	2604319	21	32222	9137 12582 15623 5672 17119 27904 13581 20542 7001
MSTRG.31475.18	DOCK4	hsa-miR-4436b-3p	1337.00	-184.32	163.00	-26.99	2410735	22	32222	26066 15902 23037 18224 307 22884 24837 13011 22681
MSTRG.31475.18	DOCK4	hsa-miR-95-5p	1337.00	-92.96	164.00	-16.34	82495	21	32222	23517 7038 3958 28237 22902 15535 16620 22635 27419
MSTRG.31475.18	DOCK4	hsa-miR-6817-5p	1336.00	-183.02	158.00	-28.98	3021571	24	32222	12581 9134 9185 2219 20374 27899 25836 5668 13081
MSTRG.31475.18	DOCK4	hsa-miR-105-5p	1336.00	-155.24	161.00	-23.34	104731	23	32222	2463 28545 22630 3532 7062 24247 16880 28096 11972
MSTRG.31475.18	DOCK4	hsa-miR-6739-3p	1336.00	-132.01	160.00	-21.22	2820139	21	32222	29818 4983 18760 6454 7648 32179 28393 708 1
MSTRG.31475.18	DOCK4	hsa-miR-3934-5p	1335.00	-178.48	162.00	-24.58	1807747	22	32222	20950 16738 31118 12920 922 28207 8468 14586 30131
MSTRG.31475.18	DOCK4	hsa-miR-8067	1335.00	-94.80	168.00	-20.48	3349879	22	32222	11667 30722 19044 8408 31520 11260 25014 25050 5796
MSTRG.31475.18	DOCK4	hsa-miR-6165	1334.00	-184.03	165.00	-28.75	2708959	19	32222	15807 15905 4681 15344 22917 472 24501 21676 2035
MSTRG.31475.18	DOCK4	hsa-miR-888-5p	1334.00	-116.15	159.00	-16.05	1017715	21	32222	27205 13067 16694 18295 14955 25732 2278 22712 27668
MSTRG.31475.18	DOCK4	hsa-miR-7851-3p	1332.00	-229.70	180.00	-32.46	3313255	22	32222	11175 26900 26950 22721 11503 12855 26982 22577 3645
MSTRG.31475.18	DOCK4	hsa-miR-1237-3p	1332.00	-171.07	158.00	-36.14	1126279	21	32222	15060 12597 2321 14973 20243 22671 6259 1390 20285
MSTRG.31475.18	DOCK4	hsa-miR-3925-5p	1331.00	-151.94	160.00	-19.61	1794667	22	32222	18706 17828 30002 15842 940 16026 5271 7275 1878
MSTRG.31475.18	DOCK4	hsa-miR-5698	1329.00	-186.60	160.00	-23.79	2640943	22	32222	22979 8209 10443 14100 25296 14090 4717 15870 18209
MSTRG.31475.18	DOCK4	hsa-miR-6514-3p	1329.00	-153.50	161.00	-23.68	2756047	21	32222	29518 26999 29112 10310 10947 25421 12904 24729 25613
MSTRG.31475.18	DOCK4	hsa-miR-6795-5p	1328.00	-240.13	160.00	-33.29	2964019	24	32222	4715 14107 1232 19309 18973 850 1799 343 15699
MSTRG.31475.18	DOCK4	hsa-miR-302b-3p	1327.00	-120.14	160.00	-19.80	393799	23	32222	7071 3924 6130 31127 28187 15308 16413 17860 27991
MSTRG.31475.18	DOCK4	hsa-miR-4760-3p	1327.00	-81.78	158.00	-15.58	2366263	22	32222	28566 17642 12026 31918 30345 22005 31896 22164 25430
MSTRG.31475.18	DOCK4	hsa-miR-143-5p	1326.00	-196.17	165.00	-27.64	266923	22	32222	31265 15126 151 13055 4862 4440 21852 7794 11372
MSTRG.31475.18	DOCK4	hsa-miR-3160-3p	1326.00	-150.52	159.00	-20.91	1441507	22	32222	27704 28747 22787 24117 16017 1285 7953 10207 3185
MSTRG.31475.18	DOCK4	hsa-miR-4704-3p	1325.00	-165.78	161.00	-22.81	2226307	22	32222	28701 16762 18947 3530 17259 1740 24289 18857 14442
MSTRG.31475.18	DOCK4	hsa-miR-6844	1325.00	-129.80	154.00	-18.21	3093511	21	32222	6376 18723 30854 18869 19272 21599 10043 1185 29819
MSTRG.31475.18	DOCK4	hsa-miR-548l	1325.00	-107.24	158.00	-20.09	1166827	22	32222	30214 22846 14677 11569 28814 24559 24928 12575 11663
MSTRG.31475.18	DOCK4	hsa-miR-429	1324.00	-129.97	162.00	-20.48	507595	22	32222	18092 14716 7722 30492 975 19917 21145 24246 19249
MSTRG.31475.18	DOCK4	hsa-miR-3125	1322.00	-144.76	153.00	-20.23	1363027	20	32222	688 24580 13480 2161 3474 5619 14061 23046 8168
MSTRG.31475.18	DOCK4	hsa-miR-6734-5p	1321.00	-215.12	154.00	-32.04	2805751	23	32222	9201 14093 13020 14110 29256 8209 4866 4715 15868
MSTRG.31475.18	DOCK4	hsa-miR-4725-3p	1321.00	-214.14	159.00	-28.28	2281243	22	32222	9200 9727 3287 654 23744 8874 762 23757 1592
MSTRG.31475.18	DOCK4	hsa-miR-2392	1321.00	-170.97	157.00	-25.19	2003947	20	32222	15709 9830 21673 22703 31185 24832 13442 3971 20970
MSTRG.31475.18	DOCK4	hsa-miR-548ar-5p	1321.00	-87.24	163.00	-14.07	2559847	21	32222	5919 13701 16616 25215 8631 21311 27515 9976 26195
MSTRG.31475.18	DOCK4	hsa-miR-4511	1320.00	-120.39	160.00	-18.89	2010487	22	32222	5576 19431 11728 13241 31987 7683 28848 2687 4246
MSTRG.31475.18	DOCK4	hsa-miR-548n	1320.00	-81.15	162.00	-18.78	1209991	22	32222	30215 2839 25215 27515 3586 22846 5070 10200 19325
MSTRG.31475.18	DOCK4	hsa-miR-6877-3p	1319.00	-193.39	167.00	-27.65	3179839	21	32222	2193 29910 22140 20292 23626 27813 5662 16424 23155
MSTRG.31475.18	DOCK4	hsa-miR-7160-5p	1318.00	-174.02	152.00	-23.34	3279247	21	32222	3745 17878 24718 12879 27108 29079 20358 11316 20298
MSTRG.31475.18	DOCK4	hsa-miR-548w	1318.00	-120.84	155.00	-21.54	1478131	23	32222	13698 5917 25213 26164 16614 25899 9972 19081 26193
MSTRG.31475.18	DOCK4	hsa-miR-6882-3p	1317.00	-217.30	156.00	-30.66	3192919	24	32222	7624 27612 2314 25419 10720 18754 20442 15054 20128
MSTRG.31475.18	DOCK4	hsa-miR-4766-5p	1317.00	-152.80	154.00	-22.29	2379343	21	32222	27310 22889 29488 30901 11769 12000 16590 24114 27864
MSTRG.31475.18	DOCK4	hsa-miR-3128	1317.00	-144.46	154.00	-19.05	1369567	23	32222	28854 19011 20403 30279 6642 1829 4505 18240 11081
MSTRG.31475.18	DOCK4	hsa-miR-6781-3p	1316.00	-164.84	163.00	-26.95	2928703	22	32222	7625 17805 23626 4527 9258 197 3142 619 2344
MSTRG.31475.18	DOCK4	hsa-miR-1255a	1316.00	-138.21	153.00	-19.18	1196911	23	32222	29260 24160 11447 25223 15665 23115 28903 27436 10697
MSTRG.31475.18	DOCK4	hsa-miR-302c-3p	1316.00	-137.87	152.00	-22.27	396415	23	32222	3923 7071 28187 31127 15308 27987 6130 16413 17860
MSTRG.31475.18	DOCK4	hsa-miR-3605-5p	1315.00	-170.47	151.00	-28.48	1641631	23	32222	24830 23136 10837 20969 1235 15472 15794 16624 18784
MSTRG.31475.18	DOCK4	hsa-miR-6511b-3p	1314.00	-190.74	163.00	-36.59	2769127	23	32222	10476 4035 4576 1951 16389 9392 8067 8140 17061
MSTRG.31475.18	DOCK4	hsa-miR-1233-5p	1313.00	-233.97	156.00	-34.23	1118431	22	32222	23760 24847 11340 26967 5517 1242 3737 13023 20334
MSTRG.31475.18	DOCK4	hsa-miR-4494	1313.00	-190.21	165.00	-29.38	1985635	22	32222	24684 8655 12482 16468 6214 8870 24798 4516 17697
MSTRG.31475.18	DOCK4	hsa-miR-382-5p	1313.00	-120.69	152.00	-19.08	438271	22	32222	10535 7429 26321 9572 27220 6851 30507 6729 30789
MSTRG.31475.18	DOCK4	hsa-miR-766-5p	1312.00	-167.17	156.00	-22.25	979783	22	32222	4714 22011 686 1234 13481 4656 3472 10618 19309
MSTRG.31475.18	DOCK4	hsa-miR-6726-5p	1311.00	-224.41	155.00	-35.11	2784823	21	32222	3710 29824 1262 26978 27080 27849 27867 428 25651
MSTRG.31475.18	DOCK4	hsa-miR-6848-5p	1310.00	-261.22	152.00	-36.27	3102667	23	32222	3746 11201 27847 343 5126 8230 11376 24843 27865
MSTRG.31475.18	DOCK4	hsa-miR-297	1310.00	-137.45	154.00	-19.75	1090963	21	32222	14303 9065 16322 25598 5827 14461 19738 14598 24950
MSTRG.31475.18	DOCK4	hsa-miR-940	1309.00	-169.41	157.00	-24.74	1083115	21	32222	15159 24716 12875 13013 552 20518 24837 27104 31652
MSTRG.31475.18	DOCK4	hsa-miR-548d-5p	1309.00	-82.89	156.00	-12.49	901303	22	32222	5918 13699 27514 25794 25214 8632 6059 16615 26194
MSTRG.31475.18	DOCK4	hsa-miR-539-5p	1308.00	-120.38	159.00	-18.49	706411	22	32222	10616 16025 27345 331 26092 5956 28662 13422 31676
MSTRG.31475.18	DOCK4	hsa-miR-4698	1308.00	-115.36	150.00	-19.54	2213227	23	32222	14066 29720 16933 8797 28189 12940 3537 18780 24926
MSTRG.31475.18	DOCK4	hsa-miR-6733-5p	1307.00	-143.01	158.00	-22.10	2803135	22	32222	9664 1636 18967 30033 1795 5189 27707 28750 15479
MSTRG.31475.18	DOCK4	hsa-miR-4762-3p	1307.00	-109.84	154.00	-16.23	2371495	22	32222	20241 28622 11703 22669 6706 29849 31596 27578 11575
MSTRG.31475.18	DOCK4	hsa-miR-6779-5p	1306.00	-197.43	150.00	-28.24	2922163	21	32222	26964 11337 1240 1381 3987 24849 5451 23007 22984
MSTRG.31475.18	DOCK4	hsa-miR-3064-3p	1306.00	-170.12	157.00	-28.73	2308711	23	32222	798 31978 20540 23186 23470 1027 9511 21971 19493
MSTRG.31475.18	DOCK4	hsa-miR-5008-3p	1304.00	-192.86	152.00	-29.27	2497063	21	32222	17694 22149 12742 14625 20047 1012 2722 14821 7092
MSTRG.31475.18	DOCK4	hsa-miR-520g-5p	1304.00	-177.22	156.00	-28.27	639703	23	32222	8820 681 5614 5725 13479 5258 20522 15481 16027
MSTRG.31475.18	DOCK4	hsa-miR-3664-5p	1304.00	-152.75	151.00	-20.67	1707031	22	32222	8945 15602 31959 20839 2301 14831 31284 7398 31490
MSTRG.31475.18	DOCK4	hsa-miR-921	1304.00	-145.69	155.00	-21.95	1066111	25	32222	6662 1884 9451 11155 14669 18481 12959 29270 19702
MSTRG.31475.18	DOCK4	hsa-miR-7159-5p	1304.00	-145.08	153.00	-20.18	3276631	21	32222	22947 16192 12009 15538 3387 25965 10708 22637 24297
MSTRG.31475.18	DOCK4	hsa-miR-513b-3p	1304.00	-120.01	152.00	-16.16	1264927	22	32222	6897 18602 10389 5385 17593 2802 19453 5914 6308
MSTRG.31475.18	DOCK4	hsa-miR-653-5p	1303.00	-124.56	149.00	-23.77	910459	21	32222	12176 914 1689 6376 8372 19008 28822 11278 8278
MSTRG.31475.18	DOCK4	hsa-miR-25-3p	1302.00	-163.80	155.00	-25.48	51103	22	32222	29375 4460 29460 27779 29438 3654 11134 8473 26909
MSTRG.31475.18	DOCK4	hsa-miR-4514	1300.00	-172.32	153.00	-24.65	2014411	18	32222	25837 1651 20522 555 8663 21680 11899 19591 31656
MSTRG.31475.18	DOCK4	hsa-miR-4293	1300.00	-151.94	151.00	-22.18	1535683	17	32222	25673 12861 12979 8425 24651 12811 28870 3860 28688
MSTRG.31475.18	DOCK4	hsa-miR-9-5p	1300.00	-150.82	152.00	-21.77	282619	23	32222	21796 4557 4624 32098 10851 28023 5463 17492 20339
MSTRG.31475.18	DOCK4	hsa-miR-320c	1300.00	-148.99	160.00	-27.79	954931	20	32222	14408 16018 1796 9830 16964 27249 1987 3793 11871
MSTRG.31475.18	DOCK4	hsa-miR-3617-3p	1299.00	-164.17	149.00	-24.96	1665175	23	32222	2138 6694 13853 14918 3466 17123 1042 1200 8554
MSTRG.31475.18	DOCK4	hsa-miR-548b-5p	1299.00	-92.82	155.00	-16.02	783583	22	32222	13699 5918 25794 30213 27514 8630 16615 26194 31677
MSTRG.31475.18	DOCK4	hsa-miR-4505	1297.00	-223.03	149.00	-27.70	2001331	18	32222	23327 24889 3748 11382 14557 20223 12883 24724 27112
MSTRG.31475.18	DOCK4	hsa-miR-4311	1297.00	-113.95	153.00	-16.43	1555303	18	32222	1898 26103 3480 7693 15865 9820 6498 27885 2176
MSTRG.31475.18	DOCK4	hsa-miR-6884-3p	1296.00	-178.83	155.00	-31.54	3198151	23	32222	4503 13855 15017 14775 22240 6331 20370 3085 8138
MSTRG.31475.18	DOCK4	hsa-miR-509-5p	1296.00	-155.93	155.00	-21.84	693331	21	32222	24682 6961 17994 26936 15093 7795 15196 15659 20956
MSTRG.31475.18	DOCK4	hsa-miR-412-3p	1295.00	-191.29	148.00	-25.38	528523	23	32222	18041 1953 11580 32189 7850 9348 8065 1528 21834
MSTRG.31475.18	DOCK4	hsa-miR-8068	1295.00	-131.79	147.00	-19.97	3351187	22	32222	4968 30624 7971 4984 28429 31394 14477 28841 29391
MSTRG.31475.18	DOCK4	hsa-miR-6768-5p	1294.00	-192.60	156.00	-26.51	2893387	23	32222	16342 1168 14438 21969 12107 26858 14169 22184 23244
MSTRG.31475.18	DOCK4	hsa-miR-520h	1294.00	-120.49	150.00	-17.55	654091	22	32222	16416 31135 31021 3538 13174 28187 6640 10806 13352
MSTRG.31475.18	DOCK4	hsa-miR-130a-5p	1293.00	-149.18	151.00	-20.14	244687	22	32222	27676 3815 31759 19776 23855 13791 23189 5895 26361
MSTRG.31475.18	DOCK4	hsa-miR-8065	1293.00	-141.44	151.00	-19.86	3347263	24	32222	1567 5718 6513 16891 17354 25406 27708 28751 15899
MSTRG.31475.18	DOCK4	hsa-miR-6792-5p	1291.00	-174.74	146.00	-23.77	2956171	21	32222	1547 16809 21675 25474 6132 24501 11170 2623 13116
MSTRG.31475.18	DOCK4	hsa-miR-5586-3p	1291.00	-137.18	146.00	-17.95	2589931	22	32222	8666 17079 20582 1885 24635 24507 28900 2762 25114
MSTRG.31475.18	DOCK4	hsa-miR-4498	1290.00	-222.42	150.00	-29.14	1990867	22	32222	425 24882 14553 25481 31275 20211 23382 1831 20306
MSTRG.31475.18	DOCK4	hsa-miR-520d-3p	1283.00	-139.75	148.00	-21.97	637087	22	32222	7073 6128 17070 7790 17858 31131 3927 16414 27992
MSTRG.31475.18	DOCK4	hsa-miR-224-3p	1277.00	-138.77	144.00	-22.19	213295	23	32222	19743 3887 9515 12962 18309 25082 26516 31531 13284
MSTRG.31475.18	DOCK4	hsa-miR-7703	1242.00	-193.58	162.00	-26.73	3288403	23	32222	3653 11133 24654 26908 8947 4042 12457 20087
MSTRG.31475.18	DOCK4	hsa-miR-4446-5p	1237.00	-170.16	166.00	-26.37	1896691	22	32222	17621 27477 21925 14892 30868 4537 1924 22438
MSTRG.31475.18	DOCK4	hsa-miR-6837-3p	1222.00	-150.89	164.00	-24.76	3077815	23	32222	16595 20194 7848 11935 29878 13661 8590 25896
MSTRG.31475.18	DOCK4	hsa-miR-6867-3p	1219.00	-173.03	177.00	-30.78	3153679	21	32222	702 20554 5685 10380 16108 18826 1097 4586
MSTRG.31475.18	DOCK4	hsa-miR-548ac	1212.00	-87.82	174.00	-15.25	1858759	22	32222	19228 30907 26547 26698 29656 21646 31779 3407
MSTRG.31475.18	DOCK4	hsa-miR-485-5p	1211.00	-158.12	161.00	-25.67	538987	22	32222	11380 11201 1832 26938 27155 27401 3746 14555
MSTRG.31475.18	DOCK4	hsa-miR-5692c	1210.00	-76.21	164.00	-14.00	2622631	22	32222	29431 4336 25140 13861 29453 2238 19512 30744
MSTRG.31475.18	DOCK4	hsa-miR-548h-3p	1209.00	-88.86	177.00	-13.37	1226995	23	32222	19226 30905 26549 3407 26696 21648 31781 29658
MSTRG.31475.18	DOCK4	hsa-miR-548z	1209.00	-88.86	177.00	-13.37	1837831	23	32222	19226 30905 26549 3407 26696 21648 31781 29658
MSTRG.31475.18	DOCK4	hsa-miR-6889-3p	1208.00	-165.40	164.00	-30.89	3211231	20	32222	14820 22150 2723 14625 12743 3147 4425 1036
MSTRG.31475.18	DOCK4	hsa-miR-6828-5p	1204.00	-152.06	180.00	-26.37	3050347	22	32222	8816 16889 20278 24501 11171 20163 15780 25406
MSTRG.31475.18	DOCK4	hsa-miR-4657	1204.00	-147.28	162.00	-21.44	2121667	23	32222	20972 28203 31845 18462 20946 23923 24541 29556
MSTRG.31475.18	DOCK4	hsa-miR-3617-5p	1204.00	-109.23	159.00	-19.19	1663867	22	32222	19942 10662 6509 24630 8324 18918 29382 25309
MSTRG.31475.18	DOCK4	hsa-miR-1271-3p	1203.00	-169.28	162.00	-23.67	964087	22	32222	26953 20379 29108 24727 24047 29519 14537 7089
MSTRG.31475.18	DOCK4	hsa-miR-4419b	1203.00	-157.62	155.00	-21.30	1992175	18	32222	6410 12881 27110 11201 24725 27158 29084 3749
MSTRG.31475.18	DOCK4	hsa-miR-499b-3p	1202.00	-135.16	157.00	-21.72	2354491	22	32222	25169 11901 17318 1530 31697 12817 13853 21959
MSTRG.31475.18	DOCK4	hsa-miR-1254	1200.00	-212.18	158.00	-31.75	1195603	24	32222	429 16179 2012 32121 26948 10242 22817 26898
MSTRG.31475.18	DOCK4	hsa-miR-6825-5p	1200.00	-189.94	158.00	-26.52	3042499	22	32222	25293 4714 14087 8230 14099 5450 10440 20383
MSTRG.31475.18	DOCK4	hsa-miR-4748	1200.00	-153.49	161.00	-23.62	2334871	21	32222	12530 4873 30695 6813 22182 25323 28430 29418
MSTRG.31475.18	DOCK4	hsa-miR-6847-5p	1199.00	-159.29	168.00	-24.81	3100051	23	32222	10842 16626 25953 12105 684 16820 11752 6428
MSTRG.31475.18	DOCK4	hsa-miR-3685	1199.00	-154.69	163.00	-26.44	1742347	22	32222	12624 22340 5107 17617 8128 27753 4746 20474
MSTRG.31475.18	DOCK4	hsa-miR-511-5p	1199.00	-112.98	163.00	-16.41	557299	21	32222	18875 12607 17022 1930 1190 6621 6712 22404
MSTRG.31475.18	DOCK4	hsa-miR-6734-3p	1198.00	-180.21	157.00	-27.52	2807059	23	32222	21214 14248 8130 20474 2310 10288 1060 31561
MSTRG.31475.18	DOCK4	hsa-miR-342-3p	1197.00	-139.00	159.00	-19.93	452659	23	32222	24868 27135 32004 4893 9479 30409 1474 20469
MSTRG.31475.18	DOCK4	hsa-miR-93-5p	1196.00	-140.75	169.00	-28.17	79879	23	32222	31133 16410 17072 13132 24109 3927 29484 6126
MSTRG.31475.18	DOCK4	hsa-miR-30a-3p	1196.00	-112.71	166.00	-18.52	66799	22	32222	24428 24021 9274 16365 30650 30157 19698 17512
MSTRG.31475.18	DOCK4	hsa-miR-544b	1195.00	-160.16	159.00	-22.94	1387879	22	32222	32048 11316 24401 3226 12666 14845 21773 17848
MSTRG.31475.18	DOCK4	hsa-miR-6870-5p	1194.00	-198.63	162.00	-29.38	3160219	19	32222	4716 22980 14103 14092 25298 8206 659 10446
MSTRG.31475.18	DOCK4	hsa-miR-573	1194.00	-130.26	158.00	-23.40	753499	24	32222	19744 27984 21063 9917 13171 9521 7386 6842
MSTRG.31475.18	DOCK4	hsa-miR-520f-5p	1193.00	-107.23	159.00	-18.29	596539	22	32222	20529 8776 5658 30971 5387 3619 1316 30761
MSTRG.31475.18	DOCK4	hsa-miR-1287-3p	1192.00	-152.95	161.00	-25.95	1153747	22	32222	6769 17261 3200 3335 15226 12809 24650 26904
MSTRG.31475.18	DOCK4	hsa-miR-103a-2-5p	1191.00	-134.88	162.00	-27.01	102115	23	32222	21863 1332 4469 25915 29676 10960 25559 3141
MSTRG.31475.18	DOCK4	hsa-miR-3681-3p	1191.00	-134.68	158.00	-19.88	1735807	22	32222	25923 26449 25536 11845 11235 21857 21362 29867
MSTRG.31475.18	DOCK4	hsa-miR-302c-5p	1191.00	-112.64	159.00	-22.00	395107	22	32222	2433 11285 7556 2698 14137 26797 3136 19604
MSTRG.31475.18	DOCK4	hsa-miR-106b-5p	1190.00	-136.48	167.00	-20.77	344095	21	32222	31135 16416 3930 27996 28188 1466 13288 24108
MSTRG.31475.18	DOCK4	hsa-miR-4477b	1190.00	-92.56	158.00	-16.13	1951627	22	32222	28028 25654 9121 18227 13443 19571 10631 15570
MSTRG.31475.18	DOCK4	hsa-miR-508-5p	1188.00	-173.70	155.00	-26.22	690715	23	32222	14989 3648 11128 15081 24649 24325 26903 17524
MSTRG.31475.18	DOCK4	hsa-miR-619-3p	1188.00	-144.77	161.00	-22.59	843751	24	32222	7540 32123 13103 16165 19844 10244 8502 30901
MSTRG.31475.18	DOCK4	hsa-miR-126-5p	1188.00	-55.41	158.00	-9.85	289159	21	32222	3579 9271 19040 5360 29770 26793 29626 19680
MSTRG.31475.18	DOCK4	hsa-miR-1200	1187.00	-173.40	161.00	-27.88	1130203	22	32222	24407 28153 14851 32197 7957 27637 12807 28680
MSTRG.31475.18	DOCK4	hsa-miR-655-3p	1187.00	-104.69	153.00	-20.20	919615	22	32222	27692 28735 16610 11411 26807 20854 9594 26454
MSTRG.31475.18	DOCK4	hsa-miR-4458	1186.00	-135.02	155.00	-22.20	1917619	19	32222	29268 25294 24917 4675 19590 15896 32048 26043
MSTRG.31475.18	DOCK4	hsa-miR-4685-3p	1185.00	-177.78	157.00	-26.75	2184451	22	32222	23279 20551 13761 30871 700 15238 11981 10380
MSTRG.31475.18	DOCK4	hsa-miR-372-3p	1184.00	-120.74	155.00	-20.80	414727	23	32222	16414 31127 7073 3924 6125 27991 2463 15037
MSTRG.31475.18	DOCK4	hsa-miR-3591-3p	1183.00	-131.98	167.00	-23.19	2325715	22	32222	30167 29582 21960 30944 28177 6332 12088 22241
MSTRG.31475.18	DOCK4	hsa-miR-6780a-3p	1183.00	-123.29	154.00	-19.89	2926087	21	32222	14394 14833 14197 5834 22260 1819 16244 25777
MSTRG.31475.18	DOCK4	hsa-miR-4500	1182.00	-130.18	167.00	-19.13	1994791	17	32222	25296 24921 17575 4674 15894 29272 32049 26045
MSTRG.31475.18	DOCK4	hsa-miR-6862-5p	1181.00	-174.18	155.00	-25.71	3140599	22	32222	22695 25738 28347 6574 4681 24042 19940 16399
MSTRG.31475.18	DOCK4	hsa-miR-5685	1181.00	-164.41	156.00	-25.19	2621323	22	32222	15787 2257 25969 17632 141 82 24699 12995
MSTRG.31475.18	DOCK4	hsa-miR-633	1181.00	-73.02	165.00	-18.65	871219	23	32222	1327 20603 21767 6036 6702 18560 24533 26175
MSTRG.31475.18	DOCK4	hsa-miR-7974	1180.00	-184.33	157.00	-34.31	3323719	24	32222	25510 32089 525 14628 25445 28259 28016 25816
MSTRG.31475.18	DOCK4	hsa-miR-649	1180.00	-124.80	160.00	-19.42	893455	22	32222	20051 7895 22722 31514 13279 13267 8362 29651
MSTRG.31475.18	DOCK4	hsa-miR-4422	1180.00	-107.43	164.00	-21.39	1853527	21	32222	12553 22844 20790 5209 25964 2877 4595 15493
MSTRG.31475.18	DOCK4	hsa-miR-512-3p	1179.00	-145.88	156.00	-22.16	587383	22	32222	20221 6125 31129 16413 27995 9186 13171 24247
MSTRG.31475.18	DOCK4	hsa-miR-545-3p	1179.00	-107.95	155.00	-21.21	711643	22	32222	10580 19346 12067 26766 11061 1941 2563 15939
MSTRG.31475.18	DOCK4	hsa-miR-367-3p	1177.00	-134.90	156.00	-23.06	401647	22	32222	4459 3657 11137 26912 24657 29438 29461 29375
MSTRG.31475.18	DOCK4	hsa-miR-6819-5p	1176.00	-224.17	172.00	-37.61	3026803	22	32222	9823 24317 4725 6101 26970 26297 352 24338
MSTRG.31475.18	DOCK4	hsa-miR-6722-3p	1176.00	-219.23	159.00	-31.04	2778283	22	32222	11165 25486 21016 15803 30088 13008 15651 26065
MSTRG.31475.18	DOCK4	hsa-miR-5001-5p	1176.00	-218.19	162.00	-31.26	2474827	24	32222	24884 31269 11377 23322 25737 423 106 20213
MSTRG.31475.18	DOCK4	hsa-miR-221-5p	1176.00	-128.19	154.00	-19.32	204139	22	32222	2125 22023 28856 15739 19019 24043 8897 21021
MSTRG.31475.18	DOCK4	hsa-miR-586	1176.00	-98.52	170.00	-17.88	780967	22	32222	3944 23966 2960 25030 30502 9415 15005 28880
MSTRG.31475.18	DOCK4	hsa-miR-939-3p	1175.00	-174.77	162.00	-28.58	1081807	21	32222	24371 23343 16449 29031 3645 11125 10897 27065
MSTRG.31475.18	DOCK4	hsa-miR-1912	1175.00	-150.07	154.00	-22.29	1298935	22	32222	3250 690 17630 25016 26692 5100 26019 2281
MSTRG.31475.18	DOCK4	hsa-miR-5584-3p	1175.00	-123.64	163.00	-22.62	2584699	22	32222	22676 29815 26126 11584 20914 31566 22174 28390
MSTRG.31475.18	DOCK4	hsa-miR-578	1175.00	-115.12	160.00	-21.78	762655	21	32222	9113 260 19856 26260 15187 30893 16541 28048
MSTRG.31475.18	DOCK4	hsa-miR-200b-3p	1175.00	-111.93	154.00	-19.35	215911	22	32222	30490 7722 14716 18091 19249 14786 21145 24099
MSTRG.31475.18	DOCK4	hsa-miR-548as-3p	1175.00	-95.19	159.00	-16.52	2563771	22	32222	26698 26546 31556 26469 6366 3628 21647 26574
MSTRG.31475.18	DOCK4	hsa-miR-548as-5p	1175.00	-93.31	152.00	-16.03	2562463	22	32222	5918 25214 8632 13699 25794 19083 9975 26194
MSTRG.31475.18	DOCK4	hsa-miR-4685-5p	1174.00	-199.79	154.00	-32.82	2183143	26	32222	15907 15073 15490 28910 13366 15323 29181 1442
MSTRG.31475.18	DOCK4	hsa-miR-6731-5p	1174.00	-189.16	153.00	-34.47	2797903	22	32222	12052 5613 30033 30137 29147 18662 1797 1452
MSTRG.31475.18	DOCK4	hsa-miR-7156-3p	1174.00	-188.68	155.00	-31.72	3267475	23	32222	1354 18524 4855 25078 25770 15085 437 2258
MSTRG.31475.18	DOCK4	hsa-miR-548am-5p	1174.00	-91.57	160.00	-19.25	2049727	22	32222	5918 13699 25214 8632 16615 26165 21310 26194
MSTRG.31475.18	DOCK4	hsa-miR-548c-5p	1174.00	-91.57	160.00	-19.25	837211	22	32222	5918 13699 25214 8632 16615 26165 21310 26194
MSTRG.31475.18	DOCK4	hsa-miR-548o-5p	1174.00	-91.57	160.00	-19.25	1840447	22	32222	5918 13699 25214 8632 16615 26165 21310 26194
MSTRG.31475.18	DOCK4	hsa-miR-548ap-3p	1173.00	-72.18	169.00	-13.78	2494447	19	32222	19229 24589 9376 19070 27663 28706 19301 3409
MSTRG.31475.18	DOCK4	hsa-miR-4795-3p	1173.00	-62.51	156.00	-14.31	2447359	22	32222	8957 3574 9265 5355 19680 31624 12223 24006
MSTRG.31475.18	DOCK4	hsa-miR-3156-5p	1172.00	-134.25	158.00	-21.47	1431043	22	32222	30039 29323 2726 14240 16872 13070 23461 2711
MSTRG.31475.18	DOCK4	hsa-miR-6752-3p	1171.00	-194.51	160.00	-35.29	2852839	21	32222	800 1092 30861 896 10027 15060 20290 25616
MSTRG.31475.18	DOCK4	hsa-miR-514b-5p	1171.00	-130.61	156.00	-25.93	1525219	22	32222	22711 11100 19158 24621 16992 15846 27938 31931
MSTRG.31475.18	DOCK4	hsa-miR-221-3p	1170.00	-144.62	158.00	-24.04	205447	23	32222	23718 12676 7444 18854 23229 4312 10013 26712
MSTRG.31475.18	DOCK4	hsa-miR-216a-5p	1170.00	-133.14	151.00	-23.43	193675	22	32222	14531 27126 30325 21304 26987 2096 8911 11217
MSTRG.31475.18	DOCK4	hsa-miR-1273h-3p	1169.00	-176.00	160.00	-29.83	3300175	22	32222	12483 8531 22254 11801 15091 25878 13211 15656
MSTRG.31475.18	DOCK4	hsa-miR-6727-3p	1169.00	-169.58	158.00	-30.52	2788747	20	32222	804 25846 29235 20378 23292 12481 10028 15059
MSTRG.31475.18	DOCK4	hsa-miR-6830-5p	1169.00	-136.60	169.00	-27.28	3055579	22	32222	26049 11874 3563 1227 644 8813 24515 16096
MSTRG.31475.18	DOCK4	hsa-miR-4476	1169.00	-134.75	154.00	-22.97	1949011	22	32222	13477 26046 644 3285 14054 6513 1226 23770
MSTRG.31475.18	DOCK4	hsa-miR-1278	1169.00	-123.91	151.00	-20.62	1238767	22	32222	16863 29482 14655 7721 20545 19592 6983 20898
MSTRG.31475.18	DOCK4	hsa-miR-4517	1169.00	-103.48	160.00	-17.27	2018335	25	32222	7162 13313 7107 13271 29445 13958 18337 6660
MSTRG.31475.18	DOCK4	hsa-miR-3152-3p	1168.00	-132.51	150.00	-23.16	1423195	22	32222	22499 23799 1424 27715 28758 31193 3925 10420
MSTRG.31475.18	DOCK4	hsa-miR-548au-5p	1168.00	-90.73	159.00	-19.04	2593855	21	32222	5919 13700 8633 16616 25215 26166 21311 26195
MSTRG.31475.18	DOCK4	hsa-miR-5100	1167.00	-134.62	156.00	-26.51	2554615	22	32222	15428 12375 12713 12705 11022 4994 7866 10174
MSTRG.31475.18	DOCK4	hsa-miR-6864-5p	1167.00	-131.70	152.00	-20.64	3144523	24	32222	14571 13815 22885 12426 11765 6402 11062 12277
MSTRG.31475.18	DOCK4	hsa-miR-6842-5p	1166.00	-189.37	165.00	-31.50	3089587	22	32222	730 26285 4704 3984 14083 4862 22565 992
MSTRG.31475.18	DOCK4	hsa-miR-4682	1166.00	-142.82	155.00	-22.59	2177911	23	32222	17846 27639 28679 18984 22093 2007 4976 20916
MSTRG.31475.18	DOCK4	hsa-miR-630	1166.00	-137.87	171.00	-27.99	864679	22	32222	20755 2795 15882 7666 7960 12557 16979 31473
MSTRG.31475.18	DOCK4	hsa-miR-6818-5p	1166.00	-129.22	161.00	-23.14	3024187	22	32222	23668 5172 17232 21486 28997 5052 23705 29782
MSTRG.31475.18	DOCK4	hsa-miR-548ak	1166.00	-94.56	155.00	-19.52	1962091	21	32222	13700 5919 25215 26166 16616 9976 19085 26195
MSTRG.31475.18	DOCK4	hsa-miR-548j-5p	1166.00	-87.74	155.00	-15.91	1145899	22	32222	13699 5918 8630 16615 9973 2102 25214 26194
MSTRG.31475.18	DOCK4	hsa-miR-6511b-5p	1165.00	-197.89	159.00	-32.26	2767819	24	32222	21062 551 21895 23480 29092 469 16893 15659
MSTRG.31475.18	DOCK4	hsa-miR-6871-3p	1165.00	-166.77	153.00	-28.95	3164143	22	32222	21131 2135 16909 30102 26761 12251 20089 13993
MSTRG.31475.18	DOCK4	hsa-miR-3978	1165.00	-142.82	158.00	-24.56	2071963	24	32222	26208 21341 14420 20942 11663 20791 5738 29912
MSTRG.31475.18	DOCK4	hsa-miR-372-5p	1165.00	-121.87	160.00	-23.30	413419	23	32222	13064 16694 12705 28548 28650 30480 2332 23363
MSTRG.31475.18	DOCK4	hsa-miR-146b-5p	1165.00	-118.87	155.00	-19.90	559915	22	32222	4247 18705 21990 22974 10506 24332 5577 3098
MSTRG.31475.18	DOCK4	hsa-miR-1229-5p	1164.00	-212.28	155.00	-32.94	1114507	24	32222	104 22548 23058 21938 4874 6038 20346 25486
MSTRG.31475.18	DOCK4	hsa-miR-3190-3p	1164.00	-164.62	154.00	-25.58	1501675	23	32222	30076 20337 20165 20944 28205 18614 30248 18080
MSTRG.31475.18	DOCK4	hsa-miR-4720-5p	1164.00	-123.42	157.00	-22.35	2265547	22	32222	2425 15737 13610 8892 16785 32165 26343 9917
MSTRG.31475.18	DOCK4	hsa-miR-4652-3p	1164.00	-103.85	156.00	-20.15	2112511	22	32222	1399 14259 2792 6608 7319 8516 20711 19824
MSTRG.31475.18	DOCK4	hsa-miR-33b-3p	1163.00	-169.37	151.00	-28.61	868603	22	32222	24050 14541 8844 7789 8720 22037 6637 29520
MSTRG.31475.18	DOCK4	hsa-miR-4509	1163.00	-123.02	162.00	-20.98	2007871	22	32222	20527 24063 30014 30431 13443 31351 234 3331
MSTRG.31475.18	DOCK4	hsa-miR-6783-5p	1162.00	-144.05	155.00	-22.05	2932627	22	32222	13817 14232 9202 5544 5562 11191 5193 31659
MSTRG.31475.18	DOCK4	hsa-miR-142-5p	1162.00	-76.44	153.00	-14.83	264307	21	32222	14679 24562 12577 17607 22918 2590 7390 26228
MSTRG.31475.18	DOCK4	hsa-miR-135b-5p	1161.00	-115.02	150.00	-26.11	463123	23	32222	6468 25272 21320 15613 27766 22802 28804 24825
MSTRG.31475.18	DOCK4	hsa-miR-548ba	1161.00	-92.71	157.00	-16.08	3321103	22	32222	30813 17918 10249 13699 18119 17863 25061 28490
MSTRG.31475.18	DOCK4	hsa-miR-4716-3p	1160.00	-166.26	149.00	-24.14	2256391	22	32222	14101 8820 14093 8212 9204 22982 15868 10444
MSTRG.31475.18	DOCK4	hsa-miR-1255b-5p	1160.00	-127.35	149.00	-17.94	1253155	22	32222	24161 15663 25224 11450 23116 29261 10698 28904
MSTRG.31475.18	DOCK4	hsa-miR-6815-3p	1159.00	-151.94	155.00	-23.51	3017647	21	32222	15362 25720 14835 29678 22196 27764 1333 15986
MSTRG.31475.18	DOCK4	hsa-miR-3183	1158.00	-175.28	152.00	-26.06	1482055	22	32222	2379 14487 23151 10229 25414 7785 9680 14959
MSTRG.31475.18	DOCK4	hsa-miR-28-5p	1158.00	-142.14	150.00	-23.47	60259	22	32222	3710 27076 21013 28894 31907 22009 6296 25651
MSTRG.31475.18	DOCK4	hsa-miR-7856-5p	1158.00	-109.60	154.00	-16.95	3319795	21	32222	28032 31499 25331 4736 18231 13444 5301 7348
MSTRG.31475.18	DOCK4	hsa-miR-6769b-3p	1157.00	-142.57	150.00	-27.51	3135367	21	32222	9681 14871 7789 2377 10230 14485 23153 10377
MSTRG.31475.18	DOCK4	hsa-miR-653-3p	1157.00	-137.32	149.00	-20.40	911767	22	32222	1518 31244 31442 20194 23565 4599 16594 20369
MSTRG.31475.18	DOCK4	hsa-miR-8054	1157.00	-113.45	152.00	-18.08	3332875	21	32222	1469 25766 12576 13349 2838 29485 25677 6640
MSTRG.31475.18	DOCK4	hsa-miR-4429	1155.00	-139.80	152.00	-24.08	1866607	20	32222	14408 16018 1796 9830 16964 13241 3793 9745
MSTRG.31475.18	DOCK4	hsa-miR-935	1155.00	-111.73	153.00	-24.32	1073959	23	32222	7796 19177 6958 28105 23236 2986 3756 18033
MSTRG.31475.18	DOCK4	hsa-miR-548aw	1155.00	-92.57	151.00	-16.29	2616091	20	32222	30220 13136 23358 15592 16939 10271 24933 26006
MSTRG.31475.18	DOCK4	hsa-miR-1255b-2-3p	1154.00	-118.37	148.00	-26.79	1254463	22	32222	4543 21958 18629 4739 6938 20093 22239 17610
MSTRG.31475.18	DOCK4	hsa-miR-607	1154.00	-67.00	153.00	-13.53	821515	21	32222	17457 13119 23983 12193 12707 18881 23365 25207
MSTRG.31475.18	DOCK4	hsa-miR-513a-5p	1153.00	-142.79	152.00	-23.51	684175	18	32222	14523 11902 15118 24492 12706 16347 20140 26863
MSTRG.31475.18	DOCK4	hsa-miR-34b-3p	1153.00	-97.66	150.00	-16.74	358483	22	32222	16928 1519 3844 26612 22610 9962 19297 24292
MSTRG.31475.18	DOCK4	hsa-miR-1295b-5p	1152.00	-140.49	151.00	-25.52	2596471	21	32222	26023 3263 5102 25016 26696 3250 691 17631
MSTRG.31475.18	DOCK4	hsa-miR-4528	1152.00	-80.86	150.00	-13.29	2036647	22	32222	16672 30923 1439 6142 6114 14340 11609 13592
MSTRG.31475.18	DOCK4	hsa-miR-552-3p	1150.00	-120.47	150.00	-20.00	719491	21	32222	10315 21969 28102 31122 15114 14547 14126 14518
MSTRG.31475.18	DOCK4	hsa-miR-130b-5p	1150.00	-111.08	148.00	-18.31	372871	21	32222	10048 13904 21511 9257 7932 17803 23574 12449
MSTRG.31475.18	DOCK4	hsa-miR-875-3p	1149.00	-106.22	148.00	-17.23	1028179	21	32222	31992 1787 16974 11668 11926 22785 27697 28740
MSTRG.31475.18	DOCK4	hsa-miR-7845-5p	1147.00	-181.14	147.00	-27.35	3305407	21	32222	20525 15898 19397 18226 15034 847 7406 14550
MSTRG.31475.18	DOCK4	hsa-miR-7157-5p	1145.00	-118.00	148.00	-18.67	3268783	23	32222	21073 23797 17418 20587 28436 5603 15437 28715
MSTRG.31475.18	DOCK4	hsa-miR-583	1145.00	-101.21	147.00	-15.10	773119	21	32222	15425 1836 27878 27859 5552 9816 17303 26102
MSTRG.31475.18	DOCK4	hsa-miR-6832-5p	1143.00	-141.83	147.00	-25.88	3060811	23	32222	19241 13432 856 23058 15863 10274 21441 2172
MSTRG.31475.18	DOCK4	hsa-miR-3611	1143.00	-107.27	150.00	-15.16	1652095	21	32222	5580 2176 17831 12395 30697 4483 15335 21528
MSTRG.31475.18	DOCK4	hsa-miR-328-5p	1141.00	-260.14	148.00	-40.06	448735	23	32222	27847 27865 23749 11333 847 10455 8239 15921
MSTRG.31475.18	DOCK4	hsa-miR-455-5p	1141.00	-133.52	150.00	-18.33	703795	22	32222	23477 11143 8300 3145 13531 14624 22810 24731
MSTRG.31475.18	DOCK4	hsa-miR-9500	1141.00	-121.00	149.00	-19.25	3381271	19	32222	18211 8821 23054 29259 766 26050 1800 3290
MSTRG.31475.18	DOCK4	hsa-miR-770-5p	1140.00	-186.95	144.00	-29.83	999403	23	32222	10034 10098 3464 9341 23334 26142 16866 28270
MSTRG.31475.18	DOCK4	hsa-miR-6504-3p	1140.00	-79.64	150.00	-14.62	2729887	20	32222	21815 29544 21139 2952 9807 11608 31125 31667
MSTRG.31475.18	DOCK4	hsa-miR-520e	1138.00	-108.95	146.00	-15.56	589999	21	32222	6130 7074 16415 3924 13286 17861 27993 31134
MSTRG.31475.18	DOCK4	hsa-miR-6798-5p	1133.00	-226.62	144.00	-31.80	2971867	23	32222	24710 24832 761 1297 14101 12869 13007 20205
MSTRG.31475.18	DOCK4	hsa-miR-4649-3p	1133.00	-141.75	146.00	-23.17	2105971	21	32222	17877 14847 20294 24782 12878 19590 24719 27107
MSTRG.31475.18	DOCK4	hsa-miR-92b-3p	1129.00	-128.23	144.00	-23.86	724723	22	32222	4460 3655 11135 21988 26910 29375 29438 29461
MSTRG.31475.18	DOCK4	hsa-miR-619-5p	1106.00	-178.12	192.00	-37.67	842443	22	32222	16409 31128 2044 26947 867 15107 7339
MSTRG.31475.18	DOCK4	hsa-miR-140-5p	1095.00	-128.04	165.00	-24.65	259075	22	32222	17503 18199 2201 24737 15718 3237 6910
MSTRG.31475.18	DOCK4	hsa-miR-1273a	1090.00	-183.02	175.00	-35.29	1224379	25	32222	3637 11117 12797 27056 24638 25629 27599
MSTRG.31475.18	DOCK4	hsa-miR-605-5p	1082.00	-136.74	164.00	-29.69	817591	23	32222	2211 28358 631 2096 203 1619 28195
MSTRG.31475.18	DOCK4	hsa-miR-4423-5p	1082.00	-135.36	176.00	-28.40	1854835	22	32222	10293 6718 19176 10758 4022 30859 24142
MSTRG.31475.18	DOCK4	hsa-miR-561-3p	1078.00	-78.21	169.00	-16.36	735187	22	32222	5412 6838 21227 13323 25318 7019 24761
MSTRG.31475.18	DOCK4	hsa-miR-30c-2-3p	1072.00	-139.98	173.00	-26.98	132199	22	32222	8878 8166 10539 23759 26896 2065 28541
MSTRG.31475.18	DOCK4	hsa-miR-30e-3p	1066.00	-93.64	170.00	-19.03	376795	22	32222	24428 24021 16365 30650 9274 19698 17512
MSTRG.31475.18	DOCK4	hsa-miR-5007-5p	1064.00	-136.47	159.00	-25.20	2490523	22	32222	21602 32086 1340 16770 29592 6565 31293
MSTRG.31475.18	DOCK4	hsa-miR-3529-3p	1063.00	-110.26	158.00	-22.46	2259007	24	32222	178 3382 9968 1270 14501 24288 22943
MSTRG.31475.18	DOCK4	hsa-miR-4699-3p	1063.00	-74.92	162.00	-16.88	2215843	22	32222	20035 4398 7575 29600 22164 6916 18714
MSTRG.31475.18	DOCK4	hsa-miR-3614-3p	1062.00	-142.48	161.00	-25.24	1658635	23	32222	4856 24194 8206 8594 16543 438 14620
MSTRG.31475.18	DOCK4	hsa-miR-548t-5p	1062.00	-93.30	159.00	-16.62	1395727	21	32222	26868 3928 12101 3383 20770 31409 30215
MSTRG.31475.18	DOCK4	hsa-miR-3158-3p	1061.00	-145.23	162.00	-26.65	1437583	22	32222	15984 15365 15308 12296 18128 16115 11971
MSTRG.31475.18	DOCK4	hsa-miR-6775-5p	1060.00	-232.87	155.00	-40.43	2911699	25	32222	15909 24314 341 10452 14104 25483 1439
MSTRG.31475.18	DOCK4	hsa-miR-6500-3p	1059.00	-118.30	160.00	-21.98	2716807	21	32222	26955 23371 13659 24172 21957 15512 16253
MSTRG.31475.18	DOCK4	hsa-miR-5692b	1058.00	-59.53	162.00	-11.81	2650099	20	32222	29433 13863 25139 4338 29455 2240 30746
MSTRG.31475.18	DOCK4	hsa-miR-6796-5p	1057.00	-172.84	158.00	-29.33	2966635	23	32222	21103 22688 6102 17082 460 481 22568
MSTRG.31475.18	DOCK4	hsa-miR-339-5p	1057.00	-172.18	160.00	-34.03	476203	23	32222	27042 4581 1091 20288 31096 3625 666
MSTRG.31475.18	DOCK4	hsa-miR-6772-3p	1057.00	-158.98	168.00	-30.45	2905159	23	32222	21394 13346 28130 20480 25917 14829 15258
MSTRG.31475.18	DOCK4	hsa-miR-4789-5p	1057.00	-109.35	163.00	-18.82	2434279	22	32222	31700 17440 9536 28309 884 23840 16705
MSTRG.31475.18	DOCK4	hsa-miR-6867-5p	1056.00	-142.44	170.00	-26.98	3152371	23	32222	23671 14307 6105 30081 17228 15694 14458
MSTRG.31475.18	DOCK4	hsa-miR-4672	1056.00	-135.65	169.00	-28.19	2160907	21	32222	3220 20934 26452 1169 21980 23248 26644
MSTRG.31475.18	DOCK4	hsa-miR-3169	1055.00	-141.98	165.00	-30.26	1455895	22	32222	7095 23384 10213 24709 5573 22970 8873
MSTRG.31475.18	DOCK4	hsa-miR-628-3p	1053.00	-137.77	168.00	-26.20	860755	21	32222	19708 31794 19803 6276 1838 2566 6704
MSTRG.31475.18	DOCK4	hsa-miR-30d-3p	1053.00	-101.31	160.00	-21.52	134815	22	32222	24021 9274 24428 19698 30157 29506 9694
MSTRG.31475.18	DOCK4	hsa-let-7f-1-3p	1053.00	-72.89	159.00	-17.10	15787	22	32222	24415 6728 18192 23992 30617 9059 11521
MSTRG.31475.18	DOCK4	hsa-miR-526a	1052.00	-148.08	162.00	-29.23	620083	22	32222	6006 8823 24211 16030 19242 20525 24878
MSTRG.31475.18	DOCK4	hsa-miR-518d-5p	1052.00	-148.08	162.00	-29.23	650167	22	32222	6006 8823 24211 16030 19242 20525 24878
MSTRG.31475.18	DOCK4	hsa-miR-520c-5p	1052.00	-148.08	162.00	-29.23	621391	22	32222	6006 8823 24211 16030 19242 20525 24878
MSTRG.31475.18	DOCK4	hsa-miR-518f-5p	1052.00	-142.98	162.00	-29.23	614851	22	32222	6006 8823 24211 16030 19242 20525 24878
MSTRG.31475.18	DOCK4	hsa-miR-301a-3p	1052.00	-99.94	170.00	-18.10	366331	23	32222	18417 24933 28093 23402 31033 31572 22882
MSTRG.31475.18	DOCK4	hsa-miR-7111-3p	1051.00	-163.66	166.00	-32.30	3242623	22	32222	27466 10375 10817 30459 2375 8145 7786
MSTRG.31475.18	DOCK4	hsa-miR-5006-3p	1050.00	-141.58	161.00	-30.76	2489215	21	32222	9472 14933 27478 30872 4058 23576 701
MSTRG.31475.18	DOCK4	hsa-miR-4639-3p	1050.00	-134.45	164.00	-23.69	2087659	20	32222	4042 28168 10367 12463 15851 12501 29942
MSTRG.31475.18	DOCK4	hsa-miR-6803-5p	1048.00	-212.36	169.00	-37.17	2984947	22	32222	22567 26287 8247 732 20355 27856 12305
MSTRG.31475.18	DOCK4	hsa-miR-4478	1048.00	-156.23	155.00	-28.08	1952935	17	32222	3750 12883 24724 27112 11206 29085 27159
MSTRG.31475.18	DOCK4	hsa-miR-3607-5p	1048.00	-115.78	157.00	-20.44	1646863	22	32222	21383 29353 2414 18300 6473 12420 13168
MSTRG.31475.18	DOCK4	hsa-miR-4482-3p	1048.00	-96.34	155.00	-16.59	1967323	22	32222	13948 4142 14259 5427 9024 17132 18436
MSTRG.31475.18	DOCK4	hsa-miR-3171	1048.00	-88.70	166.00	-15.40	1458511	24	32222	8980 9762 5825 16794 19734 25601 23681
MSTRG.31475.18	DOCK4	hsa-miR-4421	1047.00	-129.43	162.00	-21.05	1852219	22	32222	27043 3622 8413 18088 25614 4580 17022
MSTRG.31475.18	DOCK4	hsa-miR-494-3p	1047.00	-103.72	158.00	-21.96	572995	22	32222	24791 19472 5792 26443 31731 5771 13677
MSTRG.31475.18	DOCK4	hsa-miR-548ah-5p	1045.00	-100.07	158.00	-17.65	1905847	20	32222	26868 12104 10809 13173 25089 11921 27984
MSTRG.31475.18	DOCK4	hsa-miR-576-3p	1045.00	-95.86	172.00	-18.18	760039	22	32222	28206 20950 23364 30702 6274 17835 30478
MSTRG.31475.18	DOCK4	hsa-miR-3127-3p	1044.00	-171.97	157.00	-28.07	1368259	22	32222	194 8134 12597 22265 31547 2318 23277
MSTRG.31475.18	DOCK4	hsa-miR-1910-5p	1044.00	-152.14	157.00	-32.07	1293703	21	32222	1041 439 15749 25 16606 1681 6263
MSTRG.31475.18	DOCK4	hsa-miR-1266-5p	1044.00	-145.05	162.00	-33.70	1215223	23	32222	6983 13892 30320 8455 19399 8987 15272
MSTRG.31475.18	DOCK4	hsa-miR-3614-5p	1043.00	-143.29	160.00	-27.54	1657327	23	32222	20311 2069 2736 28870 20625 21299 32130
MSTRG.31475.18	DOCK4	hsa-miR-4524a-3p	1043.00	-130.77	162.00	-23.13	2031415	22	32222	31208 31296 11195 15857 6423 29091 26893
MSTRG.31475.18	DOCK4	hsa-miR-5187-3p	1043.00	-120.42	167.00	-23.59	2529763	21	32222	7154 14212 14536 11472 1691 1520 30957
MSTRG.31475.18	DOCK4	hsa-miR-3913-3p	1043.00	-110.22	161.00	-23.92	1775047	22	32222	12088 11902 28369 22909 28177 29380 3828
MSTRG.31475.18	DOCK4	hsa-miR-4446-3p	1042.00	-161.80	155.00	-29.69	1897999	22	32222	25449 20306 12842 22619 23382 8871 13890
MSTRG.31475.18	DOCK4	hsa-miR-3152-5p	1041.00	-124.28	156.00	-20.04	1421887	22	32222	9261 3425 22234 621 7627 27612 28652
MSTRG.31475.18	DOCK4	hsa-miR-4501	1041.00	-121.98	159.00	-20.55	1996099	21	32222	22811 18298 13165 2129 5001 29782 16815
MSTRG.31475.18	DOCK4	hsa-miR-580-5p	1041.00	-57.44	162.00	-14.17	766579	22	32222	9519 30580 18569 11715 1700 17657 18447
MSTRG.31475.18	DOCK4	hsa-miR-212-5p	1040.00	-141.34	161.00	-22.06	184519	23	32222	14903 22805 20265 31143 20113 19725 22789
MSTRG.31475.18	DOCK4	hsa-miR-4668-3p	1040.00	-90.16	163.00	-16.71	2150443	23	32222	1413 1619 14211 26573 31555 2234 17265
MSTRG.31475.18	DOCK4	hsa-miR-523-5p	1039.00	-151.74	158.00	-29.61	612235	22	32222	6006 8823 16027 24211 20525 19242 766
MSTRG.31475.18	DOCK4	hsa-miR-519b-5p	1039.00	-151.74	158.00	-29.61	607003	22	32222	6006 8823 16027 24211 20525 19242 766
MSTRG.31475.18	DOCK4	hsa-miR-519c-5p	1039.00	-151.74	158.00	-29.61	599155	22	32222	6006 8823 16027 24211 20525 19242 766
MSTRG.31475.18	DOCK4	hsa-miR-519a-5p	1039.00	-151.74	158.00	-29.61	658015	22	32222	6006 8823 16027 24211 20525 19242 766
MSTRG.31475.18	DOCK4	hsa-miR-518e-5p	1039.00	-151.74	158.00	-29.61	644935	22	32222	6006 8823 16027 24211 20525 19242 766
MSTRG.31475.18	DOCK4	hsa-miR-522-5p	1039.00	-151.74	158.00	-29.61	655399	22	32222	6006 8823 16027 24211 20525 19242 766
MSTRG.31475.18	DOCK4	hsa-miR-4794	1039.00	-131.73	164.00	-27.47	2444743	22	32222	10906 13467 16999 10851 5675 4878 31234
MSTRG.31475.18	DOCK4	hsa-miR-4520-2-3p	1039.00	-131.21	162.00	-23.72	2272087	22	32222	4801 23560 15379 15958 19364 18027 21575
MSTRG.31475.18	DOCK4	hsa-miR-3678-3p	1039.00	-121.18	154.00	-19.72	1727959	22	32222	21452 21853 17250 11167 12720 15765 25277
MSTRG.31475.18	DOCK4	hsa-miR-3671	1039.00	-85.98	156.00	-17.42	1717495	22	32222	13119 17457 18178 16693 20809 6763 20905
MSTRG.31475.18	DOCK4	hsa-miR-4298	1038.00	-173.98	154.00	-29.46	1540915	22	32222	15033 14551 27273 11196 14107 30342 20190
MSTRG.31475.18	DOCK4	hsa-miR-550b-2-5p	1038.00	-121.88	157.00	-21.65	1835215	22	32222	24727 26954 23475 12740 26883 14623 3144
MSTRG.31475.18	DOCK4	hsa-miR-488-3p	1038.00	-101.07	156.00	-16.46	548143	21	32222	12173 6303 11768 30050 28397 22888 23031
MSTRG.31475.18	DOCK4	hsa-miR-548av-5p	1038.00	-81.64	158.00	-15.45	2609551	18	32222	2840 25768 6644 13355 29487 12578 1470
MSTRG.31475.18	DOCK4	hsa-miR-762	1037.00	-212.25	166.00	-37.47	985015	22	32222	24886 20215 20305 11378 31270 14554 23324
MSTRG.31475.18	DOCK4	hsa-miR-4326	1037.00	-146.98	152.00	-29.18	1588003	20	32222	4587 14397 14836 5837 14983 10373 3107
MSTRG.31475.18	DOCK4	hsa-miR-4645-3p	1037.00	-129.91	156.00	-25.66	2098123	22	32222	27335 28274 28077 21359 29092 25624 11846
MSTRG.31475.18	DOCK4	hsa-miR-4673	1036.00	-174.73	156.00	-30.41	2162215	22	32222	25835 8347 21674 1649 24322 23481 552
MSTRG.31475.18	DOCK4	hsa-miR-4516	1036.00	-166.61	158.00	-26.02	2017027	17	32222	14234 11073 658 23762 8878 1895 23773
MSTRG.31475.18	DOCK4	hsa-miR-1184	1036.00	-132.12	157.00	-26.54	1102735	23	32222	14503 15086 1358 676 2253 25771 20360
MSTRG.31475.18	DOCK4	hsa-miR-4694-3p	1036.00	-72.43	160.00	-14.85	2205379	21	32222	8775 26214 24481 27162 4795 19582 25754
MSTRG.31475.18	DOCK4	hsa-miR-6879-5p	1035.00	-158.15	162.00	-29.50	3183763	22	32222	23037 15904 26071 15700 10084 24835 22681
MSTRG.31475.18	DOCK4	hsa-miR-6511a-3p	1035.00	-137.10	163.00	-26.03	2748199	22	32222	10477 4036 4577 1951 13855 17060 8068
MSTRG.31475.18	DOCK4	hsa-miR-4475	1035.00	-125.60	159.00	-26.55	1947703	22	32222	16094 14570 31785 7405 1937 13389 18078
MSTRG.31475.18	DOCK4	hsa-miR-4306	1035.00	-117.78	166.00	-24.37	1548763	17	32222	23049 642 18666 12061 23667 27890 29155
MSTRG.31475.18	DOCK4	hsa-miR-610	1035.00	-113.45	157.00	-19.77	825439	21	32222	27866 11153 10208 24674 3184 7952 21552
MSTRG.31475.18	DOCK4	hsa-miR-544a	1035.00	-90.35	156.00	-20.40	709027	22	32222	20955 4046 21758 4943 11835 25881 20230
MSTRG.31475.18	DOCK4	hsa-miR-548ab	1035.00	-66.48	154.00	-12.41	1844371	22	32222	13700 25214 8632 5918 25794 26191 9975
MSTRG.31475.18	DOCK4	hsa-miR-6743-5p	1034.00	-175.32	160.00	-31.63	2829295	22	32222	25493 344 23038 9724 21820 26063 11063
MSTRG.31475.18	DOCK4	hsa-miR-6873-5p	1034.00	-139.41	156.00	-23.43	3168067	22	32222	8820 9811 852 23050 763 14181 3499
MSTRG.31475.18	DOCK4	hsa-miR-514a-5p	1034.00	-135.24	157.00	-22.12	698563	23	32222	25994 26981 4511 787 18790 22576 23412
MSTRG.31475.18	DOCK4	hsa-miR-3661	1033.00	-171.79	155.00	-29.50	1701799	22	32222	2126 10244 13386 9757 11176 3257 22720
MSTRG.31475.18	DOCK4	hsa-miR-4717-3p	1033.00	-132.34	154.00	-22.02	2261623	21	32222	27560 28609 243 23497 16759 31725 12456
MSTRG.31475.18	DOCK4	hsa-miR-4452	1033.00	-98.83	158.00	-17.60	1909771	23	32222	17932 9171 12029 30348 6384 9114 1685
MSTRG.31475.18	DOCK4	hsa-miR-620	1033.00	-89.92	161.00	-15.61	845059	20	32222	3966 11435 26528 26493 25146 8117 8249
MSTRG.31475.18	DOCK4	hsa-miR-329-3p	1032.00	-113.53	159.00	-23.06	519367	22	32222	28305 883 28695 26438 5187 23837 27138
MSTRG.31475.18	DOCK4	hsa-miR-216b-3p	1032.00	-111.45	156.00	-20.46	1060879	24	32222	7852 21206 8559 20312 22055 27535 31711
MSTRG.31475.18	DOCK4	hsa-miR-1276	1032.00	-107.19	157.00	-19.72	1229611	20	32222	30106 11999 25974 27708 28751 940 30899
MSTRG.31475.18	DOCK4	hsa-miR-5580-3p	1032.00	-86.46	158.00	-15.51	2571619	22	32222	29998 12288 30532 30712 30334 19393 12434
MSTRG.31475.18	DOCK4	hsa-miR-6836-5p	1031.00	-195.60	161.00	-34.77	3073891	22	32222	15914 14450 15149 550 24378 23112 23243
MSTRG.31475.18	DOCK4	hsa-miR-4722-3p	1031.00	-154.92	162.00	-26.36	2270779	22	32222	20377 29233 801 10026 25844 12479 23290
MSTRG.31475.18	DOCK4	hsa-miR-499b-5p	1031.00	-100.74	161.00	-16.91	2353183	21	32222	25161 4417 9287 22254 6418 27801 16903
MSTRG.31475.18	DOCK4	hsa-miR-548at-5p	1031.00	-87.74	157.00	-21.57	2575543	22	32222	27197 26165 7031 11867 8639 15575 19041
MSTRG.31475.18	DOCK4	hsa-miR-4651	1030.00	-188.50	160.00	-36.90	2109895	20	32222	4729 26297 7344 22569 15803 6100 22688
MSTRG.31475.18	DOCK4	hsa-miR-6830-3p	1030.00	-134.38	158.00	-28.35	3056887	23	32222	18831 14204 21520 6709 27965 2360 4426
MSTRG.31475.18	DOCK4	hsa-miR-7157-3p	1030.00	-115.88	156.00	-18.56	3270091	22	32222	4698 7092 17690 20046 14624 24395 12741
MSTRG.31475.18	DOCK4	hsa-miR-146a-5p	1030.00	-107.67	162.00	-20.65	302239	22	32222	4247 24332 18705 22975 21990 10506 3098
MSTRG.31475.18	DOCK4	hsa-miR-5590-3p	1030.00	-76.84	166.00	-17.68	2605627	21	32222	2588 24564 12579 7390 27290 4962 14681
MSTRG.31475.18	DOCK4	hsa-miR-4520-3p	1029.00	-131.93	166.00	-24.08	2023567	22	32222	23559 4800 8770 15380 15957 18225 19843
MSTRG.31475.18	DOCK4	hsa-miR-1286	1029.00	-124.13	152.00	-21.45	1151131	21	32222	23271 22914 2035 26061 16343 24381 12522
MSTRG.31475.18	DOCK4	hsa-miR-302a-3p	1029.00	-95.17	156.00	-17.92	354559	23	32222	7071 3924 6130 31133 16414 28187 27991
MSTRG.31475.18	DOCK4	hsa-miR-920	1028.00	-153.62	159.00	-26.81	1064803	20	32222	27850 23412 27868 29825 17157 26979 27083
MSTRG.31475.18	DOCK4	hsa-miR-5690	1028.00	-124.85	155.00	-22.47	2629171	21	32222	23235 1863 21704 11213 26988 18855 26715
MSTRG.31475.18	DOCK4	hsa-miR-605-3p	1028.00	-108.21	154.00	-18.48	818899	22	32222	13181 19930 21341 22936 6513 6424 23160
MSTRG.31475.18	DOCK4	hsa-miR-7107-5p	1027.00	-216.42	153.00	-37.90	3230851	22	32222	26902 11127 3645 24646 1245 27065 12805
MSTRG.31475.18	DOCK4	hsa-miR-637	1027.00	-183.84	170.00	-43.36	876451	24	32222	91 29826 6089 733 22272 11384 8240
MSTRG.31475.18	DOCK4	hsa-miR-197-5p	1027.00	-168.17	157.00	-28.29	116503	23	32222	23059 29263 15864 23034 18081 998 5931
MSTRG.31475.18	DOCK4	hsa-miR-6870-3p	1027.00	-148.62	169.00	-34.18	3161527	22	32222	14863 31903 16199 10058 16100 27760 278
MSTRG.31475.18	DOCK4	hsa-miR-4502	1027.00	-124.17	157.00	-20.47	1997407	22	32222	4291 7901 20232 28904 5047 20696 28939
MSTRG.31475.18	DOCK4	hsa-miR-5591-3p	1027.00	-103.64	157.00	-20.15	2608243	21	32222	14867 2925 8738 29924 12249 29958 4301
MSTRG.31475.18	DOCK4	hsa-miR-4799-3p	1027.00	-102.01	159.00	-19.63	2457823	22	32222	8896 13612 21190 26346 15736 25568 16785
MSTRG.31475.18	DOCK4	hsa-miR-6851-5p	1026.00	-172.72	157.00	-28.63	3110515	23	32222	3982 14082 15799 25291 8243 1970 12729
MSTRG.31475.18	DOCK4	hsa-miR-3145-5p	1026.00	-87.15	154.00	-15.79	1406191	22	32222	564 949 2039 3845 2468 19967 22051
MSTRG.31475.18	DOCK4	hsa-miR-4495	1026.00	-75.71	157.00	-13.27	1986943	21	32222	25907 10392 4884 2845 28790 17427 26006
MSTRG.31475.18	DOCK4	hsa-miR-6865-5p	1025.00	-182.52	160.00	-31.98	3147139	23	32222	8450 23751 14119 16825 3747 987 23391
MSTRG.31475.18	DOCK4	hsa-miR-3137	1025.00	-163.50	160.00	-27.82	1389187	24	32222	13235 1254 2259 15968 25765 15088 24724
MSTRG.31475.18	DOCK4	hsa-miR-2117	1024.00	-127.60	161.00	-25.36	1323787	21	32222	726 4309 25776 10824 9436 3112 4922
MSTRG.31475.18	DOCK4	hsa-miR-4797-5p	1024.00	-126.46	156.00	-22.78	2451283	21	32222	31298 24636 21135 18956 13354 12123 19878
MSTRG.31475.18	DOCK4	hsa-miR-7162-5p	1024.00	-124.39	156.00	-23.60	3281863	18	32222	8158 22413 2006 624 26573 11986 27768
MSTRG.31475.18	DOCK4	hsa-miR-4796-5p	1024.00	-95.62	155.00	-18.05	2448667	22	32222	23712 7580 7977 2996 29890 12139 31478
MSTRG.31475.18	DOCK4	hsa-miR-548av-3p	1024.00	-89.14	151.00	-14.82	2610859	20	32222	20448 21991 28661 31987 29503 23540 17790
MSTRG.31475.18	DOCK4	hsa-miR-548ay-5p	1024.00	-61.49	155.00	-11.68	2712883	21	32222	5919 13700 27515 25795 8633 16616 26195
MSTRG.31475.18	DOCK4	hsa-miR-6871-5p	1023.00	-156.25	154.00	-28.36	3162835	22	32222	22455 11340 1240 12306 22574 12542 3987
MSTRG.31475.18	DOCK4	hsa-miR-5589-3p	1023.00	-118.85	155.00	-21.88	2603011	23	32222	31725 4457 2117 240 12457 27408 2421
MSTRG.31475.18	DOCK4	hsa-miR-7152-5p	1023.00	-117.75	163.00	-23.01	3255703	22	32222	9707 9876 3108 4187 7176 9461 30457
MSTRG.31475.18	DOCK4	hsa-miR-513c-5p	1023.00	-107.76	152.00	-20.52	1266235	22	32222	16992 22711 15846 31932 15747 16419 27936
MSTRG.31475.18	DOCK4	hsa-miR-548b-3p	1022.00	-102.98	151.00	-18.77	784891	22	32222	17827 1085 19227 938 5502 30906 21649
MSTRG.31475.18	DOCK4	hsa-miR-4477a	1022.00	-95.71	159.00	-20.14	1950319	22	32222	15410 28225 28919 30095 10254 10884 19329
MSTRG.31475.18	DOCK4	hsa-miR-144-5p	1022.00	-94.18	162.00	-19.42	269539	22	32222	9553 17750 31700 13859 3816 26793 29380
MSTRG.31475.18	DOCK4	hsa-miR-4654	1021.00	-175.18	154.00	-30.30	2116435	22	32222	22076 7334 23310 15107 26948 25751 21905
MSTRG.31475.18	DOCK4	hsa-miR-26b-3p	1021.00	-122.44	154.00	-22.11	56335	22	32222	21045 28391 12163 3106 21514 32182 1509
MSTRG.31475.18	DOCK4	hsa-miR-877-5p	1020.00	-146.46	150.00	-24.95	1042567	20	32222	5620 16821 18081 10844 28424 689 13483
MSTRG.31475.18	DOCK4	hsa-miR-6838-5p	1020.00	-138.58	157.00	-25.17	3079123	22	32222	15946 24642 3209 2054 17421 22495 5609
MSTRG.31475.18	DOCK4	hsa-miR-4329	1020.00	-122.79	156.00	-20.29	1635091	19	32222	24785 17278 28155 12963 10917 11200 13914
MSTRG.31475.18	DOCK4	hsa-miR-1302	1020.00	-115.11	153.00	-20.95	1168135	21	32222	20191 30343 14551 27273 15035 13912 31088
MSTRG.31475.18	DOCK4	hsa-miR-6845-3p	1019.00	-176.87	152.00	-34.31	3096127	21	32222	10821 15062 8150 21659 31550 22229 22367
MSTRG.31475.18	DOCK4	hsa-miR-625-3p	1019.00	-103.68	152.00	-24.07	854215	22	32222	4394 18145 9906 4597 14270 19432 23606
MSTRG.31475.18	DOCK4	hsa-miR-548ai	1019.00	-75.32	155.00	-16.77	1929391	22	32222	17917 30815 5918 17793 14163 17865 28490
MSTRG.31475.18	DOCK4	hsa-miR-570-5p	1019.00	-75.32	155.00	-16.77	748267	22	32222	17917 30815 5918 17793 14163 17865 28490
MSTRG.31475.18	DOCK4	hsa-miR-892c-5p	1018.00	-109.63	156.00	-19.09	2782207	21	32222	26118 15426 31913 10490 25759 17994 10079
MSTRG.31475.18	DOCK4	hsa-miR-5197-5p	1018.00	-102.32	154.00	-19.74	2546767	23	32222	8364 26091 19086 21669 5385 16360 18677
MSTRG.31475.18	DOCK4	hsa-miR-137	1018.00	-75.79	155.00	-16.26	255151	23	32222	9046 3729 13405 30487 12212 26397 13600
MSTRG.31475.18	DOCK4	hsa-miR-559	1018.00	-62.34	150.00	-12.32	732571	21	32222	13700 10666 26195 11094 20942 20798 12936
MSTRG.31475.18	DOCK4	hsa-miR-298	1017.00	-137.91	159.00	-23.87	1003327	24	32222	24035 25928 23553 15462 20925 26007 32025
MSTRG.31475.18	DOCK4	hsa-miR-6809-5p	1017.00	-120.48	156.00	-20.32	3000643	22	32222	340 25122 26050 7409 27890 23748 11497
MSTRG.31475.18	DOCK4	hsa-miR-16-5p	1017.00	-117.36	152.00	-20.13	21019	22	32222	15945 5609 22494 24639 17419 22588 2405
MSTRG.31475.18	DOCK4	hsa-miR-802	1017.00	-88.90	149.00	-17.10	986323	23	32222	2732 19410 3949 29557 24505 1865 22590
MSTRG.31475.18	DOCK4	hsa-miR-3158-5p	1016.00	-141.05	154.00	-28.44	1436275	21	32222	20953 12722 17312 8085 25885 23146 24986
MSTRG.31475.18	DOCK4	hsa-miR-6515-3p	1016.00	-107.40	155.00	-22.51	2758663	20	32222	22160 10967 13396 25894 8562 21658 12199
MSTRG.31475.18	DOCK4	hsa-miR-6512-5p	1016.00	-89.20	150.00	-19.74	2749507	22	32222	13081 16835 30925 22218 29922 6624 30164
MSTRG.31475.18	DOCK4	hsa-miR-380-3p	1016.00	-87.77	151.00	-14.94	434347	22	32222	11356 23902 6541 31515 4340 13315 17533
MSTRG.31475.18	DOCK4	hsa-miR-6840-3p	1015.00	-156.63	151.00	-27.68	3085663	22	32222	12992 24691 15781 21562 24856 10787 13369
MSTRG.31475.18	DOCK4	hsa-miR-550a-5p	1015.00	-149.40	157.00	-25.85	790123	23	32222	24724 26953 14537 20378 22022 29111 29518
MSTRG.31475.18	DOCK4	hsa-miR-6729-3p	1015.00	-144.49	154.00	-25.62	2793979	21	32222	14862 1066 10057 10744 203 25402 30447
MSTRG.31475.18	DOCK4	hsa-miR-4796-3p	1015.00	-90.61	158.00	-21.04	2449975	22	32222	20772 18667 9918 25356 26865 3889 31410
MSTRG.31475.18	DOCK4	hsa-miR-125a-3p	1014.00	-150.45	149.00	-28.24	286543	22	32222	28100 14126 4688 21965 17879 12031 14546
MSTRG.31475.18	DOCK4	hsa-miR-664a-5p	1014.00	-119.76	156.00	-23.58	1255771	24	32222	19332 4876 6351 19910 10904 31232 7280
MSTRG.31475.18	DOCK4	hsa-miR-509-3-5p	1013.00	-119.38	152.00	-18.88	1070035	22	32222	6960 20954 24682 15093 7794 15195 25773
MSTRG.31475.18	DOCK4	hsa-miR-4742-3p	1013.00	-99.71	151.00	-20.71	2319175	23	32222	8357 1210 4094 22108 4312 28015 30851
MSTRG.31475.18	DOCK4	hsa-miR-302b-5p	1013.00	-84.13	162.00	-13.70	392491	22	32222	2699 12292 22524 2072 18328 12605 7921
MSTRG.31475.18	DOCK4	hsa-miR-4272	1013.00	-79.36	154.00	-14.28	1607623	18	32222	10523 16079 5949 2353 13382 17777 31905
MSTRG.31475.18	DOCK4	hsa-miR-4756-5p	1012.00	-155.98	151.00	-27.28	2355799	23	32222	27052 13475 852 22011 26042 841 19310
MSTRG.31475.18	DOCK4	hsa-miR-4257	1012.00	-143.15	158.00	-31.46	1574923	18	32222	12737 15898 11169 1780 10984 20154 21564
MSTRG.31475.18	DOCK4	hsa-miR-4721	1012.00	-140.87	152.00	-22.75	2268163	22	32222	838 22620 18128 3284 15308 1590 25450
MSTRG.31475.18	DOCK4	hsa-miR-4700-3p	1012.00	-129.74	154.00	-25.43	2218459	26	32222	23381 12123 16339 12517 18154 20800 24375
MSTRG.31475.18	DOCK4	hsa-miR-548ae-5p	1012.00	-61.05	155.00	-11.68	1883611	20	32222	13701 5920 25796 27516 8632 16617 26196
MSTRG.31475.18	DOCK4	hsa-miR-548ad-5p	1012.00	-61.05	155.00	-11.68	1869223	20	32222	13701 5920 25796 27516 8632 16617 26196
MSTRG.31475.18	DOCK4	hsa-miR-1207-3p	1011.00	-113.86	148.00	-20.78	1140667	18	32222	20411 21630 3218 23332 21096 30654 3793
MSTRG.31475.18	DOCK4	hsa-miR-4261	1011.00	-96.88	157.00	-21.45	1590619	16	32222	26901 29986 13461 31725 5260 19479 24797
MSTRG.31475.18	DOCK4	hsa-miR-574-5p	1010.00	-137.67	156.00	-29.17	754807	23	32222	18652 14306 4643 25105 14292 14460 17230
MSTRG.31475.18	DOCK4	hsa-miR-3116	1010.00	-131.74	149.00	-29.37	1344715	22	32222	16181 22023 430 7543 8410 2019 31089
MSTRG.31475.18	DOCK4	hsa-miR-887-5p	1010.00	-116.09	149.00	-21.49	1045183	21	32222	8877 11341 21083 10539 29826 24848 12307
MSTRG.31475.18	DOCK4	hsa-miR-1537-5p	1010.00	-87.54	154.00	-14.92	1278007	22	32222	25447 31513 17153 8274 8803 29802 14473
MSTRG.31475.18	DOCK4	hsa-miR-4758-5p	1009.00	-165.39	151.00	-28.36	2361031	23	32222	6658 26926 23762 23060 26290 28898 30052
MSTRG.31475.18	DOCK4	hsa-miR-3162-5p	1009.00	-160.15	157.00	-35.10	1444123	23	32222	27887 27864 18208 19313 1435 18138 27052
MSTRG.31475.18	DOCK4	hsa-miR-6787-3p	1009.00	-152.26	151.00	-28.24	2944399	22	32222	826 14019 21629 2136 11797 23237 26715
MSTRG.31475.18	DOCK4	hsa-miR-635	1009.00	-120.28	153.00	-21.54	873835	23	32222	12588 24122 21575 3643 24367 14005 16451
MSTRG.31475.18	DOCK4	hsa-miR-6760-3p	1009.00	-118.70	150.00	-29.90	2873767	21	32222	25582 22768 9960 14822 5483 24627 7310
MSTRG.31475.18	DOCK4	hsa-miR-4802-3p	1009.00	-105.07	154.00	-18.61	2464363	23	32222	31723 10658 22894 28944 26216 27559 28608
MSTRG.31475.18	DOCK4	hsa-miR-548h-5p	1009.00	-72.18	152.00	-15.59	1225687	22	32222	5918 13699 16615 21310 19082 25214 26194
MSTRG.31475.18	DOCK4	hsa-miR-302d-5p	1007.00	-80.84	162.00	-16.58	397723	22	32222	2699 18328 22523 26395 2072 7921 12603
MSTRG.31475.18	DOCK4	hsa-miR-374a-5p	1007.00	-51.92	154.00	-10.33	418651	22	32222	13314 4394 11628 16621 29454 4337 30376
MSTRG.31475.18	DOCK4	hsa-miR-381-3p	1006.00	-112.75	146.00	-20.90	436963	22	32222	6506 6721 20854 29700 17236 31883 7113
MSTRG.31475.18	DOCK4	hsa-miR-200c-3p	1006.00	-86.12	152.00	-14.61	334939	23	32222	30490 7720 14718 19251 18090 6432 21144
MSTRG.31475.18	DOCK4	hsa-miR-6730-5p	1005.00	-129.19	151.00	-22.27	2795287	23	32222	31850 19795 3243 2167 12103 6678 12169
MSTRG.31475.18	DOCK4	hsa-miR-27b-3p	1005.00	-106.31	153.00	-20.00	230299	21	32222	21860 28111 17483 18573 25537 32 20962
MSTRG.31475.18	DOCK4	hsa-miR-4259	1003.00	-145.93	152.00	-29.80	1577539	22	32222	29156 9769 20358 15038 24884 1640 29991
MSTRG.31475.18	DOCK4	hsa-miR-6750-5p	1003.00	-144.00	147.00	-29.70	2846299	24	32222	9190 20053 488 23348 7270 15632 23116
MSTRG.31475.18	DOCK4	hsa-miR-490-3p	1003.00	-116.00	146.00	-22.99	553375	22	32222	10246 22722 11504 30904 31237 11175 32048
MSTRG.31475.18	DOCK4	hsa-miR-1245b-3p	1003.00	-96.25	156.00	-17.36	2423815	22	32222	5097 10075 14542 30489 31463 4689 4794
MSTRG.31475.18	DOCK4	hsa-miR-4519	1002.00	-128.80	147.00	-25.10	2020951	18	32222	161 28077 11909 12097 3210 4174 6233
MSTRG.31475.18	DOCK4	hsa-miR-6740-3p	1001.00	-116.57	148.00	-25.19	2822755	22	32222	18825 10820 29590 10973 5151 11476 12075
MSTRG.31475.18	DOCK4	hsa-miR-4744	1001.00	-95.60	151.00	-20.13	2323099	23	32222	11257 27803 25218 946 3330 26181 30012
MSTRG.31475.18	DOCK4	hsa-miR-759	1000.00	-97.09	154.00	-19.69	996787	22	32222	17962 25534 27267 1728 2206 10808 29119
MSTRG.31475.18	DOCK4	hsa-miR-6807-5p	993.00	-129.70	145.00	-24.87	2995411	22	32222	769 11156 24677 12834 15023 15724 19261
MSTRG.31475.18	DOCK4	hsa-miR-1914-5p	991.00	-158.27	143.00	-29.08	1301551	22	32222	25512 1036 4421 18864 14822 22148 20047
MSTRG.31475.18	DOCK4	hsa-miR-127-5p	991.00	-136.78	144.00	-24.43	291775	22	32222	13219 542 15333 6820 21379 12017 21230
MSTRG.31475.18	DOCK4	hsa-miR-4645-5p	990.00	-99.44	146.00	-16.37	2096815	19	32222	1651 8352 19206 25837 26056 5371 24328
MSTRG.31475.18	DOCK4	hsa-miR-4434	987.00	-91.83	143.00	-15.80	1877071	18	32222	23757 14233 27890 1235 8879 10682 11072
MSTRG.31475.18	DOCK4	hsa-miR-1304-3p	926.00	-133.34	187.00	-36.77	1172059	22	32222	15095 31245 23467 22766 3149 23565
MSTRG.31475.18	DOCK4	hsa-miR-5583-5p	925.00	-62.31	170.00	-16.03	2580775	22	32222	2931 2152 16300 9502 9596 8848
MSTRG.31475.18	DOCK4	hsa-miR-3135b	923.00	-173.52	164.00	-35.53	1924159	22	32222	14465 31270 89 11382 23412 27985
MSTRG.31475.18	DOCK4	hsa-miR-634	923.00	-129.36	180.00	-31.13	872527	22	32222	2143 3466 18072 20104 14795 30170
MSTRG.31475.18	DOCK4	hsa-miR-6072	923.00	-128.07	166.00	-25.20	2668411	22	32222	17901 8509 16200 16104 17435 14856
MSTRG.31475.18	DOCK4	hsa-miR-6788-5p	923.00	-124.55	165.00	-23.80	2945707	21	32222	23761 8878 10541 21440 18663 30036
MSTRG.31475.18	DOCK4	hsa-miR-4666b	913.00	-90.17	163.00	-21.77	2633095	23	32222	3770 6473 6976 19735 21759 17594
MSTRG.31475.18	DOCK4	hsa-miR-190a-5p	912.00	-79.23	171.00	-16.64	321859	22	32222	14351 28557 16669 3393 26340 6084
MSTRG.31475.18	DOCK4	hsa-miR-941	910.00	-159.94	164.00	-33.96	1084423	23	32222	26716 2 16382 23490 19350 1287
MSTRG.31475.18	DOCK4	hsa-miR-5700	910.00	-60.10	160.00	-12.16	2644867	22	32222	3946 23967 28882 6475 3557 3029
MSTRG.31475.18	DOCK4	hsa-miR-4695-5p	909.00	-140.04	163.00	-26.54	2206687	22	32222	23752 3747 5514 1974 16892 11334
MSTRG.31475.18	DOCK4	hsa-miR-32-5p	909.00	-80.71	163.00	-15.66	70723	22	32222	29459 4458 29437 28591 29375 25270
MSTRG.31475.18	DOCK4	hsa-miR-6778-5p	908.00	-171.24	169.00	-34.07	2919547	22	32222	23762 1239 26966 3734 11338 24849
MSTRG.31475.18	DOCK4	hsa-miR-6737-3p	908.00	-129.65	163.00	-38.40	2814907	22	32222	14817 7091 20046 17691 22146 1013
MSTRG.31475.18	DOCK4	hsa-miR-6843-3p	908.00	-107.55	157.00	-24.96	3092203	21	32222	28128 31456 31173 16464 27942 9754
[truncated: 5,515 more rows]
