# Supplementary material for: Comprehensive analysis of key genes associated with ceRNA networks in nasopharyngeal carcinoma based on bioinformatics analysis
Source: Cancer Cell Int. 2020 Aug 26;20:408. doi: 10.1186/s12935-020-01507-1 (PMC7448472; doi:10.1186/s12935-020-01507-1)
Supplement: Supplementary file 6 — Additional file 6: Table S6. Details of the interactions of the down-regulated miRNAs and lncRNAs. [file 12935_2020_1507_MOESM6_ESM.txt]

lncRNA_transcript	lncRNA_name	miRNA	Tot Score	Tot Energy	Max Score	Max Energy	Strand	Len1	Len2	Positions
ENST00000566942	AL365361.1	hsa-miR-590-3p	915.00	-48.82	160.00	-12.77	793958	21	3481	2847 1229 1725 2044 2827 3082
ENST00000566942	AL365361.1	hsa-miR-3662	888.00	-72.06	163.00	-15.79	1703018	24	3481	1411 1035 756 287 2240 2738
ENST00000566942	AL365361.1	hsa-miR-3145-3p	735.00	-57.68	157.00	-13.75	1407410	24	3481	3342 44 2816 1863 2877
ENST00000566942	AL365361.1	hsa-miR-548ah-5p	731.00	-65.61	150.00	-20.52	1905758	20	3481	2236 2468 1040 1772 1440
ENST00000566942	AL365361.1	hsa-miR-190a-5p	722.00	-55.76	150.00	-13.57	321770	22	3481	57 1083 3257 613 3345
MSTRG.32613.6	HOOK3	hsa-miR-3662	2390.00	-183.82	159.00	-17.14	1703022	24	9447	3310 4542 9234 3327 5218 2770 100 7041 3554 8068 545 1386 5274 7726 7022 6930
MSTRG.32613.6	HOOK3	hsa-miR-4739	2112.00	-440.17	171.00	-36.74	2312550	25	9447	2479 2295 2373 2395 2315 659 5296 8139 294 5882 8176 828 2747 6051
MSTRG.32613.6	HOOK3	hsa-miR-5787	1925.00	-373.30	158.00	-32.17	2659170	20	9447	874 829 6052 2664 329 694 8175 6707 7234 5917 2084 506 7146
MSTRG.32613.6	HOOK3	hsa-miR-3929	1868.00	-267.99	169.00	-29.35	1806354	23	9447	827 459 6050 5915 1825 328 693 8174 2143 8306 2739 287
MSTRG.32613.6	HOOK3	hsa-miR-6884-5p	1845.00	-268.91	161.00	-27.20	3196758	22	9447	692 328 8174 2739 827 2664 6050 5918 5877 289 461 8374
MSTRG.32613.6	HOOK3	hsa-miR-485-5p	1680.00	-208.27	157.00	-22.52	538902	22	9447	329 694 8175 5877 2662 292 829 5917 6052 873 2739
MSTRG.32613.6	HOOK3	hsa-miR-548b-5p	1624.00	-128.19	172.00	-18.52	783498	22	9447	2853 5044 5393 7727 3405 3301 4540 5275 4451 6969 4126
MSTRG.32613.6	HOOK3	hsa-miR-1277-5p	1610.00	-127.39	156.00	-17.95	1233450	24	9447	9307 9318 5229 4102 4503 6988 7594 9283 8868 4784 5143
MSTRG.32613.6	HOOK3	hsa-miR-1273h-5p	1575.00	-280.45	169.00	-39.27	3298782	21	9447	2626 8147 5889 301 466 8179 833 6056 666 3215
MSTRG.32613.6	HOOK3	hsa-miR-7851-3p	1511.00	-267.97	184.00	-34.43	3313170	22	9447	8149 303 668 8181 618 835 2452 4990 253 5841
MSTRG.32613.6	HOOK3	hsa-miR-4668-5p	1504.00	-129.91	162.00	-15.66	2149050	23	9447	218 8655 7075 1396 5282 6487 2357 9357 2341 5787
MSTRG.32613.6	HOOK3	hsa-miR-3192-5p	1496.00	-283.41	168.00	-35.73	1505514	23	9447	831 8143 8178 5888 662 6054 300 2667 467 3678
MSTRG.32613.6	HOOK3	hsa-miR-4775	1464.00	-80.34	161.00	-10.52	2397570	22	9447	6506 3299 6672 6919 5506 1790 2825 4908 5065 9333
MSTRG.32613.6	HOOK3	hsa-miR-3916	1447.00	-173.36	155.00	-25.21	1778886	26	9447	157 6484 7363 3764 5780 7754 2670 1115 3600 2289
MSTRG.32613.6	HOOK3	hsa-miR-30b-3p	1376.00	-201.05	168.00	-29.13	232830	22	9447	8146 464 2624 5888 832 6055 8178 666 300
MSTRG.32613.6	HOOK3	hsa-miR-6797-5p	1360.00	-238.54	166.00	-32.41	2969166	25	9447	2359 2381 2288 4466 2311 2327 2744 3734 5280
MSTRG.32613.6	HOOK3	hsa-miR-545-5p	1338.00	-103.11	165.00	-16.82	710250	22	9447	5203 5238 7554 2258 8431 9233 6814 9040 9060
MSTRG.32613.6	HOOK3	hsa-miR-5582-3p	1336.00	-95.57	155.00	-18.35	2579382	22	9447	6898 3506 7534 3655 6719 3145 6134 4144 4054
MSTRG.32613.6	HOOK3	hsa-miR-577	1332.00	-87.19	156.00	-13.39	761262	21	9447	7486 7022 2950 3559 8056 8365 4677 5156 3862
MSTRG.32613.6	HOOK3	hsa-miR-7111-5p	1324.00	-240.45	154.00	-29.49	3241230	22	9447	2362 2397 6490 2752 2292 221 2328 8658 2378
MSTRG.32613.6	HOOK3	hsa-miR-3163	1324.00	-89.03	155.00	-16.16	1446654	22	9447	5152 957 1745 7044 3307 4707 2257 3860 69
MSTRG.32613.6	HOOK3	hsa-miR-4478	1323.00	-192.32	155.00	-27.56	1952850	17	9447	5921 833 6056 334 699 8180 2743 1830 2149
MSTRG.32613.6	HOOK3	hsa-miR-4419b	1321.00	-168.28	154.00	-22.39	1992090	18	9447	2743 332 697 8178 5918 832 1829 2148 6055
MSTRG.32613.6	HOOK3	hsa-miR-6848-5p	1313.00	-253.89	152.00	-31.49	3102582	23	9447	5917 829 6052 5879 114 329 694 2663 8175
MSTRG.32613.6	HOOK3	hsa-miR-4307	1301.00	-75.40	151.00	-14.83	1551294	19	9447	3699 3934 9158 2141 7594 4534 6775 42 3957
MSTRG.32613.6	HOOK3	hsa-miR-6846-5p	1295.00	-241.29	148.00	-31.32	3097350	22	9447	830 6053 5878 5917 331 696 8177 2666 462
MSTRG.32613.6	HOOK3	hsa-miR-548ab	1218.00	-90.30	177.00	-15.52	1844286	22	9447	2854 5044 3302 5394 4452 4127 7727 5210
MSTRG.32613.6	HOOK3	hsa-miR-548d-5p	1217.00	-90.93	180.00	-18.07	901218	22	9447	2853 5044 4452 5393 7727 4540 3302 4126
MSTRG.32613.6	HOOK3	hsa-miR-6878-5p	1205.00	-162.01	163.00	-23.21	3181062	23	9447	5904 8162 2360 2465 316 7076 218 6489
MSTRG.32613.6	HOOK3	hsa-miR-4728-5p	1201.00	-217.69	172.00	-29.99	2287698	23	9447	2394 2323 2480 6492 2374 2300 299 5887
MSTRG.32613.6	HOOK3	hsa-miR-548i	1200.00	-87.80	172.00	-14.21	1237374	22	9447	2853 5048 5394 4127 3302 3406 4452 547
MSTRG.32613.6	HOOK3	hsa-miR-6780a-5p	1199.00	-183.51	156.00	-26.98	2924694	23	9447	830 6053 2622 6492 8176 8143 462 2376
MSTRG.32613.6	HOOK3	hsa-miR-548as-5p	1186.00	-90.78	172.00	-15.14	2562378	22	9447	2853 5044 5394 4127 7727 3302 4452 6970
MSTRG.32613.6	HOOK3	hsa-miR-4459	1185.00	-208.42	171.00	-33.61	1918842	22	9447	696 8311 5562 2667 2365 300 5920 7498
MSTRG.32613.6	HOOK3	hsa-miR-1273g-3p	1182.00	-222.35	195.00	-41.57	2524446	21	9447	632 5855 8115 2416 1283 267 3185
MSTRG.32613.6	HOOK3	hsa-miR-3689c	1168.00	-191.13	158.00	-29.24	1954158	22	9447	8147 833 6056 8179 465 666 5889 2624
MSTRG.32613.6	HOOK3	hsa-miR-3689b-3p	1168.00	-191.13	158.00	-29.24	1764498	22	9447	8147 833 6056 8179 465 666 5889 2624
MSTRG.32613.6	HOOK3	hsa-miR-7160-5p	1168.00	-155.78	150.00	-21.21	3279162	21	9447	5915 693 830 6053 327 8173 2601 6032
MSTRG.32613.6	HOOK3	hsa-miR-4768-3p	1167.00	-127.96	162.00	-21.62	2384490	20	9447	804 2746 8283 2469 321 686 5311 8167
MSTRG.32613.6	HOOK3	hsa-miR-377-5p	1146.00	-143.95	154.00	-21.69	425106	22	9447	8135 3370 5917 329 694 829 6052 8175
MSTRG.32613.6	HOOK3	hsa-miR-1252-5p	1141.00	-81.83	151.00	-14.02	1250454	22	9447	1398 3771 2288 2306 2322 9214 2374 3603
MSTRG.32613.6	HOOK3	hsa-miR-1285-3p	1091.00	-178.67	192.00	-36.36	1149738	22	9447	5839 6819 8263 416 2574 3627 6095
MSTRG.32613.6	HOOK3	hsa-miR-548aq-5p	1072.00	-86.49	172.00	-15.21	2557146	22	9447	2853 5044 5393 4127 3405 4538 4450
MSTRG.32613.6	HOOK3	hsa-miR-548ay-5p	1063.00	-77.28	175.00	-18.07	2712798	21	9447	2854 5045 5394 7728 4541 4453 4127
MSTRG.32613.6	HOOK3	hsa-miR-4722-5p	1059.00	-185.29	156.00	-28.38	2269386	23	9447	2743 2464 680 319 698 8161 8308
MSTRG.32613.6	HOOK3	hsa-miR-6849-3p	1057.00	-137.82	156.00	-22.80	3106506	22	9447	422 2580 621 8102 5845 2405 6011
MSTRG.32613.6	HOOK3	hsa-miR-1249-5p	1049.00	-166.43	162.00	-26.68	1186362	24	9447	2361 2286 2382 2304 5280 2319 2749
MSTRG.32613.6	HOOK3	hsa-miR-6089	1048.00	-247.92	171.00	-42.61	2690562	24	9447	459 2620 8307 4841 289 8140 5915
MSTRG.32613.6	HOOK3	hsa-miR-4476	1048.00	-127.28	164.00	-23.41	1948926	22	9447	2291 2311 7366 2372 1256 4465 4717
MSTRG.32613.6	HOOK3	hsa-miR-548a-5p	1048.00	-67.99	171.00	-12.69	809658	22	9447	2853 7727 5044 5394 4126 5276 3405
MSTRG.32613.6	HOOK3	hsa-miR-548ar-5p	1041.00	-72.09	167.00	-15.17	2559762	21	9447	2854 5045 5395 3406 4128 7728 548
MSTRG.32613.6	HOOK3	hsa-miR-6831-5p	1039.00	-160.13	170.00	-27.32	3058110	24	9447	5293 446 6374 2443 290 3562 899
MSTRG.32613.6	HOOK3	hsa-miR-190a-3p	1039.00	-59.45	154.00	-10.69	323082	21	9447	5171 9295 7543 4107 6128 9320 3850
MSTRG.32613.6	HOOK3	hsa-miR-8067	1035.00	-66.24	156.00	-15.60	3349794	22	9447	8483 3562 3775 753 5976 8234 1670
MSTRG.32613.6	HOOK3	hsa-miR-6779-5p	1033.00	-169.48	152.00	-28.04	2922078	21	9447	8149 462 835 6058 8181 2626 668
MSTRG.32613.6	HOOK3	hsa-miR-3202	1030.00	-131.76	158.00	-21.96	1527750	22	9447	2378 3376 2290 5286 2297 2312 2320
MSTRG.32613.6	HOOK3	hsa-miR-548aq-3p	1023.00	-62.43	164.00	-16.86	2558454	22	9447	3146 7403 3508 3655 4058 6903 8506
MSTRG.32613.6	HOOK3	hsa-miR-6783-5p	1019.00	-109.63	153.00	-18.55	2932542	22	9447	7079 7437 5289 8165 5747 2388 5283
MSTRG.32613.6	HOOK3	hsa-miR-4677-5p	1019.00	-96.00	160.00	-16.52	2168670	22	9447	4232 1440 1048 7002 6835 3018 6285
MSTRG.32613.6	HOOK3	hsa-miR-4428	1018.00	-124.50	155.00	-20.80	1865214	22	9447	5407 2285 1399 801 2674 5295 7885
MSTRG.32613.6	HOOK3	hsa-miR-1233-5p	1011.00	-183.97	155.00	-36.10	1118346	22	9447	2623 8179 131 465 5908 833 6056
MSTRG.32613.6	HOOK3	hsa-miR-3148	1009.00	-76.71	152.00	-15.00	1413954	22	9447	7074 220 8655 9027 154 3509 6486
MSTRG.32613.6	HOOK3	hsa-miR-3159	1007.00	-119.68	156.00	-26.68	1438806	22	9447	1859 1494 886 6929 1993 7696 8824
MSTRG.32613.6	HOOK3	hsa-miR-3609	1003.00	-91.65	147.00	-19.00	1649394	24	9447	3310 515 5274 9234 211 1866 2770
MSTRG.32613.6	HOOK3	hsa-miR-1268b	948.00	-196.48	180.00	-41.61	1841670	20	9447	5957 2518 734 501 869 6095
MSTRG.32613.6	HOOK3	hsa-miR-1303	945.00	-133.47	191.00	-37.24	1169358	22	9447	7261 2587 6589 1946 2111 3031
MSTRG.32613.6	HOOK3	hsa-miR-1268a	943.00	-187.18	180.00	-39.82	1219062	18	9447	5959 2520 736 503 871 6097
MSTRG.32613.6	HOOK3	hsa-miR-566	934.00	-181.38	168.00	-35.62	740334	19	9447	722 357 5945 1987 857 2649
MSTRG.32613.6	HOOK3	hsa-miR-1827	926.00	-111.13	159.00	-20.61	1287078	18	9447	692 326 8173 2476 5562 302
MSTRG.32613.6	HOOK3	hsa-miR-548j-5p	919.00	-70.21	172.00	-14.76	1145814	22	9447	2853 5044 5393 4452 4126 7727
MSTRG.32613.6	HOOK3	hsa-miR-548c-5p	918.00	-72.86	180.00	-18.03	837126	22	9447	2853 5044 4452 5393 4126 3405
MSTRG.32613.6	HOOK3	hsa-miR-548o-5p	918.00	-72.86	180.00	-18.03	1840362	22	9447	2853 5044 4452 5393 4126 3405
MSTRG.32613.6	HOOK3	hsa-miR-548am-5p	918.00	-72.86	180.00	-18.03	2049642	22	9447	2853 5044 4452 5393 4126 3405
MSTRG.32613.6	HOOK3	hsa-miR-1273e	916.00	-127.92	176.00	-28.97	1697790	22	9447	310 7780 8156 7844 2459 5898
MSTRG.32613.6	HOOK3	hsa-miR-363-5p	913.00	-140.16	173.00	-32.57	384558	22	9447	817 449 6041 8831 8296 3728
MSTRG.32613.6	HOOK3	hsa-miR-589-3p	911.00	-107.36	169.00	-28.33	788730	24	9447	6318 8783 72 7909 2649 6545
MSTRG.32613.6	HOOK3	hsa-miR-548w	911.00	-69.50	172.00	-16.03	1478046	23	9447	2852 5043 5392 3404 4451 4540
MSTRG.32613.6	HOOK3	hsa-miR-590-3p	908.00	-40.10	161.00	-9.91	793962	21	9447	5062 908 1053 6675 8573 7104
MSTRG.32613.6	HOOK3	hsa-miR-548au-5p	907.00	-71.38	175.00	-18.03	2593770	21	9447	2854 5045 5394 4453 3406 4128
MSTRG.32613.6	HOOK3	hsa-miR-548ae-5p	907.00	-64.68	170.00	-15.94	1883526	20	9447	2855 5046 5395 7729 4542 4128
MSTRG.32613.6	HOOK3	hsa-miR-548ad-5p	907.00	-64.68	170.00	-15.94	1869138	20	9447	2855 5046 5395 7729 4542 4128
MSTRG.32613.6	HOOK3	hsa-miR-3121-3p	906.00	-71.66	164.00	-14.85	1355094	22	9447	107 1600 8064 3321 5155 6327
MSTRG.32613.6	HOOK3	hsa-miR-4695-5p	904.00	-170.63	157.00	-32.10	2206602	22	9447	2665 8306 695 5564 301 5877
MSTRG.32613.6	HOOK3	hsa-miR-6720-5p	904.00	-159.21	161.00	-31.44	2772966	23	9447	8106 622 5844 2404 171 366
MSTRG.32613.6	HOOK3	hsa-miR-6876-5p	903.00	-110.15	166.00	-21.65	3175830	22	9447	2298 2313 7365 2372 1259 5298
MSTRG.32613.6	HOOK3	hsa-miR-340-3p	900.00	-101.62	159.00	-19.15	444726	22	9447	2553 764 8081 8243 396 231
MSTRG.32613.6	HOOK3	hsa-miR-3145-3p	900.00	-75.78	175.00	-16.34	1407414	24	9447	8406 7589 4437 6551 2727 6592
MSTRG.32613.6	HOOK3	hsa-miR-6765-5p	897.00	-169.94	158.00	-30.62	2885454	25	9447	818 689 8124 6044 660 8168
MSTRG.32613.6	HOOK3	hsa-miR-5692a	897.00	-59.58	165.00	-15.04	2631702	22	9447	4806 544 5199 3303 5274 7726
MSTRG.32613.6	HOOK3	hsa-miR-4656	896.00	-166.42	156.00	-32.97	2120274	23	9447	328 693 8174 828 6051 5916
MSTRG.32613.6	HOOK3	hsa-miR-4716-3p	894.00	-124.64	162.00	-28.31	2256306	22	9447	8659 2294 5288 2361 223 2387
MSTRG.32613.6	HOOK3	hsa-miR-374c-5p	892.00	-64.10	164.00	-18.94	1829898	22	9447	7517 7597 3903 921 8724 4408
MSTRG.32613.6	HOOK3	hsa-miR-6871-5p	891.00	-150.05	156.00	-29.92	3162750	22	9447	465 2668 2625 6606 833 6056
MSTRG.32613.6	HOOK3	hsa-miR-6134	890.00	-125.82	159.00	-25.26	2707566	19	9447	5889 5914 458 8147 7453 9036
MSTRG.32613.6	HOOK3	hsa-miR-4533	890.00	-95.93	153.00	-19.83	2044410	22	9447	2285 2300 2319 2375 7365 4465
MSTRG.32613.6	HOOK3	hsa-miR-548ah-3p	889.00	-54.20	160.00	-17.71	1907070	22	9447	3146 7408 3507 3655 4058 6903
MSTRG.32613.6	HOOK3	hsa-miR-548am-3p	889.00	-51.54	160.00	-17.44	2050950	22	9447	3146 7408 3507 3655 4058 6903
MSTRG.32613.6	HOOK3	hsa-miR-5196-5p	888.00	-159.80	165.00	-32.18	2544066	22	9447	2381 2327 2300 4466 133 5287
MSTRG.32613.6	HOOK3	hsa-miR-6887-5p	887.00	-141.12	157.00	-25.12	3204606	23	9447	2362 222 5290 2387 4465 2285
MSTRG.32613.6	HOOK3	hsa-miR-766-3p	887.00	-133.67	152.00	-28.90	981006	22	9447	8719 1337 5842 8101 623 2407
MSTRG.32613.6	HOOK3	hsa-miR-4259	885.00	-121.72	157.00	-22.74	1577454	22	9447	5959 8743 736 7145 1995 2521
MSTRG.32613.6	HOOK3	hsa-miR-4461	883.00	-112.75	153.00	-27.76	1921458	23	9447	427 795 3531 7011 5187 8274
MSTRG.32613.6	HOOK3	hsa-miR-5706	880.00	-113.24	163.00	-25.60	2653938	22	9447	1493 1807 4668 2893 785 8456
MSTRG.32613.6	HOOK3	hsa-miR-6830-5p	878.00	-123.24	154.00	-25.90	3055494	22	9447	2300 2672 2289 2315 2373 8919
MSTRG.32613.6	HOOK3	hsa-miR-5697	878.00	-101.88	151.00	-20.63	2639550	22	9447	4128 2001 1603 7605 4555 4927
MSTRG.32613.6	HOOK3	hsa-miR-548e-3p	877.00	-75.76	151.00	-22.30	1144506	22	9447	3654 3632 4741 8504 2695 7407
MSTRG.32613.6	HOOK3	hsa-miR-4477b	877.00	-67.68	161.00	-17.97	1951542	22	9447	5409 1685 8039 5540 1557 7056
MSTRG.32613.6	HOOK3	hsa-miR-3689a-3p	876.00	-133.08	150.00	-27.05	1750110	22	9447	8147 833 6056 8179 465 2624
MSTRG.32613.6	HOOK3	hsa-miR-559	876.00	-66.19	153.00	-17.33	732486	21	9447	5045 5391 7726 2854 3605 546
MSTRG.32613.6	HOOK3	hsa-miR-887-5p	875.00	-93.31	154.00	-19.73	1045098	21	9447	2625 4376 466 6058 8181 6495
MSTRG.32613.6	HOOK3	hsa-miR-8087	875.00	-92.45	156.00	-24.41	3375954	23	9447	2806 1367 6450 3506 88 7534
MSTRG.32613.6	HOOK3	hsa-miR-329-5p	875.00	-83.89	148.00	-23.23	517974	23	9447	1448 3929 9170 3694 2798 1010
MSTRG.32613.6	HOOK3	hsa-miR-548ae-3p	875.00	-46.33	159.00	-11.10	1882218	21	9447	3147 7404 3509 4059 6904 8507
MSTRG.32613.6	HOOK3	hsa-miR-548aj-3p	875.00	-45.75	159.00	-11.10	1930614	21	9447	3147 7404 3509 4059 6904 8507
MSTRG.32613.6	HOOK3	hsa-miR-302b-3p	874.00	-78.09	160.00	-17.78	393714	23	9447	5252 1459 7967 9021 6803 1865
MSTRG.32613.6	HOOK3	hsa-miR-6739-5p	872.00	-101.99	158.00	-21.09	2818746	22	9447	7756 221 2347 6492 7422 8656
MSTRG.32613.6	HOOK3	hsa-miR-580-3p	869.00	-79.83	148.00	-16.38	767802	22	9447	1143 888 98 3153 3531 7013
MSTRG.32613.6	HOOK3	hsa-miR-548g-3p	869.00	-71.52	147.00	-16.52	1204674	22	9447	3653 6688 7405 2694 9406 4740
MSTRG.32613.6	HOOK3	hsa-miR-328-5p	867.00	-190.65	157.00	-40.40	448650	23	9447	2749 300 458 826 2618 8145
MSTRG.32613.6	HOOK3	hsa-miR-548x-3p	866.00	-47.07	154.00	-11.10	1515978	20	9447	3148 3510 7410 4060 6905 8508
MSTRG.32613.6	HOOK3	hsa-miR-548e-5p	864.00	-63.91	150.00	-13.02	1143198	22	9447	6483 3063 3105 6347 7750 2854
MSTRG.32613.6	HOOK3	hsa-miR-651-3p	864.00	-55.19	148.00	-12.70	897294	22	9447	576 1399 2674 6164 9217 6996
MSTRG.32613.6	HOOK3	hsa-miR-6894-3p	861.00	-117.60	152.00	-26.89	3224226	21	9447	5709 8199 5723 1887 1982 4325
MSTRG.32613.6	HOOK3	hsa-miR-7106-5p	857.00	-139.46	148.00	-23.47	3228150	20	9447	2482 5289 2296 2307 2315 2323
MSTRG.32613.6	HOOK3	hsa-miR-383-3p	855.00	-107.22	147.00	-20.16	442110	19	9447	845 2633 8320 475 6066 9004
MSTRG.32613.6	HOOK3	hsa-miR-4649-3p	846.00	-89.85	146.00	-18.87	2105886	21	9447	9125 326 691 826 6049 8172
MSTRG.32613.6	HOOK3	hsa-miR-548bb-5p	775.00	-56.36	172.00	-15.02	3382494	22	9447	2853 5044 5392 4452 8385
MSTRG.32613.6	HOOK3	hsa-miR-95-5p	773.00	-50.68	178.00	-19.08	82410	21	9447	6815 2259 3624 1759 8053
MSTRG.32613.6	HOOK3	hsa-miR-153-5p	770.00	-68.13	163.00	-16.60	278610	22	9447	6792 2760 9377 8979 5676
MSTRG.32613.6	HOOK3	hsa-miR-570-3p	767.00	-53.32	163.00	-12.98	749490	22	9447	1395 4156 4085 5779 9379
MSTRG.32613.6	HOOK3	hsa-miR-548n	767.00	-52.11	182.00	-14.60	1209906	22	9447	2855 5395 7019 5045 1024
MSTRG.32613.6	HOOK3	hsa-miR-6745	766.00	-124.65	161.00	-27.21	2834442	21	9447	3728 817 9033 6038 449
MSTRG.32613.6	HOOK3	hsa-miR-1271-3p	766.00	-114.60	159.00	-29.74	964002	22	9447	8201 1982 5709 1298 487
MSTRG.32613.6	HOOK3	hsa-miR-203a-3p	762.00	-81.80	169.00	-23.29	172662	22	9447	6712 959 3891 7432 6777
MSTRG.32613.6	HOOK3	hsa-miR-548y	762.00	-46.47	164.00	-12.73	1815510	22	9447	2853 5044 5393 5276 4127
MSTRG.32613.6	HOOK3	hsa-miR-6516-5p	759.00	-97.59	159.00	-23.73	3301398	22	9447	5240 2432 7227 8135 651
MSTRG.32613.6	HOOK3	hsa-miR-6808-5p	758.00	-114.08	156.00	-28.37	2997942	22	9447	683 318 8168 2467 5558
MSTRG.32613.6	HOOK3	hsa-miR-548ak	757.00	-55.98	167.00	-16.61	1962006	21	9447	2854 5045 5394 3406 4453
MSTRG.32613.6	HOOK3	hsa-miR-20b-3p	754.00	-96.63	155.00	-22.36	504894	22	9447	8328 481 2641 713 849
MSTRG.32613.6	HOOK3	hsa-miR-4653-3p	751.00	-110.29	163.00	-26.19	2115042	23	9447	2588 6603 2917 5592 2870
MSTRG.32613.6	HOOK3	hsa-miR-6514-3p	751.00	-85.60	155.00	-19.96	2755962	21	9447	8332 5707 482 2501 8199
MSTRG.32613.6	HOOK3	hsa-miR-4779	751.00	-83.64	166.00	-20.34	2406726	22	9447	2363 2284 7365 5285 2299
MSTRG.32613.6	HOOK3	hsa-miR-4715-3p	750.00	-99.46	155.00	-24.70	2253690	23	9447	3800 7240 1977 1067 1845
MSTRG.32613.6	HOOK3	hsa-miR-655-3p	750.00	-45.03	157.00	-11.54	919530	22	9447	7518 3901 7597 918 4408
MSTRG.32613.6	HOOK3	hsa-miR-4271	749.00	-115.36	155.00	-27.76	1606230	19	9447	225 2390 8660 5289 2330
MSTRG.32613.6	HOOK3	hsa-miR-548u	749.00	-50.22	154.00	-13.12	1402182	23	9447	5175 2809 8843 3145 1368
MSTRG.32613.6	HOOK3	hsa-miR-4252	748.00	-110.47	155.00	-24.28	1585302	19	9447	8116 6702 633 5856 3186
MSTRG.32613.6	HOOK3	hsa-miR-6893-5p	748.00	-100.54	158.00	-24.55	3220302	21	9447	687 8167 322 2471 5559
MSTRG.32613.6	HOOK3	hsa-miR-541-5p	748.00	-80.33	167.00	-22.29	1021554	25	9447	7696 5446 3290 8358 6927
MSTRG.32613.6	HOOK3	hsa-miR-641	747.00	-77.42	156.00	-18.57	881598	24	9447	5160 8763 8036 4711 5403
MSTRG.32613.6	HOOK3	hsa-miR-4657	746.00	-91.86	156.00	-21.91	2121582	23	9447	3978 8949 3894 6178 2967
MSTRG.32613.6	HOOK3	hsa-miR-6798-5p	744.00	-128.01	164.00	-35.29	2971782	23	9447	8659 6382 5562 682 5744
MSTRG.32613.6	HOOK3	hsa-miR-5189-5p	744.00	-125.95	153.00	-30.45	2532294	24	9447	5836 1087 1831 6094 6813
MSTRG.32613.6	HOOK3	hsa-miR-3976	744.00	-57.75	153.00	-14.83	2069262	24	9447	3316 162 3561 105 1121
MSTRG.32613.6	HOOK3	hsa-miR-548ba	744.00	-53.71	160.00	-14.84	3321018	22	9447	2853 5544 2830 5044 6749
MSTRG.32613.6	HOOK3	hsa-miR-3173-3p	743.00	-88.12	163.00	-20.94	1461042	22	9447	2295 2363 4717 2309 2329
MSTRG.32613.6	HOOK3	hsa-miR-548ap-5p	743.00	-55.09	157.00	-14.27	2493054	19	9447	2856 5047 5396 4129 7730
MSTRG.32613.6	HOOK3	hsa-miR-4763-5p	742.00	-121.09	163.00	-29.55	2372718	21	9447	1885 1983 2018 5700 5723
MSTRG.32613.6	HOOK3	hsa-miR-6732-3p	742.00	-96.64	163.00	-22.13	2801742	23	9447	1319 1101 768 8247 2558
MSTRG.32613.6	HOOK3	hsa-miR-6827-3p	742.00	-82.15	156.00	-17.96	3048954	21	9447	2556 765 8244 232 8081
MSTRG.32613.6	HOOK3	hsa-miR-4747-5p	741.00	-107.47	156.00	-23.06	2332170	22	9447	4467 2326 2376 2287 3771
MSTRG.32613.6	HOOK3	hsa-miR-7107-5p	740.00	-161.19	156.00	-40.25	3230766	22	9447	2404 8102 253 618 5843
MSTRG.32613.6	HOOK3	hsa-miR-6780b-5p	740.00	-119.59	169.00	-31.19	3071190	23	9447	2386 5289 2327 7436 4467
MSTRG.32613.6	HOOK3	hsa-miR-26b-5p	740.00	-64.34	169.00	-19.51	54942	21	9447	4129 6242 7608 4939 7953
MSTRG.32613.6	HOOK3	hsa-miR-6124	739.00	-114.52	154.00	-25.72	2693178	20	9447	2359 2680 222 2336 8657
MSTRG.32613.6	HOOK3	hsa-miR-661	739.00	-103.90	154.00	-24.40	903834	24	9447	251 183 616 5839 2400
MSTRG.32613.6	HOOK3	hsa-miR-3154	737.00	-106.23	162.00	-25.74	1428342	22	9447	2330 5299 3771 1401 2387
MSTRG.32613.6	HOOK3	hsa-miR-548j-3p	737.00	-35.54	154.00	-11.88	1147122	21	9447	3146 3509 7409 4058 6903
MSTRG.32613.6	HOOK3	hsa-miR-6776-5p	735.00	-120.16	156.00	-24.95	2914230	19	9447	618 251 504 872 2521
MSTRG.32613.6	HOOK3	hsa-miR-5584-5p	735.00	-69.67	154.00	-16.51	2583306	22	9447	5282 2674 1396 7074 1122
MSTRG.32613.6	HOOK3	hsa-miR-4698	735.00	-51.50	156.00	-13.78	2213142	23	9447	101 4545 958 3330 8902
MSTRG.32613.6	HOOK3	hsa-miR-665	734.00	-127.14	160.00	-32.37	1047714	20	9447	700 437 805 8314 303
MSTRG.32613.6	HOOK3	hsa-miR-183-3p	734.00	-60.19	156.00	-17.29	163506	22	9447	8453 7840 384 8393 3938
MSTRG.32613.6	HOOK3	hsa-miR-30a-5p	734.00	-56.66	160.00	-16.18	65406	22	9447	4513 556 969 8435 9038
MSTRG.32613.6	HOOK3	hsa-miR-5699-3p	733.00	-102.23	157.00	-28.13	2643474	22	9447	5986 5631 5704 7166 1883
MSTRG.32613.6	HOOK3	hsa-miR-302a-3p	733.00	-71.93	161.00	-15.91	354474	23	9447	5254 6802 1866 1459 9023
MSTRG.32613.6	HOOK3	hsa-miR-548ar-3p	733.00	-53.29	151.00	-13.21	2561070	21	9447	7408 8506 3626 2925 4747
MSTRG.32613.6	HOOK3	hsa-let-7e-5p	732.00	-123.87	149.00	-26.61	11778	22	9447	322 298 688 2471 8169
MSTRG.32613.6	HOOK3	hsa-miR-371b-5p	732.00	-52.90	151.00	-15.36	2346558	22	9447	7701 5803 3141 8077 4546
MSTRG.32613.6	HOOK3	hsa-miR-30c-5p	732.00	-45.30	155.00	-12.92	130806	23	9447	4513 555 8437 968 9037
MSTRG.32613.6	HOOK3	hsa-miR-4510	730.00	-97.81	161.00	-30.36	2009094	22	9447	2751 2363 2291 2482 5283
MSTRG.32613.6	HOOK3	hsa-miR-30e-5p	730.00	-53.18	156.00	-14.00	375402	22	9447	4513 556 969 8435 9038
MSTRG.32613.6	HOOK3	hsa-miR-6771-5p	729.00	-143.16	150.00	-31.53	2901150	22	9447	8310 5923 300 700 6025
MSTRG.32613.6	HOOK3	hsa-miR-3143	729.00	-67.08	148.00	-16.81	1400874	25	9447	5425 6543 775 1806 5261
MSTRG.32613.6	HOOK3	hsa-miR-373-5p	729.00	-58.99	154.00	-14.95	415950	22	9447	4547 7702 3141 5803 8076
MSTRG.32613.6	HOOK3	hsa-miR-6760-5p	728.00	-100.70	161.00	-26.31	2872374	23	9447	2360 2282 6613 5404 7076
MSTRG.32613.6	HOOK3	hsa-miR-5585-3p	728.00	-93.40	151.00	-35.15	2587230	22	9447	6795 7150 8161 4419 3116
MSTRG.32613.6	HOOK3	hsa-miR-26a-1-3p	728.00	-62.35	156.00	-16.00	53634	22	9447	6283 1047 1441 6440 6634
MSTRG.32613.6	HOOK3	hsa-miR-30b-5p	728.00	-49.84	155.00	-14.19	231522	22	9447	4512 556 8435 969 9038
MSTRG.32613.6	HOOK3	hsa-miR-4509	727.00	-83.81	152.00	-19.29	2007786	22	9447	755 9219 1024 2677 5549
MSTRG.32613.6	HOOK3	hsa-miR-513a-3p	727.00	-54.23	155.00	-11.49	685398	23	9447	9137 940 1729 1180 6293
MSTRG.32613.6	HOOK3	hsa-miR-513c-3p	727.00	-51.77	155.00	-11.34	1267458	23	9447	9137 940 1729 1180 6293
MSTRG.32613.6	HOOK3	hsa-miR-26a-2-3p	726.00	-46.06	157.00	-12.08	378018	22	9447	6283 9327 6634 1442 1047
MSTRG.32613.6	HOOK3	hsa-miR-6778-5p	725.00	-133.34	151.00	-33.34	2919462	22	9447	6493 5905 8181 464 2624
MSTRG.32613.6	HOOK3	hsa-miR-3174	725.00	-104.12	148.00	-24.12	1466274	23	9447	57 9233 5871 284 647
MSTRG.32613.6	HOOK3	hsa-miR-4495	725.00	-48.21	150.00	-11.23	1986858	21	9447	559 5398 4195 3000 8898
MSTRG.32613.6	HOOK3	hsa-miR-508-5p	724.00	-99.31	152.00	-24.47	690630	23	9447	5844 623 2405 5489 8719
MSTRG.32613.6	HOOK3	hsa-miR-6844	724.00	-45.94	152.00	-12.56	3093426	21	9447	2550 9427 7341 1427 4317
MSTRG.32613.6	HOOK3	hsa-miR-548ax	721.00	-57.03	154.00	-13.43	2619930	22	9447	2853 5210 4127 206 5044
MSTRG.32613.6	HOOK3	hsa-miR-1270	720.00	-90.65	150.00	-20.98	1221678	23	9447	7066 7489 4164 6777 126
MSTRG.32613.6	HOOK3	hsa-miR-200b-5p	719.00	-91.43	151.00	-20.27	214518	22	9447	79 3249 7207 9133 4183
MSTRG.32613.6	HOOK3	hsa-miR-1244	719.00	-83.01	148.00	-21.98	1178514	26	9447	6269 2842 45 4117 7144
MSTRG.32613.6	HOOK3	hsa-miR-548s	718.00	-74.73	148.00	-17.11	1361634	23	9447	9342 8259 415 2573 6106
MSTRG.32613.6	HOOK3	hsa-miR-6722-3p	717.00	-133.28	150.00	-28.13	2778198	22	9447	293 7255 683 2467 6384
MSTRG.32613.6	HOOK3	hsa-miR-33a-3p	717.00	-33.98	147.00	-9.71	74562	22	9447	7582 957 3931 6308 7431
MSTRG.32613.6	HOOK3	hsa-miR-4670-3p	716.00	-62.29	146.00	-22.32	2156898	22	9447	6860 7869 6600 7497 5593
MSTRG.32613.6	HOOK3	hsa-miR-4662a-3p	716.00	-59.53	148.00	-15.80	2132046	22	9447	2279 3322 1604 7486 7882
MSTRG.32613.6	HOOK3	hsa-miR-6508-5p	716.00	-51.85	145.00	-10.90	2738958	21	9447	8484 3774 5977 8235 9192
MSTRG.32613.6	HOOK3	hsa-miR-6512-3p	713.00	-99.44	146.00	-24.03	2750730	22	9447	5845 5368 622 2406 8105
MSTRG.32613.6	HOOK3	hsa-miR-3160-5p	713.00	-71.22	147.00	-16.95	1440114	22	9447	1036 8642 2961 5636 5352
MSTRG.32613.6	HOOK3	hsa-miR-4760-3p	713.00	-51.94	145.00	-14.77	2366178	22	9447	8562 67 5388 8790 8894
MSTRG.32613.6	HOOK3	hsa-miR-4723-5p	712.00	-99.35	147.00	-22.07	2273310	24	9447	2362 221 2750 2395 5285
MSTRG.32613.6	HOOK3	hsa-let-7f-5p	712.00	-88.70	145.00	-19.70	14394	22	9447	322 688 2279 2471 8169
MSTRG.32613.6	HOOK3	hsa-miR-940	712.00	-85.58	149.00	-20.49	1083030	21	9447	2472 323 688 8169 5559
MSTRG.32613.6	HOOK3	hsa-miR-6086	711.00	-135.32	148.00	-27.62	2686638	20	9447	8137 330 695 8176 5920
MSTRG.32613.6	HOOK3	hsa-miR-7843-3p	711.00	-84.08	143.00	-18.67	3294858	22	9447	769 8248 3450 4972 2562
MSTRG.32613.6	HOOK3	hsa-miR-135b-5p	709.00	-70.85	145.00	-22.81	463038	23	9447	1039 4695 2182 5443 5638
MSTRG.32613.6	HOOK3	hsa-miR-616-5p	703.00	-40.90	142.00	-11.63	834510	22	9447	3142 7702 4547 5803 8076
MSTRG.32613.6	HOOK3	hsa-miR-7977	702.00	-65.98	142.00	-13.77	3327558	18	9447	347 847 2639 6070 8326
MSTRG.32613.12	HOOK3	hsa-miR-3662	3006.00	-235.73	170.00	-18.89	1703023	24	11334	865 185 5200 6432 11124 5217 7108 4660 2754 8931 5444 9958 3199 4040 260 7164 9616 8912 237 8820
MSTRG.32613.12	HOOK3	hsa-miR-5787	2219.00	-425.60	158.00	-32.17	2659171	20	11334	3528 2633 3483 7942 4554 2983 3348 10065 8597 9124 7807 3160 2245 2548 9036
MSTRG.32613.12	HOOK3	hsa-miR-4775	1933.00	-109.52	161.00	-15.47	2397571	22	11334	8396 810 2123 1910 5189 8562 8809 7396 4444 4715 6798 6955 11223
MSTRG.32613.12	HOOK3	hsa-miR-548b-5p	1912.00	-156.66	172.00	-18.52	783499	22	11334	4743 6934 901 7283 9617 5295 5191 6430 7165 6341 8859 1225 6016
MSTRG.32613.12	HOOK3	hsa-miR-6884-5p	1845.00	-268.91	161.00	-27.20	3196759	22	11334	3346 2982 10064 4629 3481 4554 7940 7808 7767 2943 3115 10264
MSTRG.32613.12	HOOK3	hsa-miR-1277-5p	1752.00	-136.50	156.00	-17.95	1233451	24	11334	11197 11208 7119 5992 6393 8878 9484 11173 1348 10758 6674 7033
MSTRG.32613.12	HOOK3	hsa-miR-3929	1713.00	-251.16	169.00	-29.35	1806355	23	11334	3481 3113 7940 7805 4479 2982 3347 10064 10196 4629 2941
MSTRG.32613.12	HOOK3	hsa-miR-485-5p	1680.00	-208.27	157.00	-22.52	538903	22	11334	2983 3348 10065 7767 4552 2946 3483 7807 7942 3527 4629
MSTRG.32613.12	HOOK3	hsa-miR-548i	1624.00	-123.06	172.00	-14.21	1237375	22	11334	4743 6938 7284 6017 5192 145 901 5296 6342 259 3201
MSTRG.32613.12	HOOK3	hsa-miR-548as-5p	1617.00	-134.39	172.00	-16.59	2562379	22	11334	4743 6934 901 7284 6017 9617 5192 144 261 6342 8860
MSTRG.32613.12	HOOK3	hsa-miR-548d-5p	1500.00	-119.58	180.00	-18.07	901219	22	11334	4743 6934 6342 7283 9617 6430 5192 6016 901 1225
MSTRG.32613.12	HOOK3	hsa-miR-548ab	1500.00	-118.89	177.00	-15.62	1844287	22	11334	4744 6934 5192 7284 6342 6017 9617 901 259 7100
MSTRG.32613.12	HOOK3	hsa-miR-3192-5p	1496.00	-283.41	168.00	-35.73	1505515	23	11334	3485 10033 10068 7778 3316 7944 2954 4557 3121 5568
MSTRG.32613.12	HOOK3	hsa-miR-548n	1492.00	-97.06	182.00	-14.93	1209907	22	11334	4745 7285 322 260 1978 8909 6935 146 703 3678
MSTRG.32613.12	HOOK3	hsa-miR-548a-5p	1483.00	-107.56	171.00	-14.99	809659	22	11334	4743 9617 6934 261 7284 144 6016 7166 901 5295
MSTRG.32613.12	HOOK3	hsa-miR-3916	1458.00	-179.90	155.00	-25.21	1778887	26	11334	2811 149 8374 9253 5654 7670 9644 4560 3769 5490
MSTRG.32613.12	HOOK3	hsa-miR-4307	1436.00	-79.61	151.00	-14.83	1551295	19	11334	5589 5824 11048 9484 6424 8665 2696 714 1419 5847
MSTRG.32613.12	HOOK3	hsa-miR-1273h-5p	1406.00	-253.04	167.00	-39.27	3298783	21	11334	10037 7779 2955 3120 10069 3487 7946 3320 5105
MSTRG.32613.12	HOOK3	hsa-miR-4668-5p	1374.00	-127.92	162.00	-20.23	2149051	23	11334	2872 10545 8965 1114 4050 7172 8377 11247 7677
MSTRG.32613.12	HOOK3	hsa-miR-7851-3p	1367.00	-247.69	184.00	-34.43	3313171	22	11334	10039 2957 3322 10071 3272 3489 6880 2907 7731
MSTRG.32613.12	HOOK3	hsa-miR-153-5p	1351.00	-98.55	163.00	-16.60	278611	22	11334	8682 4650 11267 2123 10869 295 7566 277 646
MSTRG.32613.12	HOOK3	hsa-miR-548ay-5p	1346.00	-105.93	175.00	-18.07	2712799	21	11334	4744 6935 7284 9618 6431 6343 902 6017 1226
MSTRG.32613.12	HOOK3	hsa-miR-190a-3p	1340.00	-70.98	154.00	-10.69	323083	21	11334	7061 11185 1276 932 9433 5997 8018 11210 5740
MSTRG.32613.12	HOOK3	hsa-miR-5582-3p	1336.00	-95.57	155.00	-18.35	2579383	22	11334	8788 5396 9424 5545 8609 5035 8024 6034 5944
MSTRG.32613.12	HOOK3	hsa-miR-577	1332.00	-87.19	156.00	-13.39	761263	21	11334	9376 8912 4840 5449 9946 10255 6567 7046 5752
MSTRG.32613.12	HOOK3	hsa-miR-3163	1321.00	-97.73	155.00	-16.16	1446655	22	11334	7042 3611 4399 8934 5197 6597 244 5750 2723
MSTRG.32613.12	HOOK3	hsa-miR-6848-5p	1313.00	-253.89	152.00	-31.49	3102583	23	11334	7807 3483 7942 7769 2768 2983 3348 4553 10065
MSTRG.32613.12	HOOK3	hsa-miR-4739	1296.00	-268.42	153.00	-32.89	2312551	25	11334	3313 7186 10029 2948 7772 10066 3482 4637 7941
MSTRG.32613.12	HOOK3	hsa-miR-6846-5p	1295.00	-241.29	148.00	-31.32	3097351	22	11334	3484 7943 7768 7807 2985 3350 10067 4556 3116
MSTRG.32613.12	HOOK3	hsa-miR-30b-3p	1221.00	-181.03	168.00	-29.13	232831	22	11334	10036 3118 7778 3486 7945 10068 3320 2954
MSTRG.32613.12	HOOK3	hsa-miR-590-3p	1221.00	-56.70	165.00	-11.26	793963	21	11334	726 6952 3562 3707 8565 2332 10463 8994
MSTRG.32613.12	HOOK3	hsa-miR-548aq-5p	1214.00	-98.58	172.00	-15.21	2557147	22	11334	4743 6934 7283 6017 5295 6428 145 6340
MSTRG.32613.12	HOOK3	hsa-miR-548w	1198.00	-100.76	172.00	-16.35	1478047	23	11334	4742 6933 7282 5294 6341 900 260 6430
MSTRG.32613.12	HOOK3	hsa-miR-6831-5p	1197.00	-185.28	170.00	-27.32	3058111	24	11334	7183 1127 3100 8264 1939 2944 5452 3553
MSTRG.32613.12	HOOK3	hsa-miR-4459	1194.00	-208.58	171.00	-33.61	1918843	22	11334	3350 10201 7452 208 4557 2954 7810 9388
MSTRG.32613.12	HOOK3	hsa-miR-545-5p	1191.00	-91.90	165.00	-16.82	710251	22	11334	7093 7128 9444 10321 11123 8704 10930 10950
MSTRG.32613.12	HOOK3	hsa-miR-548ae-5p	1190.00	-93.06	170.00	-15.94	1883527	20	11334	4745 6936 7285 9619 6432 903 1227 6018
MSTRG.32613.12	HOOK3	hsa-miR-548ad-5p	1190.00	-93.06	170.00	-15.94	1869139	20	11334	4745 6936 7285 9619 6432 903 1227 6018
MSTRG.32613.12	HOOK3	hsa-miR-3145-3p	1189.00	-97.14	175.00	-16.34	1407415	24	11334	10296 1297 9479 6327 8441 4617 8482 520
MSTRG.32613.12	HOOK3	hsa-miR-548ar-5p	1187.00	-83.93	167.00	-15.17	2559763	21	11334	4744 6935 7285 902 5296 6018 9618 3202
MSTRG.32613.12	HOOK3	hsa-miR-4478	1183.00	-180.99	155.00	-27.56	1952851	17	11334	7811 3487 7946 2988 3353 10070 4633 4484
MSTRG.32613.12	HOOK3	hsa-miR-5692a	1182.00	-79.38	165.00	-15.04	2631703	22	11334	6696 3198 636 7089 5193 7164 734 9616
MSTRG.32613.12	HOOK3	hsa-miR-4419b	1179.00	-157.27	154.00	-22.39	1992091	18	11334	4633 2986 3351 10068 7808 3486 4483 7945
MSTRG.32613.12	HOOK3	hsa-miR-4768-3p	1179.00	-131.11	162.00	-21.62	2384491	20	11334	3458 4636 210 10173 2975 3340 7201 10057
MSTRG.32613.12	HOOK3	hsa-miR-302b-3p	1176.00	-105.54	160.00	-17.78	393715	23	11334	7142 1263 2315 4113 9857 10911 8693 2413
MSTRG.32613.12	HOOK3	hsa-miR-1273g-3p	1175.00	-207.08	195.00	-41.57	2524447	21	11334	3286 7745 10005 3937 2393 2921 5075
MSTRG.32613.12	HOOK3	hsa-miR-4461	1175.00	-148.84	153.00	-27.76	1921459	23	11334	3081 3449 5421 2271 1051 8901 7077 10164
MSTRG.32613.12	HOOK3	hsa-miR-4677-5p	1174.00	-109.06	160.00	-16.52	2168671	22	11334	6122 120 4094 3702 8892 8725 4908 8175
MSTRG.32613.12	HOOK3	hsa-miR-3689c	1173.00	-187.09	158.00	-29.24	1954159	22	11334	10037 3487 7946 10069 1018 3119 3320 7779
MSTRG.32613.12	HOOK3	hsa-miR-3689b-3p	1173.00	-187.09	158.00	-29.24	1764499	22	11334	10037 3487 7946 10069 1018 3119 3320 7779
MSTRG.32613.12	HOOK3	hsa-miR-5697	1171.00	-130.74	151.00	-20.63	2639551	22	11334	6018 2163 4257 1500 2552 9495 6445 6817
MSTRG.32613.12	HOOK3	hsa-miR-3976	1167.00	-104.39	153.00	-18.15	2069263	24	11334	5206 2816 5451 2759 3775 236 1001 1529
MSTRG.32613.12	HOOK3	hsa-miR-3159	1158.00	-134.03	156.00	-25.76	1438807	22	11334	4513 2407 4148 248 3540 8819 9586 10714
MSTRG.32613.12	HOOK3	hsa-miR-6507-5p	1152.00	-94.87	150.00	-15.66	2736343	21	11334	5351 5043 260 413 1977 5214 1002 10764
MSTRG.32613.12	HOOK3	hsa-miR-377-5p	1146.00	-143.95	154.00	-21.69	425107	22	11334	10025 5260 7807 2983 3348 3483 7942 10065
MSTRG.32613.12	HOOK3	hsa-miR-7161-3p	1142.00	-174.43	148.00	-32.48	3275239	28	11334	7223 7552 9090 1903 2220 12 684 11227
MSTRG.32613.12	HOOK3	hsa-miR-548u	1065.00	-77.39	164.00	-17.35	1402183	23	11334	1376 7065 4699 10733 951 5035 4022
MSTRG.32613.12	HOOK3	hsa-miR-570-3p	1062.00	-69.89	163.00	-12.98	749491	22	11334	4049 6046 5975 495 7669 1488 11269
MSTRG.32613.12	HOOK3	hsa-miR-548j-5p	1061.00	-83.50	172.00	-14.76	1145815	22	11334	4743 6934 7283 6342 6016 900 9617
MSTRG.32613.12	HOOK3	hsa-miR-548am-5p	1060.00	-86.99	180.00	-18.03	2049643	22	11334	4743 6934 6342 7283 6016 901 5295
MSTRG.32613.12	HOOK3	hsa-miR-548o-5p	1060.00	-86.99	180.00	-18.03	1840363	22	11334	4743 6934 6342 7283 6016 901 5295
MSTRG.32613.12	HOOK3	hsa-miR-548c-5p	1060.00	-86.99	180.00	-18.03	837127	22	11334	4743 6934 6342 7283 6016 901 5295
MSTRG.32613.12	HOOK3	hsa-miR-4657	1053.00	-132.69	164.00	-21.91	2121583	23	11334	906 5868 10839 5784 1339 8068 4857
MSTRG.32613.12	HOOK3	hsa-miR-3121-3p	1051.00	-82.39	164.00	-14.85	1355095	22	11334	2761 4254 9954 5211 242 7045 8217
MSTRG.32613.12	HOOK3	hsa-miR-548au-5p	1049.00	-85.51	175.00	-18.03	2593771	21	11334	4744 6935 7284 6343 902 5296 6018
MSTRG.32613.12	HOOK3	hsa-miR-374c-5p	1046.00	-71.06	164.00	-18.94	1829899	22	11334	9407 9487 483 5793 3575 10614 6298
MSTRG.32613.12	HOOK3	hsa-miR-619-5p	1042.00	-212.49	192.00	-45.19	842359	22	11334	4515 9033 2157 2409 2545 2022
MSTRG.32613.12	HOOK3	hsa-miR-8067	1035.00	-66.24	156.00	-15.60	3349795	22	11334	10373 5452 5665 3407 7866 10124 4324
MSTRG.32613.12	HOOK3	hsa-miR-302a-3p	1032.00	-98.11	161.00	-15.91	354475	23	11334	7144 1263 8692 2412 2315 4113 10913
MSTRG.32613.12	HOOK3	hsa-miR-548ah-3p	1030.00	-63.33	160.00	-17.71	1907071	22	11334	5036 9298 5397 5545 236 5948 8793
MSTRG.32613.12	HOOK3	hsa-miR-548am-3p	1030.00	-60.67	160.00	-17.44	2050951	22	11334	5036 9298 5397 5545 236 5948 8793
MSTRG.32613.12	HOOK3	hsa-miR-3613-3p	1029.00	-61.03	161.00	-14.25	1655935	24	11334	3240 9300 1440 149 8373 1402 3397
MSTRG.32613.12	HOOK3	hsa-miR-7160-5p	1028.00	-136.67	150.00	-21.21	3279163	21	11334	7805 3347 3484 7943 2981 10063 7922
MSTRG.32613.12	HOOK3	hsa-miR-26b-5p	1028.00	-99.23	169.00	-19.80	54943	21	11334	6019 8132 637 2580 9498 6829 9843
MSTRG.32613.12	HOOK3	hsa-miR-4698	1027.00	-75.89	156.00	-13.85	2213143	23	11334	2755 6435 190 3612 5220 240 10792
MSTRG.32613.12	HOOK3	hsa-miR-371b-5p	1025.00	-81.32	152.00	-15.36	2346559	22	11334	191 9591 7693 5031 9967 1406 6436
MSTRG.32613.12	HOOK3	hsa-miR-6783-5p	1024.00	-117.41	153.00	-20.68	2932543	22	11334	8969 9327 7179 10055 202 7637 7173
MSTRG.32613.12	HOOK3	hsa-miR-548aq-3p	1023.00	-62.43	164.00	-16.86	2558455	22	11334	5036 9293 5398 5545 5948 8793 10396
MSTRG.32613.12	HOOK3	hsa-miR-329-5p	1020.00	-96.80	148.00	-23.23	517975	23	11334	4102 5819 11060 5584 725 4688 3664
MSTRG.32613.12	HOOK3	hsa-miR-559	1019.00	-80.59	153.00	-17.33	732487	21	11334	6935 7281 9616 540 4744 5495 3200
MSTRG.32613.12	HOOK3	hsa-miR-8087	1015.00	-105.36	156.00	-24.41	3375955	23	11334	4696 4021 8340 5396 2742 1376 9424
MSTRG.32613.12	HOOK3	hsa-miR-4495	1014.00	-61.21	150.00	-11.23	1986859	21	11334	3213 7288 1227 6085 1749 4890 10788
MSTRG.32613.12	HOOK3	hsa-miR-651-3p	1013.00	-69.50	149.00	-14.31	897295	22	11334	324 3230 4053 4564 8054 11107 8886
MSTRG.32613.12	HOOK3	hsa-miR-580-3p	1011.00	-89.01	148.00	-16.38	767803	22	11334	3797 3542 2752 5043 1583 5421 8903
MSTRG.32613.12	HOOK3	hsa-miR-4428	1009.00	-130.02	155.00	-20.80	1865215	22	11334	7297 4053 3455 4564 229 7185 9775
MSTRG.32613.12	HOOK3	hsa-miR-3148	1009.00	-76.71	152.00	-15.00	1413955	22	11334	8964 2874 10545 10917 2808 5399 8376
MSTRG.32613.12	HOOK3	hsa-miR-4760-3p	1006.00	-73.04	153.00	-14.77	2366179	22	11334	372 10452 2721 7278 10680 1240 10784
MSTRG.32613.12	HOOK3	hsa-miR-1244	1005.00	-117.20	148.00	-21.98	1178515	26	11334	8159 2156 4732 2699 1968 6007 9034
MSTRG.32613.12	HOOK3	hsa-miR-3609	1004.00	-89.82	147.00	-17.17	1649395	24	11334	5200 3169 7164 11124 2865 185 4660
MSTRG.32613.12	HOOK3	hsa-miR-1285-3p	943.00	-148.58	192.00	-36.36	1149739	22	11334	7729 8709 10153 3070 5517 7985
MSTRG.32613.12	HOOK3	hsa-miR-548bb-5p	921.00	-70.16	172.00	-15.02	3382495	22	11334	4743 6934 7282 6342 900 10275
MSTRG.32613.12	HOOK3	hsa-miR-378c	918.00	-125.43	167.00	-27.27	1534291	25	11334	4794 1135 11052 1510 7235 9733
MSTRG.32613.12	HOOK3	hsa-miR-363-5p	913.00	-140.16	173.00	-32.57	384559	22	11334	3471 3103 7931 10721 10186 5618
MSTRG.32613.12	HOOK3	hsa-miR-203a-3p	913.00	-93.21	169.00	-23.29	172663	22	11334	8602 3613 125 5781 9322 8667
MSTRG.32613.12	HOOK3	hsa-miR-589-3p	911.00	-107.36	169.00	-28.33	788731	24	11334	8208 10673 2726 9799 4539 8435
MSTRG.32613.12	HOOK3	hsa-miR-6745	907.00	-145.80	161.00	-27.21	2834443	21	11334	5618 3471 10923 7928 3103 1940
MSTRG.32613.12	HOOK3	hsa-miR-6780a-5p	907.00	-134.95	156.00	-25.37	2924695	23	11334	3484 7943 8382 10066 10033 3116
MSTRG.32613.12	HOOK3	hsa-miR-3065-5p	905.00	-79.52	166.00	-18.27	1487203	23	11334	4401 4996 1667 5498 969 9619
MSTRG.32613.12	HOOK3	hsa-miR-655-3p	905.00	-52.35	157.00	-11.54	919531	22	11334	9408 483 5791 9487 3572 6298
MSTRG.32613.12	HOOK3	hsa-miR-4695-5p	904.00	-170.63	157.00	-32.10	2206603	22	11334	4555 10196 3349 7454 2955 7767
MSTRG.32613.12	HOOK3	hsa-miR-4722-5p	904.00	-156.91	156.00	-28.31	2269387	23	11334	4633 3334 2973 3352 10051 10198
MSTRG.32613.12	HOOK3	hsa-miR-4477a	904.00	-53.67	162.00	-9.70	1950235	22	11334	8948 7058 7083 1051 1469 1007
MSTRG.32613.12	HOOK3	hsa-miR-548ak	903.00	-72.29	167.00	-16.61	1962007	21	11334	4744 6935 7284 902 5296 6343
MSTRG.32613.12	HOOK3	hsa-miR-95-5p	900.00	-55.68	178.00	-19.08	82411	21	11334	8705 5514 415 4413 9943 1226
MSTRG.32613.12	HOOK3	hsa-miR-6878-5p	899.00	-120.86	163.00	-23.21	3181063	23	11334	7794 10052 2970 8966 2872 8379
MSTRG.32613.12	HOOK3	hsa-miR-302c-3p	899.00	-88.26	164.00	-19.41	396331	23	11334	7142 1263 2315 9857 2413 8698
MSTRG.32613.12	HOOK3	hsa-miR-6765-5p	897.00	-169.94	158.00	-30.62	2885455	25	11334	3472 3343 10014 7934 3314 10058
MSTRG.32613.12	HOOK3	hsa-miR-4656	896.00	-166.42	156.00	-32.97	2120275	23	11334	2982 3347 10064 3482 7941 7806
MSTRG.32613.12	HOOK3	hsa-miR-3646	896.00	-56.26	153.00	-13.85	1680787	22	11334	1519 2753 6432 5219 1310 7045
MSTRG.32613.12	HOOK3	hsa-miR-641	895.00	-89.24	156.00	-18.57	881599	24	11334	7050 10653 9926 442 6601 7293
MSTRG.32613.12	HOOK3	hsa-miR-4252	894.00	-128.28	155.00	-24.28	1585303	19	11334	10006 8592 3287 7746 2394 5076
MSTRG.32613.12	HOOK3	hsa-miR-373-5p	894.00	-80.93	165.00	-21.94	415951	22	11334	189 6437 9592 5031 7693 9966
MSTRG.32613.12	HOOK3	hsa-miR-3133	894.00	-62.02	161.00	-14.47	1378639	22	11334	1002 564 1528 837 8965 11089
MSTRG.32613.12	HOOK3	hsa-miR-548l	893.00	-70.77	162.00	-13.60	1166743	22	11334	3676 8908 8130 321 102 4743
MSTRG.32613.12	HOOK3	hsa-miR-302d-3p	891.00	-82.22	164.00	-16.58	398947	23	11334	7142 1263 2412 2315 8698 10911
MSTRG.32613.12	HOOK3	hsa-miR-7-2-3p	891.00	-48.32	154.00	-12.61	142579	22	11334	1146 1668 5897 8211 1198 989
MSTRG.32613.12	HOOK3	hsa-miR-6134	890.00	-125.82	159.00	-25.26	2707567	19	11334	7779 7804 3112 10037 9343 10926
MSTRG.32613.12	HOOK3	hsa-miR-4259	890.00	-120.26	157.00	-21.55	1577455	22	11334	7849 10633 2546 3390 9035 1970
MSTRG.32613.12	HOOK3	hsa-miR-6089	888.00	-205.31	171.00	-41.48	2690563	24	11334	3113 10197 6731 2943 10030 7805
MSTRG.32613.12	HOOK3	hsa-miR-6779-5p	887.00	-150.30	152.00	-28.04	2922079	21	11334	10039 3116 3489 7948 10071 3322
MSTRG.32613.12	HOOK3	hsa-miR-224-3p	887.00	-68.97	157.00	-17.21	213211	23	11334	10420 866 4246 2026 5777 10945
MSTRG.32613.12	HOOK3	hsa-miR-340-5p	884.00	-70.07	156.00	-16.74	443419	22	11334	666 7070 8910 1527 5385 10354
MSTRG.32613.12	HOOK3	hsa-miR-548c-3p	884.00	-45.37	155.00	-9.79	838435	22	11334	1614 1583 11080 1439 8768 382
MSTRG.32613.12	HOOK3	hsa-miR-548ap-5p	883.00	-67.34	157.00	-14.27	2493055	19	11334	4746 6937 7286 6019 903 9620
MSTRG.32613.12	HOOK3	hsa-miR-340-3p	882.00	-101.07	152.00	-19.15	444727	22	11334	3418 9971 10133 3050 2885 2613
MSTRG.32613.12	HOOK3	hsa-miR-7-1-3p	882.00	-49.07	161.00	-12.73	141271	22	11334	8211 1146 1668 1198 5897 984
MSTRG.32613.12	HOOK3	hsa-miR-3064-5p	880.00	-132.85	160.00	-25.68	2307319	21	11334	2382 3439 41 4871 10106 136
MSTRG.32613.12	HOOK3	hsa-miR-5706	880.00	-113.24	163.00	-25.60	2653939	22	11334	4147 4461 6558 4783 3439 10346
MSTRG.32613.12	HOOK3	hsa-miR-548e-3p	877.00	-75.76	151.00	-22.30	1144507	22	11334	5544 5522 6631 10394 4585 9297
MSTRG.32613.12	HOOK3	hsa-miR-4477b	877.00	-67.68	161.00	-17.97	1951543	22	11334	7299 4339 9929 7430 4211 8946
MSTRG.32613.12	HOOK3	hsa-miR-5584-5p	876.00	-81.59	154.00	-16.51	2583307	22	11334	7172 4564 4050 8964 3776 157
MSTRG.32613.12	HOOK3	hsa-miR-3689a-3p	875.00	-126.70	150.00	-27.05	1750111	22	11334	10037 3487 7946 10069 3119 1018
MSTRG.32613.12	HOOK3	hsa-miR-548ae-3p	875.00	-46.33	159.00	-11.10	1882219	21	11334	5037 9294 5399 5949 8794 10397
MSTRG.32613.12	HOOK3	hsa-miR-548aj-3p	875.00	-45.75	159.00	-11.10	1930615	21	11334	5037 9294 5399 5949 8794 10397
MSTRG.32613.12	HOOK3	hsa-miR-664a-3p	874.00	-81.87	152.00	-20.77	1256995	23	11334	374 10450 2717 765 1827 647
MSTRG.32613.12	HOOK3	hsa-miR-4670-3p	873.00	-73.48	157.00	-22.32	2156899	22	11334	1078 8750 9759 8490 9387 7483
MSTRG.32613.12	HOOK3	hsa-miR-5197-3p	872.00	-83.36	151.00	-18.98	2547991	23	11334	343 5703 159 8260 3548 6025
MSTRG.32613.12	HOOK3	hsa-miR-548g-3p	869.00	-71.52	147.00	-16.52	1204675	22	11334	5543 8578 9295 4584 11296 6630
MSTRG.32613.12	HOOK3	hsa-miR-450b-5p	869.00	-63.03	152.00	-15.09	1009783	22	11334	1212 6950 571 11310 798 10739
MSTRG.32613.12	HOOK3	hsa-miR-548ax	866.00	-66.96	154.00	-13.43	2619931	22	11334	4743 736 7100 6017 2860 6934
MSTRG.32613.12	HOOK3	hsa-miR-548x-3p	866.00	-47.07	154.00	-11.10	1515979	20	11334	5038 5400 9300 5950 8795 10398
MSTRG.32613.12	HOOK3	hsa-miR-5001-5p	865.00	-138.49	150.00	-25.46	2474743	24	11334	10239 2241 2077 2630 3524 9119
MSTRG.32613.12	HOOK3	hsa-miR-578	865.00	-78.93	152.00	-17.10	762571	21	11334	9879 120 4035 6186 2646 7524
MSTRG.32613.12	HOOK3	hsa-miR-548e-5p	864.00	-63.91	150.00	-13.02	1143199	22	11334	8373 4953 4995 8237 9640 4744
MSTRG.32613.12	HOOK3	hsa-miR-1252-5p	862.00	-74.22	151.00	-14.02	1250455	22	11334	4052 1621 5661 11104 384 5493
MSTRG.32613.12	HOOK3	hsa-miR-383-3p	858.00	-104.29	147.00	-20.16	442111	19	11334	3499 4527 10210 3129 7956 10894
MSTRG.32613.12	HOOK3	hsa-miR-33a-3p	857.00	-38.64	147.00	-9.71	74563	22	11334	9472 3611 5821 8198 1417 9321
MSTRG.32613.12	HOOK3	hsa-miR-1233-5p	856.00	-147.87	148.00	-28.31	1118347	22	11334	10069 2785 3119 7798 3487 7946
MSTRG.32613.12	HOOK3	hsa-miR-4735-5p	856.00	-50.22	145.00	-14.58	2302087	22	11334	5230 8389 1427 4356 812 2125
MSTRG.32613.12	HOOK3	hsa-miR-550a-5p	850.00	-119.46	147.00	-22.01	790039	23	11334	3952 10088 618 2433 3138 7596
MSTRG.32613.12	HOOK3	hsa-miR-4649-3p	846.00	-89.85	146.00	-18.87	2105887	21	11334	11015 2980 3345 3480 7939 10062
MSTRG.32613.12	HOOK3	hsa-miR-616-5p	843.00	-48.23	142.00	-11.63	834511	22	11334	5032 9592 190 6437 7693 9966
MSTRG.32613.12	HOOK3	hsa-miR-1303	795.00	-112.51	191.00	-37.24	1169359	22	11334	9151 2494 8479 2108 4921
MSTRG.32613.12	HOOK3	hsa-miR-566	780.00	-157.91	168.00	-35.62	740335	19	11334	3376 3011 7835 3511 4539
MSTRG.32613.12	HOOK3	hsa-miR-1268b	778.00	-164.72	180.00	-41.61	1841671	20	11334	7847 3388 3155 3523 7985
MSTRG.32613.12	HOOK3	hsa-miR-1268a	775.00	-156.45	180.00	-39.82	1219063	18	11334	7849 3390 3157 3525 7987
MSTRG.32613.12	HOOK3	hsa-miR-1273e	772.00	-106.27	176.00	-28.97	1697791	22	11334	2964 9670 10046 9734 7788
MSTRG.32613.12	HOOK3	hsa-miR-1827	772.00	-90.58	159.00	-20.61	1287079	18	11334	3346 2980 10063 7452 2956
MSTRG.32613.12	HOOK3	hsa-miR-4682	770.00	-121.55	171.00	-25.78	2177827	23	11334	7660 133 10341 2195 7993
MSTRG.32613.12	HOOK3	hsa-miR-6516-5p	770.00	-96.52	163.00	-23.73	3301399	22	11334	1887 7130 9117 10025 3305
MSTRG.32613.12	HOOK3	hsa-miR-373-3p	766.00	-79.57	172.00	-20.66	417259	23	11334	7142 2412 1263 8697 10913
MSTRG.32613.12	HOOK3	hsa-miR-6504-3p	765.00	-91.62	168.00	-23.04	2729803	20	11334	4398 2152 4510 2540 3883
MSTRG.32613.12	HOOK3	hsa-miR-378a-3p	762.00	-93.43	164.00	-23.34	429031	22	11334	4797 1138 11055 1511 7235
MSTRG.32613.12	HOOK3	hsa-miR-548y	762.00	-46.47	164.00	-12.73	1815511	22	11334	4743 6934 7283 7166 6017
MSTRG.32613.12	HOOK3	hsa-miR-1271-3p	758.00	-104.44	159.00	-26.07	964003	22	11334	10091 7599 3952 3141 2435
MSTRG.32613.12	HOOK3	hsa-miR-93-5p	758.00	-85.68	161.00	-21.06	79795	23	11334	8700 7141 2412 1265 9860
MSTRG.32613.12	HOOK3	hsa-miR-7161-5p	758.00	-77.54	160.00	-20.62	3273931	23	11334	10734 1378 7063 4697 9300
MSTRG.32613.12	HOOK3	hsa-miR-372-3p	756.00	-87.49	167.00	-20.15	414643	23	11334	7142 2412 8693 10913 1267
MSTRG.32613.12	HOOK3	hsa-miR-6720-5p	755.00	-136.96	161.00	-31.44	2772967	23	11334	9996 3276 7734 2825 3020
MSTRG.32613.12	HOOK3	hsa-miR-17-3p	755.00	-101.67	154.00	-24.79	24859	22	11334	10084 7764 2212 2941 7502
MSTRG.32613.12	HOOK3	hsa-miR-6849-3p	754.00	-99.62	156.00	-22.80	3106507	22	11334	3076 3275 9992 7735 7901
MSTRG.32613.12	HOOK3	hsa-miR-6514-3p	754.00	-91.25	155.00	-20.69	2755963	21	11334	10222 7597 2433 3136 10089
MSTRG.32613.12	HOOK3	hsa-miR-378d	754.00	-89.73	164.00	-23.34	982315	20	11334	4799 1140 11057 1514 7237
MSTRG.32613.12	HOOK3	hsa-miR-6833-5p	753.00	-98.68	155.00	-24.44	3063343	22	11334	1950 4121 906 8614 1337
MSTRG.32613.12	HOOK3	hsa-miR-143-5p	752.00	-121.95	159.00	-30.88	266839	22	11334	2236 2624 10234 5099 9112
MSTRG.32613.12	HOOK3	hsa-miR-661	751.00	-112.74	154.00	-25.29	903835	24	11334	2905 24 2837 3270 7729
MSTRG.32613.12	HOOK3	hsa-miR-20b-3p	750.00	-97.04	155.00	-22.36	504895	22	11334	10218 3135 3367 3503 4531
MSTRG.32613.12	HOOK3	hsa-miR-197-5p	749.00	-128.96	159.00	-30.09	116419	23	11334	7185 1936 3099 2949 8265
MSTRG.32613.12	HOOK3	hsa-miR-4715-3p	749.00	-102.07	155.00	-24.70	2253691	23	11334	5690 9130 2141 3721 4499
MSTRG.32613.12	HOOK3	hsa-miR-541-5p	748.00	-80.33	167.00	-22.29	1021555	25	11334	9586 7336 5180 10248 8817
MSTRG.32613.12	HOOK3	hsa-miR-378f	747.00	-86.82	161.00	-20.43	1849519	20	11334	4799 1140 11057 7239 1514
MSTRG.32613.12	HOOK3	hsa-miR-580-5p	746.00	-61.32	155.00	-18.51	766495	22	11334	8942 1253 864 8929 6174
MSTRG.32613.12	HOOK3	hsa-miR-5699-3p	745.00	-102.60	157.00	-28.13	2643475	22	11334	7876 2431 7521 7594 9056
MSTRG.32613.12	HOOK3	hsa-miR-378b	745.00	-89.88	158.00	-21.25	1379947	19	11334	4802 1141 1515 11058 7240
MSTRG.32613.12	HOOK3	hsa-miR-6798-5p	744.00	-128.01	164.00	-35.29	2971783	23	11334	10549 8272 7452 3336 7634
MSTRG.32613.12	HOOK3	hsa-miR-5189-5p	744.00	-125.95	153.00	-30.45	2532295	24	11334	7726 3741 4485 7984 8703
MSTRG.32613.12	HOOK3	hsa-miR-422a	744.00	-89.30	164.00	-25.59	491815	22	11334	4797 11055 1138 7235 1757
MSTRG.32613.12	HOOK3	hsa-miR-548ba	744.00	-53.71	160.00	-14.84	3321019	22	11334	4743 7434 4720 6934 8639
MSTRG.32613.12	HOOK3	hsa-miR-378e	743.00	-89.21	159.00	-23.42	1842979	19	11334	4800 1141 11058 1515 7240
MSTRG.32613.12	HOOK3	hsa-miR-4803	743.00	-53.62	158.00	-15.73	2465587	21	11334	8141 4117 6948 1536 1349
MSTRG.32613.12	HOOK3	hsa-miR-766-3p	742.00	-115.80	152.00	-28.90	981007	22	11334	10609 3991 7732 9991 3277
MSTRG.32613.12	HOOK3	hsa-miR-1267	742.00	-65.09	161.00	-18.20	1217755	21	11334	5108 8695 1203 10263 7484
MSTRG.32613.12	HOOK3	hsa-miR-6871-5p	741.00	-120.67	156.00	-29.92	3162751	22	11334	3119 4558 8496 3487 7946
MSTRG.32613.12	HOOK3	hsa-miR-548t-3p	741.00	-59.71	157.00	-14.66	1396951	25	11334	1435 232 4582 7897 5030
MSTRG.32613.12	HOOK3	hsa-miR-548aa	741.00	-59.71	157.00	-14.66	1839055	25	11334	1435 232 4582 7897 5030
MSTRG.32613.12	HOOK3	hsa-miR-144-5p	740.00	-62.78	161.00	-15.42	269455	22	11334	9251 10905 11114 3254 1047
MSTRG.32613.12	HOOK3	hsa-miR-5011-5p	739.00	-67.89	151.00	-18.90	2503519	21	11334	1276 5739 8880 11183 6395
MSTRG.32613.12	HOOK3	hsa-miR-944	739.00	-34.46	152.00	-8.21	1089571	22	11334	6929 10481 393 5478 10368
MSTRG.32613.12	HOOK3	hsa-miR-455-5p	738.00	-90.75	153.00	-19.53	703711	22	11334	2433 10092 7749 9350 8621
MSTRG.32613.12	HOOK3	hsa-miR-6861-5p	737.00	-137.62	166.00	-34.28	3137899	22	11334	2801 7986 9041 26 7725
MSTRG.32613.12	HOOK3	hsa-miR-5680	737.00	-53.27	152.00	-19.36	2612083	22	11334	5204 10914 4322 8946 1420
MSTRG.32613.12	HOOK3	hsa-miR-548j-3p	737.00	-35.54	154.00	-11.88	1147123	21	11334	5036 5399 9299 5948 8793
MSTRG.32613.12	HOOK3	hsa-miR-6513-5p	736.00	-99.60	165.00	-31.23	2752039	23	11334	2156 4703 1360 2407 9699
MSTRG.32613.12	HOOK3	hsa-miR-526b-3p	736.00	-56.90	155.00	-12.64	605611	22	11334	7143 1267 2415 8700 9861
MSTRG.32613.12	HOOK3	hsa-miR-6738-3p	735.00	-121.11	153.00	-30.57	2817439	24	11334	757 6215 588 2567 2179
MSTRG.32613.12	HOOK3	hsa-miR-5683	735.00	-78.97	152.00	-21.00	2617315	24	11334	3183 8076 8203 1196 5895
MSTRG.32613.12	HOOK3	hsa-miR-496	735.00	-70.37	159.00	-16.27	576835	22	11334	6067 10428 7325 171 320
MSTRG.32613.12	HOOK3	hsa-miR-665	734.00	-127.14	160.00	-32.37	1047715	20	11334	3354 3091 3459 10204 2957
MSTRG.32613.12	HOOK3	hsa-miR-136-5p	734.00	-77.80	156.00	-19.46	298231	23	11334	1827 5687 9530 6128 6163
MSTRG.32613.12	HOOK3	hsa-miR-183-3p	734.00	-60.19	156.00	-17.29	163507	22	11334	10343 9730 3038 10283 5828
MSTRG.32613.12	HOOK3	hsa-miR-30a-5p	734.00	-56.66	160.00	-16.18	65407	22	11334	6403 3210 3623 10325 10928
MSTRG.32613.12	HOOK3	hsa-miR-6832-5p	733.00	-89.34	157.00	-20.89	3060727	23	11334	2815 2493 205 5450 2107
MSTRG.32613.12	HOOK3	hsa-miR-216a-5p	733.00	-82.82	154.00	-20.47	193591	22	11334	10959 3131 8766 2225 2999
MSTRG.32613.12	HOOK3	hsa-miR-4311	733.00	-64.39	152.00	-17.71	1555219	18	11334	1110 3555 9655 5710 7673
MSTRG.32613.12	HOOK3	hsa-miR-548ar-3p	733.00	-53.29	151.00	-13.21	2561071	21	11334	9298 10396 5516 4815 6637
MSTRG.32613.12	HOOK3	hsa-miR-30c-5p	732.00	-45.30	155.00	-12.92	130807	23	11334	6403 3209 10327 3622 10927
MSTRG.32613.12	HOOK3	hsa-miR-380-3p	731.00	-55.70	152.00	-14.86	434263	22	11334	6301 8145 1367 3581 5325
MSTRG.32613.12	HOOK3	hsa-miR-1297	730.00	-69.26	160.00	-16.43	1164127	17	11334	6023 641 2584 8136 6833
MSTRG.32613.12	HOOK3	hsa-miR-30e-5p	730.00	-53.18	156.00	-14.00	375403	22	11334	6403 3210 3623 10325 10928
MSTRG.32613.12	HOOK3	hsa-miR-6771-5p	729.00	-143.16	150.00	-31.53	2901151	22	11334	10200 7813 2954 3354 7915
MSTRG.32613.12	HOOK3	hsa-miR-3143	729.00	-67.08	148.00	-16.81	1400875	25	11334	7315 8433 3429 4460 7151
MSTRG.32613.12	HOOK3	hsa-miR-3924	729.00	-59.54	153.00	-15.95	1793275	22	11334	720 10899 1277 4204 7063
MSTRG.32613.12	HOOK3	hsa-miR-520d-5p	729.00	-53.42	157.00	-15.18	635695	20	11334	331 368 1272 246 10356
MSTRG.32613.12	HOOK3	hsa-miR-5585-3p	728.00	-93.40	151.00	-35.15	2587231	22	11334	8685 9040 10051 6309 5006
MSTRG.32613.12	HOOK3	hsa-miR-6739-5p	728.00	-86.73	158.00	-21.09	2818747	22	11334	9646 2875 8382 9312 10546
MSTRG.32613.12	HOOK3	hsa-miR-26a-1-3p	728.00	-62.35	156.00	-16.00	53635	22	11334	8173 3701 4095 8330 8524
MSTRG.32613.12	HOOK3	hsa-miR-30b-5p	728.00	-49.84	155.00	-14.19	231523	22	11334	6402 3210 10325 3623 10928
MSTRG.32613.12	HOOK3	hsa-let-7e-5p	727.00	-116.44	149.00	-26.61	11779	22	11334	2976 2952 3342 10059 1936
MSTRG.32613.12	HOOK3	hsa-miR-4509	727.00	-83.81	152.00	-19.29	2007787	22	11334	3409 11109 3678 4567 7439
MSTRG.32613.12	HOOK3	hsa-miR-4789-5p	727.00	-72.25	157.00	-17.19	2434195	22	11334	4168 1285 5485 7036 11202
MSTRG.32613.12	HOOK3	hsa-miR-1283	727.00	-63.12	154.00	-15.80	975775	22	11334	245 8220 330 1200 7139
MSTRG.32613.12	HOOK3	hsa-miR-513a-3p	727.00	-54.23	155.00	-11.49	685399	23	11334	11027 3594 4383 3834 8183
MSTRG.32613.12	HOOK3	hsa-miR-513c-3p	727.00	-51.77	155.00	-11.34	1267459	23	11334	11027 3594 4383 3834 8183
MSTRG.32613.12	HOOK3	hsa-miR-8084	727.00	-44.65	151.00	-13.00	3372031	23	11334	10553 7118 10779 177 7076
MSTRG.32613.12	HOOK3	hsa-miR-26a-2-3p	726.00	-46.06	157.00	-12.08	378019	22	11334	8173 11217 8524 4096 3701
MSTRG.32613.12	HOOK3	hsa-miR-328-5p	725.00	-160.77	157.00	-40.40	448651	23	11334	4639 2954 3112 3480 10035
MSTRG.32613.12	HOOK3	hsa-miR-3174	725.00	-104.12	148.00	-24.12	1466275	23	11334	2711 11123 7761 2938 3301
MSTRG.32613.12	HOOK3	hsa-miR-1304-5p	725.00	-99.92	152.00	-25.11	1170667	22	11334	7771 1184 6739 11016 2947
MSTRG.32613.12	HOOK3	hsa-miR-548ao-5p	725.00	-57.88	156.00	-14.43	2485207	22	11334	4743 7100 2858 735 10275
MSTRG.32613.12	HOOK3	hsa-miR-6855-5p	723.00	-110.88	150.00	-28.75	3120895	25	11334	8848 2098 2404 4510 4803
MSTRG.32613.12	HOOK3	hsa-miR-6859-5p	723.00	-92.12	148.00	-21.02	3131359	23	11334	3774 5492 156 202 9645
MSTRG.32613.12	HOOK3	hsa-miR-3612	722.00	-87.74	150.00	-20.22	1653319	22	11334	7494 1323 7450 7296 2952
MSTRG.32613.12	HOOK3	hsa-miR-4773	722.00	-75.28	152.00	-18.60	2393647	22	11334	8278 8214 7664 835 999
MSTRG.32613.12	HOOK3	hsa-miR-1252-3p	722.00	-49.79	148.00	-12.67	1251763	22	11334	6427 11127 142 1519 186
MSTRG.32613.12	HOOK3	hsa-miR-4476	721.00	-83.24	152.00	-19.56	1948927	22	11334	9256 3910 1622 6355 6607
MSTRG.32613.12	HOOK3	hsa-miR-887-5p	721.00	-77.07	148.00	-19.73	1045099	21	11334	6266 3120 7948 10071 8385
MSTRG.32613.12	HOOK3	hsa-miR-568	721.00	-56.96	156.00	-16.79	742951	20	11334	4204 9272 284 11183 7073
MSTRG.32613.12	HOOK3	hsa-miR-3614-5p	720.00	-91.73	148.00	-23.08	1657243	23	11334	1601 4491 7787 8603 4346
MSTRG.32613.12	HOOK3	hsa-miR-1270	720.00	-90.65	150.00	-20.98	1221679	23	11334	8956 9379 6054 8667 2780
MSTRG.32613.12	HOOK3	hsa-miR-4729	720.00	-47.85	150.00	-15.95	2290315	22	11334	5989 1825 716 1316 5970
MSTRG.32613.12	HOOK3	hsa-miR-200b-5p	719.00	-91.43	151.00	-20.27	214519	22	11334	2733 5139 9097 11023 6073
MSTRG.32613.12	HOOK3	hsa-miR-7843-3p	716.00	-83.44	146.00	-18.67	3294859	22	11334	1860 3423 10138 5340 6862
MSTRG.32613.12	HOOK3	hsa-miR-520c-3p	716.00	-57.85	150.00	-12.25	622615	22	11334	7142 1266 4111 2414 8699
MSTRG.32613.12	HOOK3	hsa-miR-520b	716.00	-57.63	150.00	-12.25	617383	21	11334	7143 1267 4112 2415 8700
MSTRG.32613.12	HOOK3	hsa-miR-6508-5p	716.00	-51.85	145.00	-10.90	2738959	21	11334	10374 5664 7867 10125 11082
MSTRG.32613.12	HOOK3	hsa-miR-4528	716.00	-50.51	147.00	-12.60	2036563	22	11334	11193 7318 2405 4370 3538
MSTRG.32613.12	HOOK3	hsa-miR-381-3p	714.00	-65.02	147.00	-15.92	436879	22	11334	11098 1083 330 9403 10118
MSTRG.32613.12	HOOK3	hsa-miR-3160-5p	713.00	-71.22	147.00	-16.95	1440115	22	11334	3690 10532 4851 7526 7242
MSTRG.32613.12	HOOK3	hsa-miR-6086	711.00	-135.32	148.00	-27.62	2686639	20	11334	10027 2984 3349 10066 7810
MSTRG.32613.12	HOOK3	hsa-miR-550a-3-5p	710.00	-77.87	147.00	-16.51	945691	20	11334	3955 10091 2436 3141 7599
MSTRG.32613.12	HOOK3	hsa-miR-135b-5p	710.00	-64.60	145.00	-16.56	463039	23	11334	3693 1727 6585 7333 7528
MSTRG.32613.12	HOOK3	hsa-miR-4662a-3p	710.00	-52.56	144.00	-15.80	2132047	22	11334	5212 743 4258 9376 9772
MSTRG.32613.12	HOOK3	hsa-miR-522-3p	710.00	-48.12	145.00	-11.53	656623	22	11334	5779 10946 2027 4248 10421
MSTRG.32613.12	HOOK3	hsa-miR-7977	702.00	-65.98	142.00	-13.77	3327559	18	11334	3001 3501 4529 7960 10216
MSTRG.35356.21	XIST	hsa-miR-3154	3710.00	-618.25	168.00	-35.44	1428344	22	14839	10534 8334 7027 7356 5778 6069 2812 6807 5674 5350 5928 6219 4609 8163 7988 10755 5099 3047 10474 10629 4912 5066 5196 8084 10580
MSTRG.35356.21	XIST	hsa-miR-6756-5p	2948.00	-654.48	180.00	-43.88	2861912	23	14839	846 1683 810 6048 7898 8267 866 1700 4437 6332 886 1762 5465 5753 2892 4926 2752 8175 1487
MSTRG.35356.21	XIST	hsa-miR-5584-5p	2517.00	-286.94	157.00	-25.20	2583308	22	14839	5487 5775 6066 7013 5196 7545 3704 4908 3301 10367 9732 6259 10625 10478 10497 2806 10245
MSTRG.35356.21	XIST	hsa-miR-6766-5p	2359.00	-318.29	161.00	-23.44	2888072	24	14839	1682 4932 2878 8265 808 6041 1486 7890 6757 4440 10119 839 846 860 3427 6331
MSTRG.35356.21	XIST	hsa-miR-4739	2347.00	-427.96	154.00	-35.05	2312552	25	14839	10634 10657 8163 4833 10485 7863 10747 857 4206 752 10790 6360 8185 879 2596 3656
MSTRG.35356.21	XIST	hsa-miR-6752-5p	2283.00	-476.99	168.00	-40.51	2851448	22	14839	837 865 5468 5756 813 12590 850 881 4198 6047 3436 6763 3330 4692 2883
MSTRG.35356.21	XIST	hsa-miR-608	2262.00	-388.87	166.00	-39.45	822740	25	14839	12583 6040 839 5467 5755 12189 1682 810 859 7897 7312 6330 2884 4192 4930
MSTRG.35356.21	XIST	hsa-miR-6797-5p	2223.00	-394.58	163.00	-35.25	2969168	25	14839	10747 7858 8159 756 5195 7012 2596 2888 4906 8689 5484 5772 6063 10793 3747
MSTRG.35356.21	XIST	hsa-miR-6803-5p	2210.00	-504.43	183.00	-43.08	2984864	22	14839	838 5468 5756 866 852 822 882 1722 6047 1683 4902 12591 1654 1705
MSTRG.35356.21	XIST	hsa-miR-3936	2167.00	-264.46	149.00	-21.72	1811588	22	14839	5345 5062 5924 3769 1891 1058 8181 10527 6216 8082 7549 7433 6982 7356 8285
MSTRG.35356.21	XIST	hsa-miR-6782-5p	2154.00	-464.71	152.00	-37.16	2929928	25	14839	835 863 1682 5467 5755 6875 7393 850 1728 10521 12205 10675 810 3762 6041
MSTRG.35356.21	XIST	hsa-miR-4651	2139.00	-380.13	168.00	-34.40	2109812	20	14839	867 5470 5758 839 1686 814 853 6045 12592 4935 7896 883 2887 5895
MSTRG.35356.21	XIST	hsa-miR-6812-5p	2063.00	-369.49	166.00	-34.71	3008408	25	14839	6040 2880 1689 5461 5749 6330 811 839 7891 5177 4452 4931 5890 6370
MSTRG.35356.21	XIST	hsa-miR-4747-5p	2060.00	-284.16	156.00	-28.95	2332172	22	14839	2815 2599 5483 5771 10120 3811 6062 6595 4617 1035 8163 10529 4784 6755
MSTRG.35356.21	XIST	hsa-miR-1207-5p	1949.00	-367.94	163.00	-34.18	1139276	21	14839	8176 5457 5745 6036 10903 1697 2057 8063 10483 906 1646 6326 12146
MSTRG.35356.21	XIST	hsa-miR-153-5p	1923.00	-162.68	160.00	-17.94	278612	22	14839	1340 12675 2873 14275 9270 12918 1174 363 3627 12803 11936 14541 13717
MSTRG.35356.21	XIST	hsa-miR-6743-5p	1920.00	-353.76	165.00	-34.96	2829212	22	14839	8179 8063 9094 3512 12658 712 1701 10635 2056 3259 4296 6039 7355
MSTRG.35356.21	XIST	hsa-miR-1972	1886.00	-294.57	172.00	-30.77	1306700	22	14839	5684 5974 5396 6265 12567 14457 6559 11197 6815 14565 10574 4833
MSTRG.35356.21	XIST	hsa-miR-370-3p	1841.00	-263.31	164.00	-28.78	409412	22	14839	4920 5203 6367 3124 5362 5650 6231 2239 5494 3354 10079 4225
MSTRG.35356.21	XIST	hsa-miR-7110-5p	1812.00	-324.84	169.00	-32.72	3238616	21	14839	814 844 865 4902 5471 5759 4211 882 3437 12590 6764 4693
MSTRG.35356.21	XIST	hsa-miR-5196-5p	1789.00	-323.00	167.00	-34.48	2544068	22	14839	8165 2597 10527 2815 5488 6060 3701 7103 10118 5189 10747 5770
MSTRG.35356.21	XIST	hsa-miR-193a-5p	1786.00	-243.12	162.00	-28.59	324392	22	14839	14810 5804 6389 3532 4942 2654 4433 7526 536 7022 7695 4483
MSTRG.35356.21	XIST	hsa-miR-1249-5p	1777.00	-291.13	166.00	-33.16	1186364	24	14839	10654 757 7862 7010 4912 8160 10795 5195 10818 1627 5482 5770
MSTRG.35356.21	XIST	hsa-miR-6795-5p	1768.00	-328.58	164.00	-35.60	2963936	24	14839	680 697 1630 10658 804 4198 6360 8651 3330 8730 6062 10790
MSTRG.35356.21	XIST	hsa-miR-4728-5p	1750.00	-314.26	161.00	-33.27	2287700	23	14839	8162 7863 10659 699 10750 3263 5488 4913 6762 8053 10470 10532
MSTRG.35356.21	XIST	hsa-miR-6876-5p	1750.00	-235.95	159.00	-25.47	3175832	22	14839	4781 1041 10752 10474 11849 12279 10420 10579 5490 8164 10195 10627
MSTRG.35356.21	XIST	hsa-miR-1229-5p	1744.00	-314.26	162.00	-34.14	1114424	24	14839	2193 11389 870 11527 3758 9051 10758 1677 6338 10234 2801 8323
MSTRG.35356.21	XIST	hsa-miR-3162-5p	1740.00	-319.03	160.00	-36.17	1444040	23	14839	3109 10046 8395 874 10483 859 3549 5485 5773 8293 6606 10795
MSTRG.35356.21	XIST	hsa-miR-548g-5p	1738.00	-141.47	152.00	-16.43	1203368	23	14839	7062 7177 7986 5066 6987 13877 9326 5350 5928 6219 3399 8182
MSTRG.35356.21	XIST	hsa-miR-548x-5p	1738.00	-141.47	152.00	-16.43	1514672	23	14839	7062 7177 7986 5066 6987 13877 9326 5350 5928 6219 3399 8182
MSTRG.35356.21	XIST	hsa-miR-548aj-5p	1738.00	-141.47	152.00	-16.43	1931924	23	14839	7062 7177 7986 5066 6987 13877 9326 5350 5928 6219 3399 8182
MSTRG.35356.21	XIST	hsa-miR-3202	1645.00	-206.75	163.00	-24.23	1527752	22	14839	4914 5488 5197 8163 10528 5776 6067 7865 3103 10749 2597
MSTRG.35356.21	XIST	hsa-miR-6760-5p	1631.00	-227.86	152.00	-26.71	2872376	23	14839	8152 3518 8398 7856 10472 10791 7737 3743 4909 5194 10634
MSTRG.35356.21	XIST	hsa-miR-92a-2-5p	1622.00	-239.15	157.00	-25.66	78488	22	14839	834 4440 6874 7890 862 8402 3536 6049 847 854 810
MSTRG.35356.21	XIST	hsa-miR-6732-5p	1616.00	-280.66	169.00	-30.81	2800436	20	14839	12593 6795 6512 3111 12145 840 868 5065 854 5474 5762
MSTRG.35356.21	XIST	hsa-miR-3179	1605.00	-177.85	164.00	-23.41	1474124	22	14839	10527 10777 3770 10559 7360 7740 2596 3515 7026 7396 8335
MSTRG.35356.21	XIST	hsa-miR-6813-5p	1595.00	-286.23	156.00	-30.24	3011024	23	14839	8330 5960 9096 10776 1735 3330 1710 2592 5670 8080 4091
MSTRG.35356.21	XIST	hsa-miR-6794-5p	1589.00	-286.75	154.00	-33.65	2961320	20	14839	4203 6805 5481 5769 8400 10536 1718 5103 6060 6512 7774
MSTRG.35356.21	XIST	hsa-miR-6893-3p	1581.00	-194.20	152.00	-21.09	3221612	22	14839	4225 2238 5361 5649 6230 10077 3124 3356 4920 5203 6367
MSTRG.35356.21	XIST	hsa-miR-7849-3p	1521.00	-158.59	166.00	-19.27	3310556	22	14839	5835 6420 4973 3890 5547 7386 2296 5256 2967 7496
MSTRG.35356.21	XIST	hsa-miR-1182	1515.00	-229.08	165.00	-26.15	1100036	23	14839	4483 6388 5802 4944 5631 7526 5224 3580 5343 5381
MSTRG.35356.21	XIST	hsa-miR-4763-3p	1509.00	-278.62	172.00	-40.28	2374028	24	14839	1698 10898 5455 5743 6034 2053 8173 1671 1642 1737
MSTRG.35356.21	XIST	hsa-miR-3662	1509.00	-139.21	168.00	-19.17	1703024	24	14839	2039 10345 1351 8858 10289 8916 8472 13365 10541 10614
MSTRG.35356.21	XIST	hsa-miR-4428	1496.00	-177.91	166.00	-23.01	1865216	22	14839	10418 10824 9646 10474 7739 10192 10804 7400 8257 10626
MSTRG.35356.21	XIST	hsa-miR-7109-5p	1494.00	-240.85	163.00	-30.70	3236000	21	14839	3334 1723 810 816 846 853 757 6363 6796 825
MSTRG.35356.21	XIST	hsa-miR-651-3p	1490.00	-112.50	164.00	-17.08	897296	22	14839	8257 12264 1954 12638 1381 7105 10627 2808 6353 7470
MSTRG.35356.21	XIST	hsa-miR-6510-5p	1483.00	-241.17	158.00	-34.70	2744192	22	14839	1644 10663 8175 2055 10740 905 700 4327 12145 10208
MSTRG.35356.21	XIST	hsa-miR-3908	1477.00	-163.23	157.00	-18.83	1765808	22	14839	1869 2086 2681 13952 2783 8301 1831 41 10016 357
MSTRG.35356.21	XIST	hsa-miR-4779	1475.00	-178.63	162.00	-20.53	2406728	22	14839	699 3262 8155 10375 10821 5777 6068 7015 3515 10659
MSTRG.35356.21	XIST	hsa-miR-1183	1473.00	-258.18	159.00	-32.02	1101344	27	14839	14566 14181 6765 3440 5636 5348 5926 6511 4545 6217
MSTRG.35356.21	XIST	hsa-miR-423-5p	1471.00	-243.33	164.00	-33.86	493124	23	14839	8060 10636 3259 8177 9555 3513 9654 8082 3330 5962
MSTRG.35356.21	XIST	hsa-miR-4644	1470.00	-202.15	169.00	-27.77	2095424	23	14839	10655 10818 8690 10192 10375 10475 3746 8056 10498 11742
MSTRG.35356.21	XIST	hsa-miR-197-5p	1469.00	-289.63	157.00	-33.57	116420	23	14839	10755 8167 10466 898 3761 8062 5467 5755 6326 10481
MSTRG.35356.21	XIST	hsa-miR-6721-5p	1468.00	-230.60	155.00	-27.14	2775584	23	14839	9092 2055 6036 8176 12014 1700 8539 6322 10901 14434
MSTRG.35356.21	XIST	hsa-miR-3916	1467.00	-190.73	165.00	-24.82	1778888	26	14839	4247 763 7532 8293 1380 10247 4778 5479 5767 8218
MSTRG.35356.21	XIST	hsa-miR-9-5p	1464.00	-174.95	155.00	-21.46	282536	23	14839	13058 7137 5957 6248 1312 6408 13609 5379 5667 5535
MSTRG.35356.21	XIST	hsa-miR-6799-5p	1462.00	-248.40	158.00	-29.76	2974400	20	14839	804 4213 862 10491 759 10472 5454 5742 6033 3546
MSTRG.35356.21	XIST	hsa-miR-6856-5p	1462.00	-208.80	154.00	-27.77	3123512	24	14839	10635 6982 10486 10797 4250 8054 10474 11850 1772 6546
MSTRG.35356.21	XIST	hsa-miR-296-3p	1455.00	-234.66	158.00	-30.36	371480	22	14839	7981 6957 1640 1674 7899 820 1727 3098 1696 9927
MSTRG.35356.21	XIST	hsa-miR-6859-5p	1448.00	-206.54	153.00	-24.91	3131360	23	14839	7536 10254 767 3341 10294 1756 5480 5768 10797 4250
MSTRG.35356.21	XIST	hsa-miR-6769b-5p	1447.00	-288.08	160.00	-34.75	3133976	23	14839	10756 6762 809 865 4441 10482 843 6043 8267 14552
MSTRG.35356.21	XIST	hsa-miR-583	1447.00	-160.57	152.00	-20.17	773036	21	14839	11533 2777 6981 6880 8190 241 4698 6550 10397 10500
MSTRG.35356.21	XIST	hsa-miR-4476	1441.00	-190.01	156.00	-23.14	1948928	22	14839	11851 4783 1040 8689 4022 6059 7356 9959 10476 11528
MSTRG.35356.21	XIST	hsa-miR-548f-5p	1436.00	-102.76	150.00	-12.87	1175900	22	14839	13878 5067 5351 5929 6220 7987 7063 6987 8183 11605
MSTRG.35356.21	XIST	hsa-miR-3617-3p	1406.00	-176.37	169.00	-22.50	1665092	23	14839	5946 6531 5368 5656 6237 5084 3248 14529 1874
MSTRG.35356.21	XIST	hsa-miR-219a-5p	1379.00	-157.07	177.00	-25.27	201440	21	14839	5533 6406 5821 6112 12369 5242 2375 9863 7601
MSTRG.35356.21	XIST	hsa-miR-4671-3p	1375.00	-162.17	162.00	-23.00	2159516	21	14839	4873 3590 5149 3094 7198 3527 3154 1503 14408
MSTRG.35356.21	XIST	hsa-miR-18b-5p	1357.00	-168.87	165.00	-23.82	500972	23	14839	6587 5276 5856 6149 4992 14554 8251 6439 9091
MSTRG.35356.21	XIST	hsa-miR-524-5p	1357.00	-125.36	161.00	-20.55	626540	22	14839	7109 8736 3114 10187 9472 12730 3483 13126 10502
MSTRG.35356.21	XIST	hsa-miR-6751-5p	1356.00	-238.73	161.00	-29.48	2848832	23	14839	835 5469 5757 1680 4901 6049 2222 866 7975
MSTRG.35356.21	XIST	hsa-miR-6835-3p	1354.00	-134.39	165.00	-21.01	3069884	23	14839	13117 9155 12726 10439 13461 14606 637 62 257
MSTRG.35356.21	XIST	hsa-miR-4688	1351.00	-222.69	162.00	-33.05	2192216	22	14839	8176 8062 3263 716 10636 9097 7354 12657 4299
MSTRG.35356.21	XIST	hsa-miR-519d-5p	1347.00	-124.32	171.00	-19.89	631772	25	14839	4951 5525 5813 6398 7360 5234 6104 7150 7549
MSTRG.35356.21	XIST	hsa-miR-6830-5p	1345.00	-183.15	160.00	-25.96	3055496	22	14839	12034 12266 8256 4325 4785 10202 1357 5106 6057
MSTRG.35356.21	XIST	hsa-miR-6890-5p	1339.00	-203.85	163.00	-31.86	3212456	21	14839	6336 4937 7095 6046 2228 2885 5896 5220 5608
MSTRG.35356.21	XIST	hsa-miR-5194	1336.00	-211.05	159.00	-29.19	2540144	22	14839	5346 8281 5924 3100 5062 6215 1660 10898 3769
MSTRG.35356.21	XIST	hsa-miR-4659b-3p	1335.00	-147.97	155.00	-23.79	2134664	22	14839	13261 14009 11965 4880 1046 9814 14712 2069 11881
MSTRG.35356.21	XIST	hsa-miR-520d-5p	1334.00	-118.76	161.00	-20.55	635696	20	14839	7111 3116 3484 8738 9474 12733 10504 67 13123
MSTRG.35356.21	XIST	hsa-miR-4517	1331.00	-110.59	163.00	-17.82	2018252	25	14839	13692 5700 6281 3329 13830 6651 1087 1577 2037
MSTRG.35356.21	XIST	hsa-miR-4789-3p	1330.00	-144.81	162.00	-24.15	2435504	21	14839	5693 6274 2669 14162 10869 4845 14644 13660 14021
MSTRG.35356.21	XIST	hsa-miR-491-3p	1330.00	-78.03	158.00	-13.03	555908	22	14839	5299 436 2560 4509 6458 2837 5589 6829 13862
MSTRG.35356.21	XIST	hsa-miR-4659a-3p	1324.00	-129.84	154.00	-24.11	2125508	22	14839	4880 14009 11964 13261 9814 1046 9508 11881 14712
MSTRG.35356.21	XIST	hsa-miR-2467-3p	1321.00	-207.05	156.00	-34.90	2426348	22	14839	678 248 8168 10479 8058 10780 764 6326 10283
MSTRG.35356.21	XIST	hsa-miR-6785-5p	1319.00	-194.40	156.00	-27.56	2937776	22	14839	1633 7865 5488 3744 700 10660 6361 10797 10529
MSTRG.35356.21	XIST	hsa-miR-6819-5p	1315.00	-223.69	154.00	-28.49	3026720	22	14839	7894 6046 2883 4934 6336 12590 5468 5756 813
MSTRG.35356.21	XIST	hsa-miR-518a-5p	1312.00	-126.34	152.00	-20.04	647468	20	14839	7781 6517 10840 2163 2548 3588 7111 2560 6613
MSTRG.35356.21	XIST	hsa-miR-527	1312.00	-126.34	152.00	-20.04	660548	20	14839	7781 6517 10840 2163 2548 3588 7111 2560 6613
MSTRG.35356.21	XIST	hsa-miR-548aw	1312.00	-104.05	150.00	-18.42	2616008	20	14839	14486 277 5070 5354 5932 6223 6990 7990 5642
MSTRG.35356.21	XIST	hsa-miR-3192-5p	1304.00	-196.54	156.00	-27.31	1505516	23	14839	617 3438 4837 6362 13372 1649 4456 4918 7977
MSTRG.35356.21	XIST	hsa-miR-4719	1304.00	-79.76	159.00	-14.79	2264156	22	14839	12886 7502 5706 6287 5997 5007 6454 12503 14042
MSTRG.35356.21	XIST	hsa-miR-8085	1278.00	-186.56	151.00	-22.92	3373340	21	14839	3750 5484 5772 6063 10824 3516 5056 8055 10656
MSTRG.35356.21	XIST	hsa-miR-4533	1276.00	-166.56	150.00	-24.64	2044412	22	14839	4782 10582 8296 10473 12031 5481 5769 6060 10629
MSTRG.35356.21	XIST	hsa-miR-6758-5p	1211.00	-171.44	166.00	-24.59	2867144	23	14839	10634 10796 8054 10486 4614 4737 10750 2815
MSTRG.35356.21	XIST	hsa-miR-5787	1209.00	-255.76	169.00	-40.28	2659172	20	14839	1694 1707 1727 1674 1638 1741 9384 6045
MSTRG.35356.21	XIST	hsa-miR-6825-5p	1208.00	-183.53	164.00	-26.21	3042416	22	14839	859 805 1632 10660 5452 5740 6031 757
MSTRG.35356.21	XIST	hsa-miR-5011-3p	1204.00	-135.16	163.00	-22.21	2504828	22	14839	5850 5274 6145 6435 12374 7948 4871 12831
MSTRG.35356.21	XIST	hsa-miR-526b-5p	1202.00	-157.15	164.00	-26.51	604304	23	14839	1038 7251 11429 11809 3140 9000 11172 4477
MSTRG.35356.21	XIST	hsa-miR-6879-5p	1199.00	-238.88	171.00	-35.82	3183680	22	14839	8170 903 2058 8063 6038 14564 1701 7871
MSTRG.35356.21	XIST	hsa-miR-6855-5p	1198.00	-189.56	172.00	-27.11	3120896	25	14839	2220 11522 3532 1652 4082 1733 6953 4191
MSTRG.35356.21	XIST	hsa-miR-6873-5p	1195.00	-163.35	157.00	-28.55	3167984	22	14839	8166 10748 8053 3511 10647 10797 11804 6607
MSTRG.35356.21	XIST	hsa-miR-3188	1195.00	-159.22	158.00	-25.57	1495052	23	14839	5447 6026 11168 6314 5735 14180 11143 11385
MSTRG.35356.21	XIST	hsa-miR-8089	1191.00	-241.94	158.00	-42.35	3378572	24	14839	1755 1636 1721 8653 3548 828 858 9859
MSTRG.35356.21	XIST	hsa-miR-9500	1187.00	-133.36	164.00	-21.66	3381188	19	14839	8163 10751 11808 3549 8054 4913 7107 2602
MSTRG.35356.21	XIST	hsa-miR-6869-5p	1186.00	-173.88	165.00	-25.82	3157520	22	14839	7252 7802 3140 7577 526 10757 9102 5027
MSTRG.35356.21	XIST	hsa-miR-6831-5p	1185.00	-181.76	161.00	-27.68	3058112	24	14839	10464 10221 10789 6746 10589 8169 10632 11690
MSTRG.35356.21	XIST	hsa-miR-548e-5p	1184.00	-100.12	156.00	-15.43	1143200	22	14839	6614 14606 12962 10444 258 9157 12727 13507
MSTRG.35356.21	XIST	hsa-miR-4505	1182.00	-189.06	155.00	-28.56	2001248	18	14839	1642 1698 1676 1709 1774 9386 1733 1748
MSTRG.35356.21	XIST	hsa-miR-6742-5p	1182.00	-188.52	162.00	-29.46	2826596	22	14839	7894 6045 4932 1687 2883 7094 3536 4437
MSTRG.35356.21	XIST	hsa-miR-590-3p	1181.00	-61.97	161.00	-12.95	793964	21	14839	8645 13815 2175 8141 1201 1249 9203 7056
MSTRG.35356.21	XIST	hsa-miR-6738-5p	1179.00	-182.78	158.00	-26.35	2816132	23	14839	10469 10488 3102 3768 10522 5062 8284 6216
MSTRG.35356.21	XIST	hsa-miR-6842-5p	1179.00	-176.15	153.00	-24.59	3089504	22	14839	5470 5758 12590 813 837 850 865 3329
MSTRG.35356.21	XIST	hsa-miR-466	1179.00	-97.12	162.00	-26.97	1383872	23	14839	10874 10176 14165 2667 14020 8002 3825 12316
MSTRG.35356.21	XIST	hsa-miR-6871-3p	1176.00	-173.64	151.00	-23.55	3164060	22	14839	3246 3460 5365 5653 6234 13042 6533 9399
MSTRG.35356.21	XIST	hsa-miR-500a-3p	1176.00	-124.95	158.00	-20.32	668396	22	14839	10908 4966 5828 6119 4 5540 6413 13105
MSTRG.35356.21	XIST	hsa-miR-6733-5p	1176.00	-109.84	152.00	-18.26	2803052	22	14839	6063 5192 8256 8693 9733 3702 5484 5772
MSTRG.35356.21	XIST	hsa-miR-6780a-5p	1174.00	-179.60	161.00	-26.13	2924696	23	14839	6360 4836 7539 4915 5194 686 7866 10660
MSTRG.35356.21	XIST	hsa-miR-6722-3p	1171.00	-199.30	163.00	-28.98	2778200	22	14839	10899 10664 2053 12142 1693 5456 5744 6035
MSTRG.35356.21	XIST	hsa-miR-6737-5p	1171.00	-195.12	156.00	-28.10	2813516	21	14839	7897 4934 6047 2884 5217 12591 6381 3038
MSTRG.35356.21	XIST	hsa-miR-3173-3p	1169.00	-156.26	152.00	-23.21	1461044	22	14839	3659 10577 8187 10296 4211 10199 12030 10474
MSTRG.35356.21	XIST	hsa-miR-6810-3p	1169.00	-150.50	150.00	-21.57	3004484	23	14839	7331 5363 5651 6232 2239 3125 3357 7790
MSTRG.35356.21	XIST	hsa-miR-888-5p	1169.00	-100.77	151.00	-16.55	1017632	21	14839	2029 12917 2115 1236 10425 13220 4138 10771
MSTRG.35356.21	XIST	hsa-miR-3163	1167.00	-97.15	157.00	-15.33	1446656	22	14839	9061 9294 3649 8919 1128 8620 10357 13317
MSTRG.35356.21	XIST	hsa-miR-6770-5p	1165.00	-141.49	160.00	-20.83	2898536	24	14839	6755 2815 6589 10451 3805 10533 4251 4613
MSTRG.35356.21	XIST	hsa-miR-6739-5p	1165.00	-118.54	149.00	-20.16	2818748	22	14839	9734 6065 5486 5774 5194 3703 10470 10199
MSTRG.35356.21	XIST	hsa-miR-5197-3p	1165.00	-114.73	159.00	-18.48	2547992	23	14839	3044 5101 10392 7399 10779 6880 10492 10295
MSTRG.35356.21	XIST	hsa-miR-548n	1164.00	-74.64	150.00	-12.79	1209908	22	14839	6639 12468 11613 4415 7177 1214 9159 10592
MSTRG.35356.21	XIST	hsa-miR-6768-5p	1161.00	-163.19	160.00	-29.13	2893304	23	14839	5433 5719 2131 6571 249 3521 7510 8549
MSTRG.35356.21	XIST	hsa-miR-486-3p	1159.00	-148.70	155.00	-23.26	542828	21	14839	716 8178 12657 9098 1702 6039 6329 8067
MSTRG.35356.21	XIST	hsa-miR-193b-5p	1155.00	-159.84	153.00	-22.55	578144	22	14839	1654 5346 3533 6215 2222 5924 6509 3756
MSTRG.35356.21	XIST	hsa-miR-4433b-3p	1153.00	-202.46	152.00	-29.15	3297476	21	14839	765 6902 6963 5466 5754 4206 12194 3108
MSTRG.35356.21	XIST	hsa-miR-1909-3p	1153.00	-177.68	149.00	-27.58	1292312	22	14839	10898 10664 2053 5458 5746 6037 2438 9100
MSTRG.35356.21	XIST	hsa-miR-1252-5p	1146.00	-93.82	153.00	-15.10	1250456	22	14839	2810 12030 8480 8257 12643 4781 6059 10269
MSTRG.35356.21	XIST	hsa-miR-448	1145.00	-121.33	150.00	-18.31	506204	22	14839	9148 7376 7168 3862 5588 2835 309 3172
MSTRG.35356.21	XIST	hsa-miR-6505-5p	1144.00	-125.51	151.00	-19.45	2731112	22	14839	12928 11128 3116 10704 11841 5710 7430 7942
MSTRG.35356.21	XIST	hsa-miR-6801-3p	1124.00	-139.18	141.00	-20.65	2980940	20	14839	5368 5656 6237 7795 2242 3128 3360 7334
MSTRG.35356.21	XIST	hsa-miR-6514-5p	1083.00	-197.49	176.00	-34.24	2754656	23	14839	5215 6379 5794 4932 6085 1422 5506
MSTRG.35356.21	XIST	hsa-miR-330-3p	1072.00	-144.07	167.00	-27.92	447344	23	14839	59 1480 10441 11714 12728 258 13117
MSTRG.35356.21	XIST	hsa-miR-4745-5p	1071.00	-183.98	169.00	-32.14	2326940	23	14839	14812 5210 2752 3535 6899 6377 4904
MSTRG.35356.21	XIST	hsa-miR-18a-5p	1068.00	-132.61	167.00	-24.17	26168	23	14839	6587 5854 5278 6148 4994 7355 9091
MSTRG.35356.21	XIST	hsa-miR-7515	1067.00	-131.63	164.00	-23.89	3284396	18	14839	8166 4916 5202 5489 5777 6068 10754
MSTRG.35356.21	XIST	hsa-miR-619-5p	1066.00	-151.48	184.00	-38.65	842360	22	14839	4087 1940 4455 9380 1924 4193 8109
MSTRG.35356.21	XIST	hsa-miR-664a-3p	1065.00	-100.40	161.00	-16.93	1256996	23	14839	13185 12858 9370 13173 10167 14539 2612
MSTRG.35356.21	XIST	hsa-miR-4672	1058.00	-140.68	160.00	-23.95	2160824	21	14839	6299 7513 5718 5430 254 743 8551
MSTRG.35356.21	XIST	hsa-miR-4666a-3p	1057.00	-74.96	165.00	-14.56	2145128	21	14839	4853 7497 3071 13563 13819 5838 8834
MSTRG.35356.21	XIST	hsa-miR-7-1-3p	1055.00	-86.34	160.00	-28.72	141272	22	14839	65 10516 10734 5708 12605 11701 12503
MSTRG.35356.21	XIST	hsa-miR-5089-5p	1052.00	-112.95	157.00	-18.74	2511368	21	14839	4194 2506 1922 11505 4085 7588 8110
MSTRG.35356.21	XIST	hsa-miR-5582-5p	1049.00	-113.05	162.00	-17.93	2578076	22	14839	4756 10278 12102 4554 10235 12653 256
MSTRG.35356.21	XIST	hsa-miR-6838-5p	1048.00	-131.86	172.00	-26.39	3079040	22	14839	2787 7559 12899 4409 10581 12574 712
MSTRG.35356.21	XIST	hsa-miR-424-5p	1048.00	-121.28	161.00	-21.21	495740	22	14839	7559 12900 2787 4408 1548 434 10687
MSTRG.35356.21	XIST	hsa-miR-3153	1046.00	-129.84	156.00	-21.36	1424420	23	14839	5482 5770 3700 6061 5190 10476 9732
MSTRG.35356.21	XIST	hsa-miR-3692-5p	1045.00	-180.72	159.00	-31.66	1755344	24	14839	6365 3115 5200 4917 3556 5491 1620
MSTRG.35356.21	XIST	hsa-miR-922	1035.00	-125.27	157.00	-20.86	1067336	23	14839	10583 10719 14073 10739 3308 249 4409
MSTRG.35356.21	XIST	hsa-miR-20a-5p	1033.00	-115.43	169.00	-23.18	35324	23	14839	4092 10154 13480 8673 12745 8252 13742
MSTRG.35356.21	XIST	hsa-miR-4699-5p	1033.00	-94.59	155.00	-25.88	2214452	22	14839	8687 6057 5477 5765 1796 7057 1877
MSTRG.35356.21	XIST	hsa-miR-7106-5p	1032.00	-184.74	153.00	-31.95	3228152	20	14839	1634 6363 7537 10662 3270 8160 5971
MSTRG.35356.21	XIST	hsa-miR-892c-5p	1032.00	-116.89	157.00	-22.86	2782124	21	14839	5325 12628 6192 5899 5610 8682 6484
MSTRG.35356.21	XIST	hsa-miR-551b-5p	1032.00	-95.23	162.00	-20.62	744260	22	14839	10808 3882 12268 13779 10406 1086 12300
MSTRG.35356.21	XIST	hsa-miR-767-5p	1031.00	-173.89	159.00	-27.57	947000	23	14839	8024 5538 6411 957 5247 5826 6117
MSTRG.35356.21	XIST	hsa-miR-582-5p	1030.00	-101.69	157.00	-19.50	770420	23	14839	9567 12736 4973 13814 6420 5835 4625
MSTRG.35356.21	XIST	hsa-miR-7161-5p	1029.00	-105.24	155.00	-20.18	3273932	23	14839	4022 648 3400 3195 3929 12439 1262
MSTRG.35356.21	XIST	hsa-miR-23c	1029.00	-95.41	159.00	-17.52	1670324	22	14839	7713 6932 12318 3604 13027 11939 13457
MSTRG.35356.21	XIST	hsa-miR-3138	1028.00	-139.57	150.00	-23.03	1390412	24	14839	7390 10303 10463 8114 6947 3077 517
MSTRG.35356.21	XIST	hsa-miR-3976	1028.00	-108.29	166.00	-18.77	2069264	24	14839	10221 11734 4031 10697 11535 10799 6295
MSTRG.35356.21	XIST	hsa-miR-4459	1027.00	-178.52	151.00	-29.44	1918844	22	14839	699 5775 6068 2894 4209 3519 3267
MSTRG.35356.21	XIST	hsa-miR-4311	1026.00	-99.49	152.00	-19.47	1555220	18	14839	10496 10300 10807 8484 10374 10197 10685
MSTRG.35356.21	XIST	hsa-miR-8052	1025.00	-141.03	154.00	-24.98	3330176	22	14839	2105 1740 1711 1762 2288 5098 5715
MSTRG.35356.21	XIST	hsa-miR-92a-1-5p	1024.00	-141.77	164.00	-25.00	75872	23	14839	442 7978 3422 6433 819 3625 6953
MSTRG.35356.21	XIST	hsa-let-7e-5p	1024.00	-129.00	152.00	-22.41	11780	22	14839	6754 11530 10487 8287 10468 7212 6186
MSTRG.35356.21	XIST	hsa-miR-6124	1023.00	-132.91	157.00	-26.91	2693180	20	14839	6359 4911 5679 6618 3406 10495 12647
MSTRG.35356.21	XIST	hsa-miR-6798-5p	1019.00	-193.24	156.00	-32.13	2971784	23	14839	12592 868 4200 8166 765 6796 8064
MSTRG.35356.21	XIST	hsa-miR-6757-5p	1018.00	-177.29	154.00	-31.26	2864528	22	14839	4198 8613 3330 1491 12206 766 10676
MSTRG.35356.21	XIST	hsa-miR-5090	1018.00	-173.12	153.00	-32.65	2513984	23	14839	903 6871 4051 1700 8175 8062 4185
MSTRG.35356.21	XIST	hsa-miR-3132	1018.00	-162.21	158.00	-27.50	1377332	24	14839	3764 10752 8170 1858 8061 6325 10220
MSTRG.35356.21	XIST	hsa-miR-6864-5p	1018.00	-117.23	148.00	-18.54	3144440	24	14839	5196 5488 5776 6067 3746 4913 8161
MSTRG.35356.21	XIST	hsa-miR-6891-5p	1016.00	-150.10	154.00	-28.32	3215072	19	14839	4216 3270 3663 10578 4326 4786 11533
MSTRG.35356.21	XIST	hsa-miR-3915	1016.00	-109.50	151.00	-19.63	1777580	22	14839	7537 9810 6361 1753 7660 1037 9079
MSTRG.35356.21	XIST	hsa-miR-6127	1013.00	-143.40	152.00	-28.71	2697104	19	14839	3113 10799 6610 8157 762 7866 8169
MSTRG.35356.21	XIST	hsa-miR-4775	1012.00	-63.54	149.00	-12.30	2397572	22	14839	9311 13092 1413 13237 11969 13496 14480
MSTRG.35356.21	XIST	hsa-miR-507	1009.00	-97.23	152.00	-18.15	689324	21	14839	3724 8569 3289 10914 13841 10061 13106
MSTRG.35356.21	XIST	hsa-miR-6731-5p	1008.00	-143.17	156.00	-25.74	2797820	22	14839	3743 5056 5486 5774 6065 10377 10658
MSTRG.35356.21	XIST	hsa-miR-329-5p	1008.00	-128.46	155.00	-24.18	517976	23	14839	11492 533 11166 11260 11281 12232 14179
MSTRG.35356.21	XIST	hsa-miR-4640-5p	1007.00	-185.69	150.00	-30.70	2088884	23	14839	14457 5390 5678 5968 8078 9961 14799
MSTRG.35356.21	XIST	hsa-miR-3614-3p	1007.00	-134.82	149.00	-26.47	1658552	23	14839	11046 11371 1454 4098 8579 9937 11450
MSTRG.35356.21	XIST	hsa-miR-23b-3p	1007.00	-85.32	153.00	-14.19	227600	21	14839	7714 6933 2699 3605 12319 13458 11940
MSTRG.35356.21	XIST	hsa-miR-4438	1006.00	-122.96	150.00	-20.47	1884836	21	14839	11594 5686 12655 6267 10571 5976 6818
MSTRG.35356.21	XIST	hsa-miR-3125	1003.00	-123.15	149.00	-20.41	1362944	20	14839	768 10630 8692 3344 7435 12644 10479
MSTRG.35356.21	XIST	hsa-miR-4520-3p	1000.00	-121.03	147.00	-24.67	2023484	22	14839	10448 6287 702 2982 14436 10464 518
MSTRG.35356.21	XIST	hsa-miR-5093	997.00	-123.20	144.00	-22.96	2517908	23	14839	8474 10244 10291 10623 4827 6255 2040
MSTRG.35356.21	XIST	hsa-miR-6074	997.00	-101.59	150.00	-20.98	2670944	20	14839	8315 10770 7719 6195 3718 13190 13885
MSTRG.35356.21	XIST	hsa-let-7d-5p	996.00	-118.26	147.00	-19.68	9164	22	14839	11531 10467 10486 8291 717 2467 6754
MSTRG.35356.21	XIST	hsa-miR-876-3p	995.00	-91.49	146.00	-17.12	1030712	22	14839	5592 14048 6718 13573 2704 9047 9997
MSTRG.35356.21	XIST	hsa-miR-539-5p	994.00	-88.68	146.00	-17.69	706328	22	14839	2073 3480 4825 13369 12624 10366 10610
MSTRG.35356.21	XIST	hsa-miR-627-3p	988.00	-94.10	144.00	-18.20	858056	20	14839	192 407 12786 14015 5158 9578 11935
MSTRG.35356.21	XIST	hsa-miR-3607-3p	988.00	-78.67	142.00	-13.26	1648088	20	14839	5355 5933 6224 6518 3671 8091 9835
MSTRG.35356.21	XIST	hsa-miR-762	924.00	-194.67	169.00	-38.77	984932	22	14839	1707 1673 1740 1640 6043 8380
MSTRG.35356.21	XIST	hsa-miR-373-5p	918.00	-95.27	163.00	-20.55	415952	22	14839	2113 1236 12548 11604 12913 10423
MSTRG.35356.21	XIST	hsa-miR-3620-5p	917.00	-205.63	163.00	-40.89	1671632	22	14839	1706 1673 9530 8391 1639 1739
MSTRG.35356.21	XIST	hsa-miR-6735-5p	914.00	-157.59	170.00	-32.80	2808284	25	14839	8170 2054 902 10444 12898 8060
MSTRG.35356.21	XIST	hsa-miR-520f-3p	910.00	-95.71	163.00	-26.16	597764	22	14839	13478 12743 9209 12329 10937 5789
MSTRG.35356.21	XIST	hsa-miR-766-5p	908.00	-131.32	175.00	-29.51	979700	22	14839	1631 12029 1756 7535 766 6360
MSTRG.35356.21	XIST	hsa-miR-301a-3p	906.00	-88.79	164.00	-18.81	366248	23	14839	8248 3587 6834 3484 3504 7989
MSTRG.35356.21	XIST	hsa-miR-4498	905.00	-148.30	163.00	-30.30	1990784	22	14839	1704 1640 1671 1729 9553 1743
MSTRG.35356.21	XIST	hsa-miR-4477b	904.00	-69.26	172.00	-17.44	1951544	22	14839	1286 1256 1245 10822 9634 14101
MSTRG.35356.21	XIST	hsa-miR-4761-5p	903.00	-102.00	167.00	-25.32	2367488	21	14839	5574 6153 5862 5000 14557 2715
MSTRG.35356.21	XIST	hsa-miR-619-3p	902.00	-123.12	162.00	-23.94	843668	24	14839	6291 13373 12928 1468 9893 933
MSTRG.35356.21	XIST	hsa-miR-17-5p	902.00	-111.06	169.00	-24.79	23552	23	14839	4092 10154 8673 12745 8253 13742
MSTRG.35356.21	XIST	hsa-miR-106a-5p	902.00	-101.20	169.00	-23.15	107264	23	14839	4092 10154 8673 12745 8253 13742
MSTRG.35356.21	XIST	hsa-miR-6775-5p	900.00	-190.60	169.00	-40.52	2911616	25	14839	8170 8060 901 6038 1695 3260
MSTRG.35356.21	XIST	hsa-miR-4510	900.00	-121.41	164.00	-24.83	2009096	22	14839	10797 7864 7660 754 8154 3110
MSTRG.35356.21	XIST	hsa-miR-6734-5p	898.00	-136.21	154.00	-30.90	2805668	23	14839	686 4895 697 3335 4203 11804
MSTRG.35356.21	XIST	hsa-miR-6808-5p	898.00	-134.96	159.00	-29.41	2997944	22	14839	1615 10902 10482 1033 8176 10633
MSTRG.35356.21	XIST	hsa-miR-3199	897.00	-110.64	168.00	-20.71	1519904	23	14839	5097 2100 1739 1712 1764 2286
MSTRG.35356.21	XIST	hsa-miR-7843-5p	896.00	-136.47	156.00	-29.96	3293552	22	14839	904 6328 8172 9548 6038 2057
MSTRG.35356.21	XIST	hsa-miR-1244	896.00	-95.02	152.00	-23.43	1178516	26	14839	7572 13210 3421 14205 520 1370
MSTRG.35356.21	XIST	hsa-miR-8485	896.00	-91.50	174.00	-27.77	3379880	21	14839	10866 5696 6277 5122 5875 6166
MSTRG.35356.21	XIST	hsa-miR-541-3p	895.00	-133.58	161.00	-25.29	1022864	22	14839	8546 4930 10485 6898 5213 8383
MSTRG.35356.21	XIST	hsa-miR-5696	895.00	-67.25	156.00	-15.86	2638244	22	14839	12306 4269 9136 13488 12854 10170
MSTRG.35356.21	XIST	hsa-miR-4716-3p	893.00	-131.80	160.00	-25.04	2256308	22	14839	8167 10796 4198 7864 10530 12278
MSTRG.35356.21	XIST	hsa-miR-302a-3p	892.00	-90.65	162.00	-16.41	354476	23	14839	13481 12745 4092 9210 10146 13736
MSTRG.35356.21	XIST	hsa-miR-3120-3p	891.00	-115.70	163.00	-24.48	1352480	21	14839	252 2340 10687 1548 13011 2787
MSTRG.35356.21	XIST	hsa-miR-6511a-5p	890.00	-139.92	157.00	-26.76	2746808	23	14839	10634 10477 2447 8181 8060 10461
MSTRG.35356.21	XIST	hsa-miR-452-5p	888.00	-103.40	170.00	-22.81	521900	22	14839	2822 7964 1407 4548 9700 10054
MSTRG.35356.21	XIST	hsa-miR-6506-5p	888.00	-94.36	157.00	-20.53	2733728	23	14839	4456 9379 2507 4086 1940 8496
MSTRG.35356.21	XIST	hsa-miR-302c-3p	888.00	-89.60	158.00	-17.48	396332	23	14839	13481 12744 4093 10155 12324 9210
MSTRG.35356.21	XIST	hsa-miR-4652-5p	887.00	-129.85	170.00	-28.52	2111120	22	14839	5097 1714 1761 2104 6800 2288
MSTRG.35356.21	XIST	hsa-miR-338-3p	886.00	-102.01	153.00	-22.03	474812	22	14839	3795 1070 13044 6842 13794 1498
MSTRG.35356.21	XIST	hsa-miR-3978	885.00	-102.55	163.00	-20.46	2071880	24	14839	8692 669 13464 6062 13372 259
MSTRG.35356.21	XIST	hsa-miR-3127-5p	883.00	-146.24	160.00	-28.97	1366868	23	14839	4048 14666 8173 1639 1695 2449
MSTRG.35356.21	XIST	hsa-miR-195-5p	883.00	-91.32	163.00	-18.58	328316	21	14839	12900 4408 10689 2786 7556 10358
MSTRG.35356.21	XIST	hsa-miR-101-3p	883.00	-81.55	158.00	-17.89	96800	21	14839	13225 3489 2137 8362 2524 7706
MSTRG.35356.21	XIST	hsa-miR-4506	882.00	-114.12	160.00	-23.45	2002556	20	14839	8271 2198 2414 3649 10244 2757
MSTRG.35356.21	XIST	hsa-miR-514b-5p	882.00	-105.95	154.00	-20.27	1525136	22	14839	11754 11096 9740 3817 11603 2453
MSTRG.35356.21	XIST	hsa-miR-548u	882.00	-58.44	149.00	-12.59	1402184	23	14839	3200 3400 3934 12546 1260 4017
MSTRG.35356.21	XIST	hsa-miR-7113-3p	881.00	-104.29	152.00	-18.96	3247772	23	14839	5496 6075 9531 5205 6369 8597
MSTRG.35356.21	XIST	hsa-miR-3150a-3p	879.00	-127.48	156.00	-23.81	1417880	22	14839	1635 8400 833 8654 860 5169
MSTRG.35356.21	XIST	hsa-miR-6824-5p	878.00	-173.45	167.00	-37.68	3039800	22	14839	1712 1563 7775 5457 5745 6036
MSTRG.35356.21	XIST	hsa-miR-1587	878.00	-172.21	150.00	-33.88	2052260	20	14839	1698 9532 8381 1675 11331 1733
MSTRG.35356.21	XIST	hsa-miR-1238-5p	878.00	-134.35	157.00	-25.28	1127504	23	14839	3538 2753 14813 526 6900 3106
MSTRG.35356.21	XIST	hsa-miR-7-2-3p	878.00	-43.54	162.00	-10.27	142580	22	14839	10733 10516 5707 11701 12503 12606
MSTRG.35356.21	XIST	hsa-miR-6130	877.00	-106.29	157.00	-22.39	2702336	19	14839	10799 7866 757 3113 8157 10658
MSTRG.35356.21	XIST	hsa-miR-3184-5p	876.00	-125.00	155.00	-22.16	1483280	24	14839	3260 5961 2592 7023 7696 9656
MSTRG.35356.21	XIST	hsa-miR-196b-5p	876.00	-114.28	153.00	-21.42	489200	22	14839	2706 9051 2469 2427 3685 12964
MSTRG.35356.21	XIST	hsa-miR-3919	876.00	-101.75	160.00	-21.64	1782812	21	14839	10739 10221 2082 10483 14763 8680
MSTRG.35356.21	XIST	hsa-miR-548b-5p	876.00	-88.80	159.00	-19.78	783500	22	14839	14234 7322 12466 2034 3230 12545
MSTRG.35356.21	XIST	hsa-miR-8078	875.00	-101.40	150.00	-17.93	3364184	23	14839	6861 2690 11001 10331 11872 10380
MSTRG.35356.21	XIST	hsa-miR-371b-5p	874.00	-92.86	153.00	-23.58	2346560	22	14839	11604 2115 12550 12912 1236 7365
MSTRG.35356.21	XIST	hsa-miR-4782-5p	873.00	-78.62	151.00	-19.00	2414576	22	14839	13427 14334 1570 13285 12614 14516
MSTRG.35356.21	XIST	hsa-miR-5680	873.00	-77.67	151.00	-17.72	2612084	22	14839	10610 1324 4827 2076 8377 3473
MSTRG.35356.21	XIST	hsa-miR-4685-5p	871.00	-159.41	149.00	-32.80	2183060	26	14839	1695 1745 898 8169 1639 4180
MSTRG.35356.21	XIST	hsa-miR-383-3p	871.00	-111.76	152.00	-22.92	442112	19	14839	426 728 714 4249 934 14531
MSTRG.35356.21	XIST	hsa-miR-6513-5p	871.00	-95.99	151.00	-22.30	2752040	23	14839	11505 2506 2105 3180 3421 2289
MSTRG.35356.21	XIST	hsa-miR-3666	870.00	-84.57	153.00	-18.68	1710872	21	14839	8253 3589 3505 6837 4339 3487
MSTRG.35356.21	XIST	hsa-miR-153-3p	870.00	-80.30	150.00	-16.39	277304	22	14839	12832 4871 5145 7188 8568 8895
MSTRG.35356.21	XIST	hsa-miR-6860	869.00	-156.33	151.00	-34.37	3136592	22	14839	44 14437 1702 520 1767 2308
MSTRG.35356.21	XIST	hsa-miR-487a-3p	869.00	-110.95	151.00	-23.36	545444	22	14839	13512 13821 5123 742 5695 6276
MSTRG.35356.21	XIST	hsa-miR-4694-3p	869.00	-81.12	148.00	-20.55	2205296	21	14839	4333 6768 2986 3651 8884 14619
MSTRG.35356.21	XIST	hsa-miR-300	868.00	-92.36	149.00	-20.38	1007168	22	14839	10726 12750 2133 8067 3115 7769
MSTRG.35356.21	XIST	hsa-miR-548ag	868.00	-75.66	149.00	-14.82	1903148	21	14839	11633 13876 3699 3690 14235 11693
MSTRG.35356.21	XIST	hsa-miR-23a-3p	868.00	-74.62	153.00	-14.66	44480	21	14839	7714 12319 6933 3605 2699 11940
MSTRG.35356.21	XIST	hsa-miR-3065-3p	867.00	-126.57	152.00	-22.74	1488512	23	14839	6528 13793 3249 5368 5656 6237
MSTRG.35356.21	XIST	hsa-let-7g-5p	867.00	-94.21	149.00	-19.80	217136	22	14839	11530 6754 717 10467 10486 11391
MSTRG.35356.21	XIST	hsa-miR-6509-5p	867.00	-93.18	150.00	-19.29	2741576	21	14839	9055 3256 11786 2473 11697 4479
MSTRG.35356.21	XIST	hsa-let-7f-5p	867.00	-87.15	148.00	-17.81	14396	22	14839	6754 10467 10486 2704 717 11530
MSTRG.35356.21	XIST	hsa-miR-607	867.00	-56.16	152.00	-13.97	821432	21	14839	6920 9232 13857 12387 6487 10095
MSTRG.35356.21	XIST	hsa-miR-377-3p	866.00	-97.46	147.00	-17.39	426416	22	14839	13941 5695 6276 5123 9019 4846
MSTRG.35356.21	XIST	hsa-miR-374b-5p	866.00	-34.69	147.00	-8.38	1052948	22	14839	8748 1579 1171 1841 13829 9195
MSTRG.35356.21	XIST	hsa-miR-5001-5p	865.00	-151.22	150.00	-28.41	2474744	24	14839	1706 1666 6082 4142 1638 1726
MSTRG.35356.21	XIST	hsa-miR-4723-5p	865.00	-134.91	152.00	-26.03	2273312	24	14839	3742 10660 802 3264 9655 10376
MSTRG.35356.21	XIST	hsa-miR-6847-5p	865.00	-116.63	157.00	-26.47	3099968	23	14839	768 7102 1562 6323 10480 14757
MSTRG.35356.21	XIST	hsa-miR-4536-5p	865.00	-82.32	157.00	-16.05	2053568	21	14839	2710 8405 4475 12588 9914 13060
MSTRG.35356.21	XIST	hsa-miR-19b-2-5p	864.00	-79.04	153.00	-17.04	34016	22	14839	12335 2728 3724 14485 3290 4045
MSTRG.35356.21	XIST	hsa-miR-580-3p	863.00	-68.37	148.00	-16.18	767804	22	14839	3870 8241 13556 13077 2878 4538
MSTRG.35356.21	XIST	hsa-miR-5681a	862.00	-102.66	149.00	-24.49	2613392	22	14839	11850 10751 8613 4739 8221 10581
MSTRG.35356.21	XIST	hsa-miR-1243	862.00	-90.24	151.00	-19.86	1174592	22	14839	91 1805 5712 14512 1626 11773
MSTRG.35356.21	XIST	hsa-miR-4742-5p	861.00	-102.59	148.00	-21.30	2317784	23	14839	1930 6001 10285 3875 6553 8706
MSTRG.35356.21	XIST	hsa-miR-3974	859.00	-82.21	149.00	-16.25	2066648	23	14839	2541 7872 1431 1879 2120 14560
MSTRG.35356.21	XIST	hsa-miR-5588-3p	859.00	-78.12	154.00	-19.02	2600312	19	14839	2577 3375 3712 3822 7825 12242
MSTRG.35356.21	XIST	hsa-miR-548k	859.00	-72.63	149.00	-14.26	1158896	22	14839	4414 11612 9156 12727 13463 14604
MSTRG.35356.21	XIST	hsa-miR-4298	858.00	-142.19	147.00	-30.68	1540832	22	14839	695 683 12656 8369 3512 8730
MSTRG.35356.21	XIST	hsa-miR-8079	854.00	-135.78	150.00	-26.17	3365492	20	14839	6540 5374 5662 6379 14697 14086
MSTRG.35356.21	XIST	hsa-miR-3122	853.00	-106.52	145.00	-20.26	1356404	22	14839	2105 2290 8369 8266 9966 12122
MSTRG.35356.21	XIST	hsa-miR-576-5p	853.00	-57.97	145.00	-17.33	758648	22	14839	451 549 3922 3189 2988 14691
MSTRG.35356.21	XIST	hsa-miR-373-3p	773.00	-77.32	164.00	-22.25	417260	23	14839	4090 13479 12744 9210 10153
MSTRG.35356.21	XIST	hsa-miR-6132	772.00	-127.39	170.00	-32.02	2704952	19	14839	1645 1701 8177 908 1478
MSTRG.35356.21	XIST	hsa-miR-1277-5p	768.00	-48.35	166.00	-13.59	1233452	24	14839	2845 12872 13304 1179 7726
MSTRG.35356.21	XIST	hsa-miR-1285-5p	765.00	-87.97	159.00	-20.65	1148432	21	14839	13422 10975 9352 413 14327
MSTRG.35356.21	XIST	hsa-miR-4769-5p	762.00	-127.54	164.00	-29.44	2385800	24	14839	2885 10601 6330 8264 4455
MSTRG.35356.21	XIST	hsa-miR-2115-5p	762.00	-93.83	157.00	-21.73	1318472	22	14839	5447 5735 6026 11280 11452
MSTRG.35356.21	XIST	hsa-miR-16-5p	762.00	-86.69	168.00	-20.27	20936	22	14839	12899 4407 2785 7555 12569
MSTRG.35356.21	XIST	hsa-miR-520c-3p	762.00	-74.59	163.00	-19.10	622616	22	14839	13479 9210 12744 4093 10154
MSTRG.35356.21	XIST	hsa-miR-8073	759.00	-111.39	167.00	-27.35	3357644	22	14839	4127 10960 12667 8766 11919
MSTRG.35356.21	XIST	hsa-miR-212-3p	759.00	-85.98	159.00	-20.08	185744	21	14839	3375 7159 7827 12244 4386
MSTRG.35356.21	XIST	hsa-miR-106b-5p	757.00	-80.03	167.00	-20.77	344012	21	14839	4094 8675 8255 13741 10156
MSTRG.35356.21	XIST	hsa-miR-302b-3p	756.00	-70.31	166.00	-16.57	393716	23	14839	13481 12746 9210 4086 10153
MSTRG.35356.21	XIST	hsa-miR-4726-3p	755.00	-104.83	162.00	-27.27	2283776	22	14839	12236 539 3367 11497 11263
MSTRG.35356.21	XIST	hsa-miR-520b	755.00	-70.87	162.00	-17.25	617384	21	14839	13480 9211 12745 4094 10155
MSTRG.35356.21	XIST	hsa-miR-374a-3p	754.00	-64.24	157.00	-19.20	419876	22	14839	5949 5082 6235 12315 14624
MSTRG.35356.21	XIST	hsa-miR-302d-3p	752.00	-74.13	158.00	-16.74	398948	23	14839	13481 12745 4086 9211 10153
MSTRG.35356.21	XIST	hsa-miR-19a-3p	752.00	-73.42	155.00	-20.15	30092	23	14839	2950 3010 5294 3584 2556
MSTRG.35356.21	XIST	hsa-miR-32-5p	752.00	-71.53	158.00	-15.73	70640	22	14839	7171 2863 3288 3723 12395
MSTRG.35356.21	XIST	hsa-miR-4427	751.00	-73.56	155.00	-20.01	1863908	21	14839	1569 13287 11739 14362 12613
MSTRG.35356.21	XIST	hsa-miR-6816-5p	750.00	-150.03	154.00	-33.17	3018872	21	14839	1691 6037 6328 8178 1702
MSTRG.35356.21	XIST	hsa-miR-132-3p	750.00	-80.61	163.00	-17.81	248528	22	14839	7158 4384 7826 12243 3373
MSTRG.35356.21	XIST	hsa-miR-7844-5p	750.00	-77.51	158.00	-21.50	3304016	22	14839	8502 12638 1750 7906 12543
MSTRG.35356.21	XIST	hsa-miR-155-5p	749.00	-73.61	153.00	-17.18	337472	23	14839	3444 7606 2014 12414 10937
MSTRG.35356.21	XIST	hsa-miR-196a-5p	748.00	-97.23	161.00	-22.67	115112	22	14839	2706 2427 9052 2469 12964
MSTRG.35356.21	XIST	hsa-miR-875-3p	747.00	-82.34	159.00	-22.40	1028096	21	14839	8630 11569 8695 13375 7232
MSTRG.35356.21	XIST	hsa-miR-6844	746.00	-63.92	163.00	-19.92	3093428	21	14839	1949 2386 12782 14157 14630
MSTRG.35356.21	XIST	hsa-miR-545-3p	746.00	-63.48	165.00	-19.48	711560	22	14839	12897 4408 250 2340 8193
MSTRG.35356.21	XIST	hsa-miR-20b-5p	745.00	-87.20	169.00	-24.79	503588	23	14839	4092 10154 8673 13737 8252
MSTRG.35356.21	XIST	hsa-miR-544a	745.00	-78.30	158.00	-19.43	708944	22	14839	10913 2919 10058 4348 12925
MSTRG.35356.21	XIST	hsa-miR-3646	745.00	-57.61	153.00	-16.73	1680788	22	14839	13699 10350 8484 14616 8614
MSTRG.35356.21	XIST	hsa-miR-3123	745.00	-56.06	155.00	-14.69	1357712	17	14839	8248 10655 7297 14766 9330
MSTRG.35356.21	XIST	hsa-miR-4720-5p	744.00	-98.28	156.00	-23.49	2265464	22	14839	11993 8767 10959 13027 13919
MSTRG.35356.21	XIST	hsa-miR-4307	744.00	-45.29	153.00	-13.03	1551296	19	14839	12341 230 14019 14375 12993
MSTRG.35356.21	XIST	hsa-miR-4700-3p	743.00	-99.42	163.00	-23.63	2218376	26	14839	14428 7138 92 2975 9943
MSTRG.35356.21	XIST	hsa-miR-1910-3p	743.00	-97.68	157.00	-23.41	1294928	20	14839	10635 10485 2449 10466 10286
MSTRG.35356.21	XIST	hsa-miR-1197	743.00	-92.37	157.00	-19.84	1271384	21	14839	7126 9632 1562 9650 10326
MSTRG.35356.21	XIST	hsa-miR-4643	743.00	-90.56	166.00	-21.11	2094116	22	14839	10873 174 7511 10853 9628
MSTRG.35356.21	XIST	hsa-miR-335-3p	743.00	-60.63	157.00	-15.36	480044	22	14839	14371 8437 13491 11117 12799
MSTRG.35356.21	XIST	hsa-miR-944	743.00	-55.45	158.00	-15.44	1089572	22	14839	6939 9224 13870 1502 12164
MSTRG.35356.21	XIST	hsa-miR-4419a	742.00	-101.60	159.00	-23.70	1848212	17	14839	7868 759 10801 8157 8059
MSTRG.35356.21	XIST	hsa-miR-200a-3p	742.00	-85.16	163.00	-21.31	351860	22	14839	9837 8424 103 11714 2697
MSTRG.35356.21	XIST	hsa-miR-4766-5p	742.00	-80.87	159.00	-17.89	2379260	21	14839	3640 7405 12813 9041 8484
MSTRG.35356.21	XIST	hsa-miR-606	742.00	-51.14	156.00	-11.60	820124	21	14839	4288 9237 13597 13930 2119
MSTRG.35356.21	XIST	hsa-miR-149-3p	741.00	-132.80	157.00	-29.93	306080	21	14839	7867 1633 7539 8164 5195
MSTRG.35356.21	XIST	hsa-miR-4270	741.00	-132.64	156.00	-29.01	1604924	20	14839	12144 7869 1894 6608 8062
MSTRG.35356.21	XIST	hsa-miR-6887-5p	741.00	-125.68	167.00	-36.62	3204608	23	14839	681 10659 804 8652 6361
MSTRG.35356.21	XIST	hsa-miR-4492	740.00	-112.12	153.00	-26.12	1982936	17	14839	1701 1712 1733 1679 1644
MSTRG.35356.21	XIST	hsa-miR-124-3p	740.00	-93.17	156.00	-19.08	238064	20	14839	10283 4559 260 10443 10673
MSTRG.35356.21	XIST	hsa-miR-6085	739.00	-125.92	151.00	-30.34	2685332	19	14839	8334 8084 1711 2597 9559
MSTRG.35356.21	XIST	hsa-miR-3189-3p	739.00	-108.51	153.00	-28.59	1497668	21	14839	11364 3042 8596 11104 12125
MSTRG.35356.21	XIST	hsa-miR-544b	739.00	-98.57	155.00	-26.05	1387796	22	14839	11147 14600 8106 4517 11809
MSTRG.35356.21	XIST	hsa-miR-3074-5p	738.00	-95.70	156.00	-23.40	1425728	21	14839	4922 5784 12053 4230 5205
MSTRG.35356.21	XIST	hsa-miR-454-3p	738.00	-76.42	160.00	-19.11	969236	23	14839	3584 8246 4049 8143 6835
MSTRG.35356.21	XIST	hsa-miR-19a-5p	738.00	-68.88	151.00	-16.19	28784	22	14839	4045 8569 2728 225 3724
MSTRG.35356.21	XIST	hsa-miR-374a-5p	738.00	-31.97	154.00	-7.70	418568	22	14839	1579 13830 9198 1171 1846
MSTRG.35356.21	XIST	hsa-miR-6893-5p	737.00	-115.94	158.00	-26.35	3220304	21	14839	10902 1614 1034 1701 8178
MSTRG.35356.21	XIST	hsa-miR-6832-5p	737.00	-88.13	153.00	-22.05	3060728	23	14839	13546 10752 10219 10478 10464
MSTRG.35356.21	XIST	hsa-miR-6779-5p	736.00	-120.35	160.00	-28.66	2922080	21	14839	7538 1635 10122 6363 4838
MSTRG.35356.21	XIST	hsa-miR-4496	736.00	-90.23	152.00	-22.99	1988168	22	14839	8256 12638 2809 14520 7907
MSTRG.35356.21	XIST	hsa-miR-3121-3p	735.00	-67.66	152.00	-17.59	1355096	22	14839	10701 8617 10491 10407 11729
MSTRG.35356.21	XIST	hsa-miR-3529-3p	735.00	-57.38	157.00	-16.07	2258924	24	14839	9827 13011 8722 2126 10356
MSTRG.35356.21	XIST	hsa-miR-570-5p	735.00	-56.81	153.00	-15.39	748184	22	14839	11632 13875 14234 3698 2449
MSTRG.35356.21	XIST	hsa-miR-548ai	735.00	-56.81	153.00	-15.39	1929308	22	14839	11632 13875 14234 3698 2449
MSTRG.35356.21	XIST	hsa-miR-6817-5p	734.00	-109.13	158.00	-27.13	3021488	24	14839	7912 291 1295 7838 4632
MSTRG.35356.21	XIST	hsa-miR-4709-3p	734.00	-96.11	156.00	-25.28	2236688	23	14839	10777 4619 10010 9588 6882
MSTRG.35356.21	XIST	hsa-miR-320e	734.00	-83.85	159.00	-17.78	1498976	18	14839	11679 1775 13454 4464 14521
MSTRG.35356.21	XIST	hsa-miR-8066	734.00	-61.24	161.00	-15.86	3348488	21	14839	5229 6393 5809 6100 10607
MSTRG.35356.21	XIST	hsa-miR-520e	734.00	-59.12	155.00	-13.33	589916	21	14839	13482 9211 12746 4093 10155
MSTRG.35356.21	XIST	hsa-miR-4481	733.00	-96.76	151.00	-20.74	1964624	17	14839	2758 14817 5220 6904 3543
MSTRG.35356.21	XIST	hsa-miR-3116	733.00	-83.78	152.00	-19.02	1344632	22	14839	11954 937 1470 12934 13375
MSTRG.35356.21	XIST	hsa-miR-5583-3p	733.00	-80.71	164.00	-17.74	2582000	22	14839	8120 11125 2747 3694 3760
MSTRG.35356.21	XIST	hsa-miR-7845-5p	732.00	-106.85	155.00	-22.90	3305324	21	14839	12659 3512 6694 10023 7538
MSTRG.35356.21	XIST	hsa-miR-4297	732.00	-89.05	152.00	-19.35	1532984	16	14839	127 11286 11049 11376 8671
MSTRG.35356.21	XIST	hsa-miR-3672	732.00	-64.05	154.00	-15.64	1718720	23	14839	5184 11230 1154 3324 9984
MSTRG.35356.21	XIST	hsa-miR-4729	732.00	-46.79	154.00	-12.81	2290316	22	14839	13766 5869 12856 14592 13183
MSTRG.35356.21	XIST	hsa-miR-5703	731.00	-84.82	151.00	-19.44	2648708	18	14839	11751 4913 7817 10749 3989
MSTRG.35356.21	XIST	hsa-miR-8084	731.00	-59.15	152.00	-16.49	3372032	23	14839	10707 1136 11711 14744 7225
MSTRG.35356.21	XIST	hsa-miR-6894-5p	730.00	-119.53	155.00	-29.47	3222920	24	14839	3653 6056 10656 8684 9890
MSTRG.35356.21	XIST	hsa-miR-6806-5p	730.00	-113.77	160.00	-26.99	2992712	24	14839	10483 11385 7665 1612 13648
MSTRG.35356.21	XIST	hsa-miR-3689a-3p	730.00	-102.21	151.00	-31.13	1750112	22	14839	4835 7540 618 6359 10120
MSTRG.35356.21	XIST	hsa-miR-103a-3p	730.00	-96.96	157.00	-25.03	103340	23	14839	711 1497 2905 1068 13040
MSTRG.35356.21	XIST	hsa-miR-107	730.00	-96.83	157.00	-25.03	109880	23	14839	711 1497 2905 1068 13040
MSTRG.35356.21	XIST	hsa-miR-4768-3p	730.00	-93.36	154.00	-23.82	2384492	20	14839	11579 10641 10381 10684 7819
MSTRG.35356.21	XIST	hsa-miR-6134	730.00	-87.21	149.00	-21.27	2707568	19	14839	7398 678 2716 860 6879
MSTRG.35356.21	XIST	hsa-miR-5585-3p	730.00	-70.92	157.00	-23.47	2587232	22	14839	1569 12611 13284 11733 4722
MSTRG.35356.21	XIST	hsa-let-7c-5p	729.00	-80.16	155.00	-18.43	6548	22	14839	11532 6754 10488 8291 10467
MSTRG.35356.21	XIST	hsa-miR-4422	729.00	-70.66	152.00	-21.01	1853444	21	14839	13505 258 8030 10440 1334
MSTRG.35356.21	XIST	hsa-miR-511-3p	729.00	-69.16	150.00	-17.07	558524	20	14839	12500 13888 4534 5886 13159
MSTRG.35356.21	XIST	hsa-miR-5587-5p	729.00	-65.04	146.00	-17.29	2591156	18	14839	4986 5560 5848 6433 8908
MSTRG.35356.21	XIST	hsa-miR-568	729.00	-42.93	153.00	-12.81	742952	20	14839	13605 8040 8890 7732 8278
MSTRG.35356.21	XIST	hsa-miR-6796-5p	728.00	-125.36	156.00	-26.99	2966552	23	14839	839 7896 1723 6039 2223
MSTRG.35356.21	XIST	hsa-miR-526b-3p	728.00	-77.92	152.00	-19.25	605612	22	14839	8674 13480 4094 9211 8253
MSTRG.35356.21	XIST	hsa-miR-548d-5p	728.00	-61.17	157.00	-15.29	901220	22	14839	14234 12466 7322 8859 6613
MSTRG.35356.21	XIST	hsa-miR-6835-5p	727.00	-104.31	150.00	-22.97	3068576	22	14839	3768 872 881 889 10525
MSTRG.35356.21	XIST	hsa-miR-4731-5p	727.00	-95.06	152.00	-20.21	2292932	22	14839	1637 1672 1726 1693 1704
MSTRG.35356.21	XIST	hsa-miR-4679	727.00	-77.27	148.00	-22.18	2172596	22	14839	1400 11683 475 993 8012
MSTRG.35356.21	XIST	hsa-miR-4796-3p	727.00	-69.00	149.00	-16.84	2449892	22	14839	5595 8407 3770 10593 4903
MSTRG.35356.21	XIST	hsa-miR-6754-5p	726.00	-106.07	149.00	-27.22	2856680	22	14839	12143 3661 7867 1894 5968
MSTRG.35356.21	XIST	hsa-miR-3929	726.00	-91.40	150.00	-22.05	1806356	23	14839	10775 5182 13450 10114 660
MSTRG.35356.21	XIST	hsa-miR-380-3p	726.00	-52.35	149.00	-13.55	434264	22	14839	7179 12496 4766 1214 6831
MSTRG.35356.21	XIST	hsa-miR-4519	725.00	-108.11	147.00	-28.61	2020868	18	14839	917 5030 8308 1876 8560
MSTRG.35356.21	XIST	hsa-miR-4776-3p	725.00	-98.37	150.00	-26.03	2400188	23	14839	3616 554 294 20 11115
MSTRG.35356.21	XIST	hsa-miR-1248	725.00	-83.72	156.00	-21.05	1185056	27	14839	9501 3234 8433 8655 9107
MSTRG.35356.21	XIST	hsa-miR-1299	725.00	-80.37	148.00	-18.56	1165436	22	14839	12933 13096 8695 13374 8985
MSTRG.35356.21	XIST	hsa-miR-6865-3p	725.00	-75.96	150.00	-16.52	3148364	21	14839	3245 11192 3458 5164 8930
MSTRG.35356.21	XIST	hsa-miR-4425	724.00	-96.73	147.00	-23.43	1861292	22	14839	2290 7979 3423 4086 11505
MSTRG.35356.21	XIST	hsa-miR-557	724.00	-82.37	152.00	-19.66	729872	23	14839	8568 3719 13838 3287 219
MSTRG.35356.21	XIST	hsa-miR-505-3p	724.00	-60.61	152.00	-15.37	682784	22	14839	8428 8205 12245 6821 13779
MSTRG.35356.21	XIST	hsa-miR-520a-3p	724.00	-58.43	149.00	-12.92	602996	22	14839	12744 13479 9210 4092 10154
MSTRG.35356.21	XIST	hsa-let-7a-5p	723.00	-77.07	148.00	-17.81	8	22	14839	6754 11532 10467 10486 717
MSTRG.35356.21	XIST	hsa-miR-130b-3p	723.00	-70.83	152.00	-21.92	374096	22	14839	8251 6836 3588 4337 8232
MSTRG.35356.21	XIST	hsa-miR-548m	723.00	-54.35	147.00	-17.03	1211216	21	14839	13877 12468 3700 11635 9731
MSTRG.35356.21	XIST	hsa-miR-6747-5p	722.00	-120.70	150.00	-26.36	2838368	24	14839	4693 5460 5748 11741 4453
MSTRG.35356.21	XIST	hsa-miR-510-5p	722.00	-104.25	146.00	-23.96	695864	22	14839	11216 2790 8310 10566 12192
MSTRG.35356.21	XIST	hsa-miR-1276	722.00	-71.77	149.00	-20.96	1229528	20	14839	12811 10214 9591 2338 9470
MSTRG.35356.21	XIST	hsa-miR-616-5p	722.00	-65.51	151.00	-15.98	834512	22	14839	12550 1233 2112 11605 12913
MSTRG.35356.21	XIST	hsa-miR-6870-5p	721.00	-119.40	149.00	-29.90	3160136	19	14839	863 835 807 10662 10800
MSTRG.35356.21	XIST	hsa-miR-4647	721.00	-90.22	149.00	-20.01	2101964	23	14839	3650 13982 3223 2260 6337
MSTRG.35356.21	XIST	hsa-miR-34a-3p	721.00	-86.35	147.00	-24.85	150428	22	14839	14414 5950 6530 5088 13778
MSTRG.35356.21	XIST	hsa-miR-6883-5p	720.00	-116.99	151.00	-29.13	3194144	22	14839	7863 2598 4914 4696 4614
MSTRG.35356.21	XIST	hsa-miR-3129-5p	720.00	-100.53	146.00	-22.31	1370792	22	14839	6995 7785 12632 8094 4342
MSTRG.35356.21	XIST	hsa-miR-520d-3p	720.00	-65.91	147.00	-15.59	637004	22	14839	12744 13479 9210 4090 10154
MSTRG.35356.21	XIST	hsa-miR-3619-5p	719.00	-112.19	148.00	-25.40	1667708	22	14839	12569 10684 3308 2359 946
MSTRG.35356.21	XIST	hsa-miR-6875-5p	719.00	-109.91	148.00	-24.85	3173216	21	14839	3515 3743 1757 4661 8914
MSTRG.35356.21	XIST	hsa-miR-3973	719.00	-84.91	149.00	-23.28	2065340	23	14839	4416 64 12727 1478 13115
MSTRG.35356.21	XIST	hsa-miR-4461	719.00	-84.53	149.00	-25.40	1921460	23	14839	8504 3887 6882 9108 8242
MSTRG.35356.21	XIST	hsa-miR-4735-3p	719.00	-56.76	157.00	-19.06	2303396	21	14839	6591 4094 5281 5859 6150
MSTRG.35356.21	XIST	hsa-miR-5006-5p	718.00	-111.79	151.00	-27.07	2487824	21	14839	5400 14567 10145 4216 5111
MSTRG.35356.21	XIST	hsa-miR-581	718.00	-73.86	148.00	-17.83	769112	21	14839	11308 12839 5271 13235 12993
MSTRG.35356.21	XIST	hsa-miR-2054	718.00	-41.28	149.00	-10.44	1313240	23	14839	13360 1166 12494 13827 4038
MSTRG.35356.21	XIST	hsa-miR-513b-5p	717.00	-79.00	147.00	-19.28	1263536	22	14839	2132 3053 11305 13744 10503
MSTRG.35356.21	XIST	hsa-miR-33a-3p	717.00	-63.93	146.00	-15.85	74564	22	14839	14123 12340 2552 14374 12413
MSTRG.35356.21	XIST	hsa-miR-302e	717.00	-59.68	145.00	-14.10	1230836	17	14839	12751 13486 10159 12335 4097
MSTRG.35356.21	XIST	hsa-miR-4495	717.00	-42.54	146.00	-9.92	1986860	21	14839	3234 3776 4453 6916 2165
MSTRG.35356.21	XIST	hsa-miR-4282	717.00	-29.46	148.00	-11.89	1620620	18	14839	14483 7061 9342 9063 8811
MSTRG.35356.21	XIST	hsa-miR-3692-3p	716.00	-87.92	147.00	-22.08	1756652	24	14839	14643 8000 12290 946 12768
MSTRG.35356.21	XIST	hsa-miR-4482-3p	715.00	-93.08	146.00	-24.78	1967240	22	14839	11141 4311 14473 14713 11481
MSTRG.35356.21	XIST	hsa-miR-4689	714.00	-114.14	151.00	-28.51	2193524	22	14839	9650 9560 1756 3985 10824
MSTRG.35356.21	XIST	hsa-miR-1252-3p	714.00	-33.91	145.00	-7.73	1251764	22	14839	10290 10345 8475 10616 8917
MSTRG.35356.21	XIST	hsa-miR-4638-3p	713.00	-77.60	148.00	-18.74	2084960	23	14839	517 14436 705 2970 6290
MSTRG.35356.21	XIST	hsa-miR-6802-5p	712.00	-99.80	149.00	-24.46	2982248	20	14839	10126 677 2151 858 7215
MSTRG.35356.21	XIST	hsa-miR-3942-3p	711.00	-44.24	145.00	-14.97	1823360	21	14839	5324 6194 13912 5612 5902
MSTRG.35356.21	XIST	hsa-miR-98-5p	710.00	-67.64	144.00	-16.71	87644	22	14839	10468 10487 6754 7395 11529
MSTRG.35356.21	XIST	hsa-miR-5189-5p	709.00	-111.33	146.00	-26.02	2532296	24	14839	704 5598 1617 4928 5211
MSTRG.35356.21	XIST	hsa-miR-548au-3p	709.00	-69.21	144.00	-15.82	2595080	21	14839	2739 14595 2181 14048 9433
MSTRG.35356.21	XIST	hsa-miR-4258	707.00	-78.27	145.00	-18.09	1576148	17	14839	121 374 58 238 348
MSTRG.35356.21	XIST	hsa-miR-4695-5p	706.00	-117.46	142.00	-31.58	2206604	22	14839	8185 10573 714 6546 6321
MSTRG.35356.21	XIST	hsa-miR-6846-3p	706.00	-86.84	145.00	-18.60	3098660	21	14839	12451 12429 5366 5654 6235
MSTRG.35356.21	XIST	hsa-miR-4760-3p	706.00	-35.36	144.00	-10.62	2366180	22	14839	7377 5291 1227 2874 13176
MSTRG.35356.21	XIST	hsa-miR-6761-5p	705.00	-78.42	142.00	-16.43	2874992	21	14839	6501 5340 5628 5918 6210
MSTRG.35356.21	XIST	hsa-miR-1287-5p	702.00	-96.87	141.00	-25.28	1152356	22	14839	2230 3955 91 521 13445
MSTRG.35356.21	XIST	hsa-miR-3158-5p	702.00	-91.78	141.00	-21.76	1436192	21	14839	8683 10585 5642 8125 14766
MSTRG.14582.9	AC003957.1	hsa-miR-6734-3p	1481.00	-247.57	165.00	-29.94	2806982	23	4131	1772 1358 246 2413 538 689 2867 1095 1605 1398
MSTRG.14582.9	AC003957.1	hsa-miR-6855-5p	1187.00	-207.46	168.00	-32.40	3120902	25	4131	2167 1182 2065 3963 1000 4105 1237 462
MSTRG.14582.9	AC003957.1	hsa-miR-6764-5p	1182.00	-189.10	168.00	-33.52	2882846	22	4131	3480 1575 2076 1986 2609 33 673 1160
MSTRG.14582.9	AC003957.1	hsa-miR-3192-5p	1174.00	-189.56	155.00	-28.80	1505522	23	4131	397 3292 2254 1438 3470 892 3710 428
MSTRG.14582.9	AC003957.1	hsa-miR-4685-5p	1040.00	-219.47	153.00	-38.04	2183066	26	4131	1981 1782 1569 1825 1442 3471 3975
MSTRG.14582.9	AC003957.1	hsa-miR-185-3p	1040.00	-180.78	161.00	-35.01	315242	22	4131	1238 3018 1047 3965 2768 3882 1270
MSTRG.14582.9	AC003957.1	hsa-miR-149-5p	1038.00	-174.46	164.00	-31.89	304778	23	4131	2425 598 1779 2496 259 2595 1233
MSTRG.14582.9	AC003957.1	hsa-miR-6848-5p	1036.00	-206.24	153.00	-34.86	3102590	23	4131	406 889 1192 3965 953 2077 3019
MSTRG.14582.9	AC003957.1	hsa-miR-5787	1035.00	-197.91	158.00	-34.26	2659178	20	4131	3965 4036 403 1274 3751 2619 375
MSTRG.14582.9	AC003957.1	hsa-miR-6779-5p	1034.00	-165.50	157.00	-35.41	2922086	21	4131	2249 1437 3711 3294 895 1173 3024
MSTRG.14582.9	AC003957.1	hsa-miR-6808-5p	1020.00	-174.60	155.00	-31.96	2997950	22	4131	2055 1009 1814 968 380 895 2155
MSTRG.14582.9	AC003957.1	hsa-miR-1915-3p	1016.00	-148.77	158.00	-25.35	1305398	20	4131	1577 1987 675 1163 35 2077 3479
MSTRG.14582.9	AC003957.1	hsa-miR-661	962.00	-167.60	166.00	-30.72	903842	24	4131	607 2182 2133 2634 1640 459
MSTRG.14582.9	AC003957.1	hsa-miR-939-5p	919.00	-195.58	159.00	-36.47	1080422	24	4131	2086 1016 2050 2934 424 2195
MSTRG.14582.9	AC003957.1	hsa-miR-30b-3p	910.00	-123.58	157.00	-28.43	232838	22	4131	2251 1436 3293 3709 892 1173
MSTRG.14582.9	AC003957.1	hsa-miR-1273h-5p	898.00	-134.10	164.00	-27.75	3298790	21	4131	3709 1436 892 3293 2251 2697
MSTRG.14582.9	AC003957.1	hsa-miR-6810-3p	897.00	-152.99	167.00	-37.61	3004490	23	4131	1851 1381 257 1248 2419 778
MSTRG.14582.9	AC003957.1	hsa-miR-4763-3p	892.00	-198.11	160.00	-40.02	2374034	24	4131	2055 1179 4049 1010 3960 374
MSTRG.14582.9	AC003957.1	hsa-miR-328-5p	891.00	-189.49	157.00	-41.81	448658	23	4131	2089 1018 403 1514 2050 3019
MSTRG.14582.9	AC003957.1	hsa-miR-6893-5p	891.00	-146.87	161.00	-28.92	3220310	21	4131	1012 2156 968 2058 1181 2697
MSTRG.14582.9	AC003957.1	hsa-miR-6846-5p	874.00	-154.67	157.00	-30.60	3097358	22	4131	1197 955 2077 2769 1237 2051
MSTRG.14582.9	AC003957.1	hsa-miR-6852-5p	874.00	-125.87	156.00	-23.34	3113054	21	4131	1190 609 2177 3814 1520 1642
MSTRG.14582.9	AC003957.1	hsa-miR-6817-3p	869.00	-138.28	152.00	-28.68	3022802	19	4131	1097 3227 692 1504 1298 1371
MSTRG.14582.9	AC003957.1	hsa-miR-4632-5p	859.00	-154.77	150.00	-28.89	2073194	23	4131	2623 382 2919 1155 3923 3978
MSTRG.14582.9	AC003957.1	hsa-miR-6873-3p	780.00	-105.99	167.00	-23.57	3169298	23	4131	72 560 1501 3221 1094
MSTRG.14582.9	AC003957.1	hsa-miR-4722-3p	777.00	-130.70	166.00	-32.49	2270702	22	4131	1852 1380 98 146 198
MSTRG.14582.9	AC003957.1	hsa-miR-6775-3p	776.00	-132.84	167.00	-31.66	2912930	21	4131	182 2494 258 1847 585
MSTRG.14582.9	AC003957.1	hsa-miR-4459	766.00	-142.62	167.00	-36.57	1918850	22	4131	335 2094 3863 2756 378
MSTRG.14582.9	AC003957.1	hsa-miR-1538	758.00	-137.28	162.00	-31.06	1280546	23	4131	809 1782 384 670 2924
MSTRG.14582.9	AC003957.1	hsa-miR-637	756.00	-143.26	159.00	-34.86	876374	24	4131	1514 2286 1196 3953 105
MSTRG.14582.9	AC003957.1	hsa-miR-6796-5p	755.00	-151.96	168.00	-33.56	2966558	23	4131	3969 414 2173 465 2237
MSTRG.14582.9	AC003957.1	hsa-miR-6809-3p	753.00	-102.26	159.00	-25.94	3001874	21	4131	571 20 2881 2407 245
MSTRG.14582.9	AC003957.1	hsa-miR-6867-3p	752.00	-125.52	171.00	-30.66	3153602	21	4131	559 1098 58 539 2854
MSTRG.14582.9	AC003957.1	hsa-miR-6813-5p	749.00	-147.86	167.00	-35.45	3011030	23	4131	3016 3965 612 1191 1049
MSTRG.14582.9	AC003957.1	hsa-miR-4736	749.00	-105.57	164.00	-27.17	2304710	19	4131	970 1965 384 1017 2158
MSTRG.14582.9	AC003957.1	hsa-miR-4649-3p	746.00	-119.34	166.00	-34.66	2105894	21	4131	1110 1079 2931 2618 1132
MSTRG.14582.9	AC003957.1	hsa-miR-3689a-3p	746.00	-108.04	157.00	-27.49	1750118	22	4131	893 3294 3711 1438 2252
MSTRG.14582.9	AC003957.1	hsa-miR-877-3p	745.00	-125.42	167.00	-34.87	1043798	21	4131	555 2405 542 2882 3397
MSTRG.14582.9	AC003957.1	hsa-miR-5008-5p	743.00	-127.76	162.00	-31.37	2495678	22	4131	1699 2926 1108 3243 1331
MSTRG.14582.9	AC003957.1	hsa-miR-508-5p	742.00	-104.34	161.00	-29.37	690638	23	4131	3241 1788 3118 2986 904
MSTRG.14582.9	AC003957.1	hsa-miR-6791-5p	741.00	-153.24	152.00	-35.66	2953478	22	4131	3814 1191 2633 582 4035
MSTRG.14582.9	AC003957.1	hsa-miR-328-3p	741.00	-123.44	162.00	-35.31	449966	22	4131	254 183 2496 42 585
MSTRG.14582.9	AC003957.1	hsa-miR-6742-3p	741.00	-91.44	154.00	-22.82	2827910	20	4131	583 2140 2186 366 2635
MSTRG.14582.9	AC003957.1	hsa-miR-6799-3p	738.00	-141.66	155.00	-34.18	2975714	23	4131	256 860 1850 2432 941
MSTRG.14582.9	AC003957.1	hsa-miR-339-5p	737.00	-133.41	155.00	-34.45	476126	23	4131	2273 2410 1597 178 1841
MSTRG.14582.9	AC003957.1	hsa-miR-7160-5p	737.00	-126.05	156.00	-29.67	3279170	21	4131	373 2616 1006 2931 1112
MSTRG.14582.9	AC003957.1	hsa-miR-345-5p	737.00	-124.15	161.00	-30.30	483974	22	4131	2596 1292 44 1090 2531
MSTRG.14582.9	AC003957.1	hsa-miR-3689c	736.00	-102.10	153.00	-26.06	1954166	22	4131	893 3293 1436 2252 3711
MSTRG.14582.9	AC003957.1	hsa-miR-3689b-3p	736.00	-102.10	153.00	-26.06	1764506	22	4131	893 3293 1436 2252 3711
MSTRG.14582.9	AC003957.1	hsa-miR-6721-5p	734.00	-124.17	153.00	-28.03	2775590	23	4131	379 1962 4022 1012 2618
MSTRG.14582.9	AC003957.1	hsa-miR-6892-3p	734.00	-117.73	155.00	-26.83	3219002	21	4131	40 539 692 1097 758
MSTRG.14582.9	AC003957.1	hsa-miR-6075	732.00	-132.21	161.00	-31.43	2672258	21	4131	3863 678 1580 2926 1988
MSTRG.14582.9	AC003957.1	hsa-miR-6780a-5p	732.00	-113.56	150.00	-25.56	2924702	23	4131	1436 2251 889 3290 3708
MSTRG.14582.9	AC003957.1	hsa-miR-642a-5p	732.00	-107.47	150.00	-25.44	882914	22	4131	536 556 1384 1091 39
MSTRG.14582.9	AC003957.1	hsa-miR-6792-3p	731.00	-127.95	155.00	-30.60	2957402	22	4131	703 1591 2420 878 1772
MSTRG.14582.9	AC003957.1	hsa-miR-485-5p	730.00	-101.22	154.00	-22.18	538910	22	4131	404 333 1274 886 3705
MSTRG.14582.9	AC003957.1	hsa-miR-6749-5p	724.00	-156.44	150.00	-37.41	2843606	22	4131	2079 3972 610 464 1147
MSTRG.14582.9	AC003957.1	hsa-miR-3176	724.00	-125.43	150.00	-30.01	1468898	19	4131	1648 817 3882 263 2550
MSTRG.14582.9	AC003957.1	hsa-miR-1200	723.00	-94.42	155.00	-25.65	1130126	22	4131	2849 774 1079 1797 1970
ENST00000491161	NCR3	hsa-miR-765	735.00	-115.26	156.00	-25.67	998024	21	893	1 23 468 299 747
ENST00000499966	LINC00920	hsa-miR-153-5p	885.00	-71.35	165.00	-16.92	278626	22	2147	1403 1646 1962 1293 1658 1879
MSTRG.13054.8	SPN	hsa-miR-4775	762.00	-40.39	162.00	-10.79	2397588	22	1764	540 978 1271 964 1540
MSTRG.13054.8	SPN	hsa-miR-1303	757.00	-125.19	168.00	-28.33	1169376	22	1764	523 1255 1130 953 658
MSTRG.13054.8	SPN	hsa-miR-3135a	748.00	-141.34	162.00	-35.68	1382580	22	1764	1107 785 935 636 1398
MSTRG.13054.8	SPN	hsa-miR-4465	727.00	-103.92	155.00	-23.95	1933248	22	1764	578 1048 303 472 607
ENST00000504636	TMEM161B-AS1	hsa-miR-1277-5p	762.00	-56.26	162.00	-12.73	1233476	24	1039	475 396 423 596 439
ENST00000401050	SHISAL2A	hsa-miR-6854-5p	746.00	-84.01	169.00	-21.08	3118305	24	1992	1493 643 1654 475 1590
ENST00000401050	SHISAL2A	hsa-miR-6855-5p	723.00	-112.72	150.00	-27.97	3120921	25	1992	1701 452 1781 1109 1171
MSTRG.7513.9	PCED1B	hsa-miR-6818-3p	1184.00	-132.67	160.00	-24.24	3025452	22	5463	4231 802 1826 226 1093 1230 2021 3389
MSTRG.7513.9	PCED1B	hsa-miR-548az-5p	1155.00	-94.47	150.00	-18.23	2718072	22	5463	1256 4486 67 1985 2585 154 2151 2388
MSTRG.7513.9	PCED1B	hsa-miR-1273h-5p	1108.00	-180.92	169.00	-32.23	3298824	21	5463	1165 2094 998 3761 1031 3593 4766
MSTRG.7513.9	PCED1B	hsa-miR-4775	1038.00	-50.16	152.00	-9.32	2397612	22	5463	636 4439 5284 492 4977 5444 5274
MSTRG.7513.9	PCED1B	hsa-miR-3192-5p	1031.00	-180.14	161.00	-31.08	1505556	23	5463	1065 4765 3589 3371 1029 1904 3762
MSTRG.7513.9	PCED1B	hsa-miR-6884-5p	1025.00	-147.74	155.00	-24.12	3196800	22	5463	1931 4573 1026 3619 193 1676 3754
MSTRG.7513.9	PCED1B	hsa-miR-3664-5p	1022.00	-108.71	160.00	-18.82	1706988	22	5463	3526 5415 1097 806 2453 2977 768
MSTRG.7513.9	PCED1B	hsa-miR-4659a-3p	1018.00	-79.22	152.00	-14.25	2125548	22	5463	1221 4313 815 3423 3432 2961 4095
MSTRG.7513.9	PCED1B	hsa-miR-4425	1017.00	-154.34	149.00	-25.22	1861332	22	5463	754 5319 3286 5179 2222 2357 674
MSTRG.7513.9	PCED1B	hsa-miR-4659b-3p	1015.00	-81.89	151.00	-14.76	2134704	22	5463	1221 4313 815 3423 3432 4095 4302
MSTRG.7513.9	PCED1B	hsa-miR-1285-3p	927.00	-149.18	172.00	-30.09	1149780	22	5463	2043 948 4716 1114 3543 3796
MSTRG.7513.9	PCED1B	hsa-miR-30b-3p	919.00	-120.49	168.00	-24.35	232872	22	5463	997 3759 1029 1162 3592 2093
MSTRG.7513.9	PCED1B	hsa-miR-7851-3p	913.00	-161.85	168.00	-33.37	3313212	22	5463	3595 3372 1000 1032 1142 1907
MSTRG.7513.9	PCED1B	hsa-miR-4459	903.00	-174.47	176.00	-37.30	1918884	22	5463	1939 3623 196 997 3592 4752
MSTRG.7513.9	PCED1B	hsa-miR-6780a-5p	895.00	-134.66	168.00	-27.40	2924736	23	5463	1162 3757 994 1028 2094 4763
MSTRG.7513.9	PCED1B	hsa-miR-3688-3p	890.00	-84.38	156.00	-16.59	1747536	22	5463	96 2946 2173 2500 4934 4111
MSTRG.7513.9	PCED1B	hsa-miR-3689b-3p	885.00	-120.43	162.00	-28.96	1764540	22	5463	998 1165 1030 3759 2093 4577
MSTRG.7513.9	PCED1B	hsa-miR-3689c	885.00	-120.43	162.00	-28.96	1954200	22	5463	998 1165 1030 3759 2093 4577
MSTRG.7513.9	PCED1B	hsa-miR-4284	884.00	-97.00	151.00	-19.56	1624584	18	5463	2123 5382 4798 734 3352 3789
MSTRG.7513.9	PCED1B	hsa-miR-485-5p	882.00	-118.30	157.00	-22.09	538944	22	5463	1026 1933 4571 194 3621 134
MSTRG.7513.9	PCED1B	hsa-miR-619-5p	879.00	-180.87	192.00	-39.84	842400	22	5463	2219 5180 2354 671 3370
MSTRG.7513.9	PCED1B	hsa-miR-3689a-3p	877.00	-118.17	154.00	-25.07	1750152	22	5463	998 1165 1030 3759 2093 4577
MSTRG.7513.9	PCED1B	hsa-miR-130b-5p	870.00	-86.82	148.00	-20.77	372828	21	5463	795 813 856 4199 302 784
MSTRG.7513.9	PCED1B	hsa-miR-5787	866.00	-150.79	153.00	-30.54	2659212	20	5463	1026 1933 2442 3801 4958 2357
MSTRG.7513.9	PCED1B	hsa-miR-1273g-3p	865.00	-163.71	195.00	-46.81	2524488	21	5463	964 1871 3559 3345 1779
MSTRG.7513.9	PCED1B	hsa-miR-6844	853.00	-69.42	146.00	-16.72	3093468	21	5463	2670 808 792 386 4241 1228
MSTRG.7513.9	PCED1B	hsa-miR-6089	781.00	-192.27	172.00	-43.68	2690604	24	5463	3755 3619 2088 1160 1931
MSTRG.7513.9	PCED1B	hsa-miR-6873-3p	781.00	-100.79	180.00	-25.86	3169332	23	5463	800 1504 839 43 883
MSTRG.7513.9	PCED1B	hsa-miR-373-3p	778.00	-96.39	176.00	-27.03	417300	23	5463	540 2223 5184 81 1009
MSTRG.7513.9	PCED1B	hsa-miR-20b-5p	765.00	-94.66	165.00	-24.17	503628	23	5463	2224 542 5185 81 161
MSTRG.7513.9	PCED1B	hsa-miR-3662	760.00	-63.01	160.00	-15.33	1703064	24	5463	1981 2150 152 3498 88
MSTRG.7513.9	PCED1B	hsa-miR-665	754.00	-122.10	156.00	-30.42	1047756	20	5463	1907 2065 3627 3730 4737
MSTRG.7513.9	PCED1B	hsa-miR-544b	751.00	-96.42	161.00	-21.15	1387836	22	5463	1141 3735 3484 439 3808
MSTRG.7513.9	PCED1B	hsa-miR-520g-3p	750.00	-81.58	162.00	-17.58	640968	24	5463	542 5186 2225 81 2386
MSTRG.7513.9	PCED1B	hsa-miR-3613-3p	750.00	-30.66	162.00	-8.26	1655976	24	5463	920 3515 2005 152 4674
MSTRG.7513.9	PCED1B	hsa-miR-6891-5p	746.00	-114.45	153.00	-27.73	3215112	19	5463	1942 2086 3878 4608 197
MSTRG.7513.9	PCED1B	hsa-miR-4753-3p	746.00	-65.59	161.00	-19.95	2345292	22	5463	858 801 1229 223 4698
MSTRG.7513.9	PCED1B	hsa-miR-1233-5p	745.00	-145.12	154.00	-32.95	1118388	22	5463	2095 1167 1030 3371 3760
MSTRG.7513.9	PCED1B	hsa-miR-664b-5p	745.00	-110.19	157.00	-28.50	2567652	24	5463	1683 2394 2819 2086 461
MSTRG.7513.9	PCED1B	hsa-miR-302d-3p	745.00	-79.27	156.00	-18.57	398988	23	5463	2218 542 81 5184 2384
MSTRG.7513.9	PCED1B	hsa-miR-302c-3p	740.00	-74.68	149.00	-22.86	396372	23	5463	81 541 2218 2384 5186
MSTRG.7513.9	PCED1B	hsa-miR-20b-3p	736.00	-87.01	153.00	-18.70	504936	22	5463	1955 3776 1181 4782 1045
MSTRG.7513.9	PCED1B	hsa-miR-6779-5p	732.00	-104.81	152.00	-24.22	2922120	21	5463	1000 3757 1032 2095 1165
MSTRG.7513.9	PCED1B	hsa-miR-302b-3p	732.00	-68.04	149.00	-20.49	393756	23	5463	81 541 2218 2384 5186
MSTRG.7513.9	PCED1B	hsa-miR-7160-5p	730.00	-100.40	151.00	-21.55	3279204	21	5463	1024 3736 1675 1931 1141
MSTRG.7513.9	PCED1B	hsa-miR-548t-5p	729.00	-56.09	150.00	-14.35	1395684	21	5463	1986 4488 2586 1257 155
MSTRG.7513.9	PCED1B	hsa-miR-887-5p	728.00	-80.17	149.00	-18.12	1045140	21	5463	2095 1166 3761 1032 999
MSTRG.7513.9	PCED1B	hsa-miR-302a-3p	725.00	-71.67	155.00	-17.93	354516	23	5463	542 81 2218 5184 2384
MSTRG.7513.9	PCED1B	hsa-miR-4419b	724.00	-99.64	150.00	-22.68	1992132	18	5463	1933 1029 206 3624 466
MSTRG.7513.9	PCED1B	hsa-miR-6867-3p	720.00	-86.49	151.00	-26.21	3153636	21	5463	3312 3386 1540 5061 5420
MSTRG.7513.9	PCED1B	hsa-miR-328-5p	716.00	-151.20	152.00	-34.52	448692	23	5463	2089 3753 1158 3590 996
MSTRG.7513.9	PCED1B	hsa-miR-520d-3p	716.00	-78.24	150.00	-18.93	637044	22	5463	540 81 2224 2807 5185
MSTRG.7513.9	PCED1B	hsa-miR-5699-3p	711.00	-96.25	146.00	-22.13	2643516	22	5463	1095 175 1835 2402 5202
MSTRG.7513.9	PCED1B	hsa-miR-7977	709.00	-64.78	145.00	-13.07	3327600	18	5463	1955 1044 3639 3774 4780
MSTRG.7513.9	PCED1B	hsa-miR-3124-3p	703.00	-75.81	142.00	-20.38	1360368	22	5463	4129 3082 875 1597 4195
MSTRG.17102.1	PEX11G	hsa-miR-6086	719.00	-123.23	148.00	-28.84	2686681	20	1094	464 638 695 3 501
ENST00000608517	AL449106.1	hsa-miR-4734	1049.00	-232.59	165.00	-39.78	2300828	22	1980	1245 978 337 1196 682 833 726
ENST00000608517	AL449106.1	hsa-miR-2277-5p	886.00	-148.88	157.00	-27.99	1328984	24	1980	225 1044 696 769 1208 1179
ENST00000608517	AL449106.1	hsa-miR-4665-3p	873.00	-218.92	155.00	-54.90	2142560	26	1980	626 859 724 913 1093 352
ENST00000608517	AL449106.1	hsa-miR-604	866.00	-124.91	157.00	-23.79	816248	19	1980	689 1165 381 262 630 1259
ENST00000608517	AL449106.1	hsa-miR-4467	788.00	-140.94	172.00	-35.57	1935896	22	1980	990 925 759 776 644
ENST00000608517	AL449106.1	hsa-miR-3648	746.00	-140.40	157.00	-33.20	1682144	21	1980	629 728 833 364 862
ENST00000608517	AL449106.1	hsa-miR-6770-3p	745.00	-121.12	163.00	-32.85	2899892	21	1980	387 763 1166 921 995
ENST00000608517	AL449106.1	hsa-miR-4767	724.00	-134.14	152.00	-32.34	2381924	23	1980	975 1242 1354 234 1193
ENST00000608517	AL449106.1	hsa-miR-6756-5p	718.00	-161.42	147.00	-42.58	2861960	23	1980	1271 799 1189 689 842
ENST00000473682	DENND2D	hsa-miR-4763-3p	892.00	-177.12	155.00	-32.15	2374095	24	3207	752 2195 1298 199 520 2441
ENST00000473682	DENND2D	hsa-miR-8089	892.00	-172.88	166.00	-34.71	3378639	24	3207	1068 1158 1706 383 935 1822
ENST00000473682	DENND2D	hsa-miR-1207-5p	882.00	-167.43	154.00	-31.90	1139343	21	3207	758 1039 1300 2446 1996 2199
ENST00000473682	DENND2D	hsa-miR-6743-5p	882.00	-155.04	160.00	-32.18	2829279	22	3207	2449 518 1177 1154 2937 686
ENST00000473682	DENND2D	hsa-miR-6801-5p	771.00	-106.39	159.00	-27.69	2979699	23	3207	1822 1925 446 1026 1287
ENST00000473682	DENND2D	hsa-miR-6754-5p	751.00	-126.17	158.00	-36.16	2856747	22	3207	1036 752 1148 2441 647
ENST00000473682	DENND2D	hsa-miR-4688	746.00	-119.92	156.00	-28.41	2192283	22	3207	685 2934 516 1153 2451
ENST00000473682	DENND2D	hsa-miR-4677-5p	741.00	-91.08	159.00	-23.39	2168739	22	3207	1694 78 2267 3184 3109
ENST00000473682	DENND2D	hsa-miR-3619-5p	737.00	-118.52	156.00	-25.54	1667775	22	3207	1039 629 773 759 1996
ENST00000473682	DENND2D	hsa-miR-3192-5p	735.00	-125.53	159.00	-28.17	1505583	23	3207	797 386 2058 131 1904
ENST00000473682	DENND2D	hsa-miR-6510-5p	733.00	-121.55	153.00	-28.50	2744259	22	3207	1038 2446 759 2355 1995
ENST00000473682	DENND2D	hsa-miR-6780b-5p	729.00	-122.50	150.00	-29.98	3071259	23	3207	2950 435 1184 1331 687
ENST00000473682	DENND2D	hsa-miR-5001-3p	728.00	-121.96	149.00	-26.86	2476119	22	3207	1630 2144 2873 1916 2437
ENST00000473682	DENND2D	hsa-miR-4739	721.00	-147.21	150.00	-34.53	2312619	25	3207	1036 1157 2333 517 1067
ENST00000399413	AC129492.1	hsa-miR-328-5p	746.00	-169.23	169.00	-38.42	448721	23	1804	1272 203 422 772 1318
MSTRG.27723.15	RAPGEF6	hsa-miR-4775	2995.00	-173.59	164.00	-13.60	2397642	22	15568	3348 11757 2903 2600 14476 7367 7714 3207 12909 8254 14676 3526 1024 3905 11539 3051 4391 9050 11955 12281
MSTRG.27723.15	RAPGEF6	hsa-miR-3609	2761.00	-268.98	167.00	-20.55	1649466	24	15568	1429 14838 10759 4648 5928 12793 12354 9526 14070 2274 14357 4831 1080 2502 2807 3253 6228 8681 11661
MSTRG.27723.15	RAPGEF6	hsa-miR-153-5p	2497.00	-163.58	170.00	-18.92	278682	22	15568	7867 1851 1524 8012 6592 13967 7525 1674 3351 13007 8241 12108 13366 2600 5175 8266 12446
MSTRG.27723.15	RAPGEF6	hsa-miR-619-5p	2494.00	-495.39	200.00	-47.05	842430	22	15568	3248 2802 7401 11656 2936 1559 7195 2497 3383 7330 11790 1424 2634 8441
MSTRG.27723.15	RAPGEF6	hsa-miR-548n	2491.00	-161.68	155.00	-15.28	1209978	22	15568	4256 8605 442 10755 14864 4743 9468 9532 10717 14817 1036 3533 7552 5738 12246 8652 11222
MSTRG.27723.15	RAPGEF6	hsa-miR-548bb-5p	2358.00	-160.08	168.00	-17.50	3382566	22	15568	10754 5933 4257 11498 14815 12789 5197 8380 2034 14149 10058 441 7995 9225 12246 13658
MSTRG.27723.15	RAPGEF6	hsa-miR-548ab	2355.00	-176.56	168.00	-16.51	1844358	22	15568	10754 4255 5934 12795 8722 441 8381 2031 11498 9531 14546 14815 2312 13093 14149 14791
MSTRG.27723.15	RAPGEF6	hsa-miR-548w	2337.00	-171.03	168.00	-16.06	1478118	23	15568	10753 5932 2032 4256 11497 14150 14814 12796 14545 4718 14790 440 13657 4691 8720 9530
MSTRG.27723.15	RAPGEF6	hsa-miR-3662	2290.00	-183.10	165.00	-22.44	1703094	24	15568	6229 511 2271 9822 9527 14355 4831 1834 1077 14071 15409 4685 14245 791 8382
MSTRG.27723.15	RAPGEF6	hsa-miR-548d-5p	2231.00	-180.67	176.00	-19.20	901290	22	15568	10754 5933 8721 441 4257 11498 12794 14815 2034 8380 3532 5197 14546 13093 14151
MSTRG.27723.15	RAPGEF6	hsa-miR-548aq-5p	2202.00	-137.10	160.00	-11.78	2557218	22	15568	10754 5931 12795 4258 4692 12062 14815 8724 5197 442 2034 7995 8385 10056 14149
MSTRG.27723.15	RAPGEF6	hsa-miR-548a-5p	2200.00	-148.88	160.00	-15.92	809730	22	15568	5933 10754 12795 14546 2035 9531 11220 4257 8721 14151 439 14787 3096 4693 14816
MSTRG.27723.15	RAPGEF6	hsa-miR-548l	2076.00	-156.22	171.00	-15.43	1166814	22	15568	11221 14863 1033 1780 4939 4105 5086 7700 8609 10609 9234 4746 5737 10269
MSTRG.27723.15	RAPGEF6	hsa-miR-548ay-5p	2072.00	-157.13	175.00	-19.07	2712870	21	15568	10755 5934 8722 442 4258 12795 2035 8381 5198 11499 13094 14547 14816 14152
MSTRG.27723.15	RAPGEF6	hsa-miR-548ar-5p	2049.00	-125.65	159.00	-13.34	2559834	21	15568	10755 5933 2035 12796 14152 4258 8722 4720 14818 12063 14792 13659 442 4693
MSTRG.27723.15	RAPGEF6	hsa-miR-6504-3p	2046.00	-177.54	156.00	-17.56	2729874	20	15568	2934 3243 11651 2245 2797 7396 1419 2629 2491 7325 3379 6286 10703 11785
MSTRG.27723.15	RAPGEF6	hsa-miR-559	2037.00	-115.09	157.00	-12.97	732558	21	15568	443 12796 14150 14816 1786 2030 14246 4258 5931 14741 4724 2313 10755 4574
MSTRG.27723.15	RAPGEF6	hsa-miR-6809-3p	2003.00	-244.50	173.00	-24.62	3001938	21	15568	10874 7355 3408 13577 5488 13540 4278 7426 11815 14494 6020 4206 9977
MSTRG.27723.15	RAPGEF6	hsa-miR-1277-5p	1997.00	-149.79	178.00	-20.07	1233522	24	15568	1738 13996 1702 3187 14375 5029 10909 10238 14240 5313 13403 369 12174
MSTRG.27723.15	RAPGEF6	hsa-miR-548b-5p	1914.00	-143.97	170.00	-17.13	783570	22	15568	10754 5930 441 4257 12794 14813 8723 2034 11497 13093 14151 14545 8380
MSTRG.27723.15	RAPGEF6	hsa-miR-548c-5p	1907.00	-133.85	168.00	-15.82	837198	22	15568	10754 5933 12795 2034 4257 14151 14815 8721 12062 441 4719 4692 11498
MSTRG.27723.15	RAPGEF6	hsa-miR-548o-5p	1907.00	-133.85	168.00	-15.82	1840434	22	15568	10754 5933 12795 2034 4257 14151 14815 8721 12062 441 4719 4692 11498
MSTRG.27723.15	RAPGEF6	hsa-miR-548am-5p	1907.00	-133.85	168.00	-15.82	2049714	22	15568	10754 5933 12795 2034 4257 14151 14815 8721 12062 441 4719 4692 11498
MSTRG.27723.15	RAPGEF6	hsa-miR-3163	1896.00	-129.58	166.00	-17.47	1446726	22	15568	9529 4721 8544 8387 7966 9825 11429 1081 1783 4232 7551 9270 11054
MSTRG.27723.15	RAPGEF6	hsa-miR-3148	1894.00	-146.19	158.00	-18.54	1414026	22	15568	12139 11396 5872 4820 7933 8487 4838 5767 15142 10722 14610 10826 9259
MSTRG.27723.15	RAPGEF6	hsa-miR-5095	1828.00	-344.77	183.00	-35.40	2520594	21	15568	2796 3242 11650 2490 3377 7395 7189 11784 2930 1418 2628
MSTRG.27723.15	RAPGEF6	hsa-miR-5089-5p	1783.00	-175.94	155.00	-18.15	2511438	21	15568	2936 8212 8440 2633 1422 2800 7328 11654 3249 7402 2497 10210
MSTRG.27723.15	RAPGEF6	hsa-miR-548y	1783.00	-106.05	161.00	-12.61	1815582	22	15568	12795 5930 10755 12062 14815 14149 13656 4256 7995 442 2034 4692
MSTRG.27723.15	RAPGEF6	hsa-miR-1303	1779.00	-259.98	164.00	-37.54	1169430	22	15568	11906 1509 3499 2583 2752 2887 3047 5612 11739 1062 7742 15462
MSTRG.27723.15	RAPGEF6	hsa-miR-802	1777.00	-119.49	164.00	-15.38	986310	23	15568	3092 8672 13655 3924 7992 14250 217 6307 8272 8426 12311 14787
MSTRG.27723.15	RAPGEF6	hsa-miR-548h-5p	1765.00	-115.64	168.00	-13.84	1225674	22	15568	10754 5933 12795 12062 2034 14151 14815 4262 441 4719 13658 4692
MSTRG.27723.15	RAPGEF6	hsa-miR-548j-5p	1763.00	-133.87	172.00	-18.15	1145886	22	15568	10754 12797 5933 14151 4257 4719 14815 441 8724 2031 11498 14791
MSTRG.27723.15	RAPGEF6	hsa-miR-548ad-5p	1763.00	-125.62	170.00	-18.63	1869210	20	15568	10756 5934 443 4259 12796 8725 2036 13095 14153 8382 14547 14818
MSTRG.27723.15	RAPGEF6	hsa-miR-548ae-5p	1763.00	-125.62	170.00	-18.63	1883598	20	15568	10756 5934 443 4259 12796 8725 2036 13095 14153 8382 14547 14818
MSTRG.27723.15	RAPGEF6	hsa-miR-548au-5p	1760.00	-109.04	167.00	-14.78	2593842	21	15568	10755 5934 12796 2035 4258 14152 12063 8722 442 4720 14818 4693
MSTRG.27723.15	RAPGEF6	hsa-miR-4735-5p	1753.00	-122.36	159.00	-22.37	2302158	22	15568	15438 3351 6398 9399 13590 11047 3906 2904 3215 7369 11758 14477
MSTRG.27723.15	RAPGEF6	hsa-miR-548ak	1751.00	-115.15	167.00	-14.77	1962078	21	15568	10755 5934 4258 2035 14152 12798 14792 442 4720 13659 14818 4693
MSTRG.27723.15	RAPGEF6	hsa-miR-3121-3p	1744.00	-145.53	156.00	-18.35	1355166	22	15568	10716 4902 14162 8543 10158 14867 4721 12260 15491 1785 8912 10561
MSTRG.27723.15	RAPGEF6	hsa-miR-6855-5p	1735.00	-285.58	151.00	-29.19	3120966	25	15568	2572 1419 13047 11651 7325 2877 2716 2797 13213 2491 2626 7393
MSTRG.27723.15	RAPGEF6	hsa-miR-3159	1666.00	-233.36	159.00	-25.76	1438878	22	15568	3381 2800 7328 11654 1422 3246 11973 2632 7399 2494 10276
MSTRG.27723.15	RAPGEF6	hsa-miR-548ah-3p	1636.00	-115.80	156.00	-18.38	1907142	22	15568	5870 7904 5766 10799 10426 4534 4815 8314 11128 14638 12865
MSTRG.27723.15	RAPGEF6	hsa-miR-548am-3p	1636.00	-114.27	156.00	-18.11	2051022	22	15568	5870 7904 5766 10799 10426 4534 4815 8314 11128 14638 12865
MSTRG.27723.15	RAPGEF6	hsa-miR-548c-3p	1632.00	-103.38	162.00	-16.59	838506	22	15568	2077 11394 7904 12135 12819 1132 4947 8662 8314 9909 12060
MSTRG.27723.15	RAPGEF6	hsa-miR-340-5p	1622.00	-130.40	161.00	-19.49	443490	22	15568	12674 6496 416 250 1980 2315 10477 9386 14161 6579 6893
MSTRG.27723.15	RAPGEF6	hsa-miR-3916	1612.00	-189.29	165.00	-20.91	1778958	26	15568	9261 9869 11579 8904 4836 12666 8483 7032 12137 1247 2231
MSTRG.27723.15	RAPGEF6	hsa-miR-548i	1612.00	-107.45	160.00	-13.85	1237446	22	15568	10754 12795 5934 4255 14791 9531 14814 439 8722 2031 14149
MSTRG.27723.15	RAPGEF6	hsa-miR-600	1608.00	-168.76	161.00	-20.88	811038	23	15568	8125 14125 3242 11649 1284 8291 2796 7395 2929 5978 15425
MSTRG.27723.15	RAPGEF6	hsa-miR-577	1608.00	-108.06	158.00	-14.36	761334	21	15568	6732 7788 1786 9389 13872 2307 14067 8610 8550 9529 11054
MSTRG.27723.15	RAPGEF6	hsa-miR-4425	1596.00	-244.89	163.00	-25.53	1861362	22	15568	2634 3247 7330 11792 2935 2500 2801 7198 11655 2320 3762
MSTRG.27723.15	RAPGEF6	hsa-miR-6778-3p	1587.00	-185.41	156.00	-26.30	2920842	21	15568	4557 11834 7344 5684 2816 3262 7209 11670 7416 2950 11804
MSTRG.27723.15	RAPGEF6	hsa-miR-5582-3p	1511.00	-116.56	161.00	-16.96	2579454	22	15568	4534 1001 12305 6340 4565 7973 13595 5764 4946 15018
MSTRG.27723.15	RAPGEF6	hsa-miR-6506-5p	1497.00	-161.96	165.00	-18.50	2733798	23	15568	8441 1559 2938 7401 7194 7330 2496 2801 3247 11655
MSTRG.27723.15	RAPGEF6	hsa-miR-651-3p	1487.00	-121.12	159.00	-18.49	897366	22	15568	2031 13141 1101 4014 4840 9873 1005 8356 14308 14820
MSTRG.27723.15	RAPGEF6	hsa-miR-548aq-3p	1483.00	-82.59	159.00	-18.17	2558526	22	15568	7904 5766 4815 10426 5870 14638 8314 10799 15408 4534
MSTRG.27723.15	RAPGEF6	hsa-miR-95-5p	1476.00	-87.58	162.00	-14.54	82482	21	15568	5120 14041 8318 5311 9546 14194 15365 9223 231 4857
MSTRG.27723.15	RAPGEF6	hsa-miR-1252-5p	1474.00	-123.48	171.00	-24.49	1250526	22	15568	6861 1101 4861 14609 14817 15211 7943 6210 1091 7973
MSTRG.27723.15	RAPGEF6	hsa-miR-590-3p	1474.00	-79.43	165.00	-10.95	794034	21	15568	4175 3904 15518 3203 10504 14776 260 1765 11030 12303
MSTRG.27723.15	RAPGEF6	hsa-miR-146a-3p	1467.00	-140.09	154.00	-18.31	303534	22	15568	13632 3733 10694 13750 13128 9343 1378 6856 6810 4672
MSTRG.27723.15	RAPGEF6	hsa-miR-548as-5p	1462.00	-102.75	160.00	-14.58	2562450	22	15568	10754 12795 5933 2035 4257 14546 441 14815 14149 14791
MSTRG.27723.15	RAPGEF6	hsa-miR-3664-5p	1461.00	-158.08	155.00	-20.18	1707018	22	15568	1646 654 3482 7505 7569 12002 2735 70 7654 13257
MSTRG.27723.15	RAPGEF6	hsa-miR-3145-3p	1460.00	-124.73	152.00	-17.79	1407486	24	15568	15354 12952 7816 7882 13397 10605 15108 5754 9239 5952
MSTRG.27723.15	RAPGEF6	hsa-miR-4282	1459.00	-66.20	159.00	-10.64	1620690	18	15568	10455 4198 3588 14627 589 14902 11082 7553 5950 6343
MSTRG.27723.15	RAPGEF6	hsa-miR-545-5p	1455.00	-125.91	156.00	-16.76	710322	22	15568	14040 3142 14739 14950 11199 15115 5118 9452 12640 15363
MSTRG.27723.15	RAPGEF6	hsa-miR-6832-5p	1452.00	-168.79	155.00	-21.58	3060798	23	15568	1132 4773 12741 1075 7279 1508 2582 2886 11738 7947
MSTRG.27723.15	RAPGEF6	hsa-miR-6513-5p	1434.00	-176.80	149.00	-31.09	2752110	23	15568	2635 2319 2937 8211 3759 7321 1560 3624 7400 13929
MSTRG.27723.15	RAPGEF6	hsa-miR-150-5p	1417.00	-155.68	145.00	-17.50	307458	22	15568	5684 6769 7339 7202 11799 1435 2813 2947 3259 11667
MSTRG.27723.15	RAPGEF6	hsa-miR-3915	1340.00	-133.98	170.00	-18.32	1777650	22	15568	7036 12140 14611 4287 15051 8489 15211 9263 6144
MSTRG.27723.15	RAPGEF6	hsa-miR-190a-3p	1337.00	-64.85	160.00	-11.97	323154	21	15568	14371 7768 6898 1698 3189 11042 5465 355 1686
MSTRG.27723.15	RAPGEF6	hsa-miR-627-3p	1335.00	-128.29	169.00	-21.26	858126	20	15568	8154 13647 11926 5986 12109 13579 12435 6124 10858
MSTRG.27723.15	RAPGEF6	hsa-miR-513a-3p	1325.00	-107.96	162.00	-17.75	685470	23	15568	1766 9982 618 820 13627 14497 13586 10449 14758
MSTRG.27723.15	RAPGEF6	hsa-miR-513c-3p	1325.00	-97.22	162.00	-17.75	1267530	23	15568	1766 9982 618 820 13627 14497 13586 10449 14758
MSTRG.27723.15	RAPGEF6	hsa-miR-5011-5p	1324.00	-83.27	160.00	-16.10	2503590	21	15568	1740 5024 5467 6897 7765 14375 14242 3190 12348
MSTRG.27723.15	RAPGEF6	hsa-miR-520c-3p	1320.00	-139.47	160.00	-20.78	622686	22	15568	9426 12946 2503 2808 3254 8605 11662 7200 12405
MSTRG.27723.15	RAPGEF6	hsa-miR-3976	1315.00	-131.15	159.00	-21.30	2069334	24	15568	4774 13313 9436 1060 8908 1985 4899 15445 10564
MSTRG.27723.15	RAPGEF6	hsa-miR-3646	1314.00	-92.25	152.00	-15.23	1680858	22	15568	513 15405 9531 8546 8835 14070 4721 10255 6805
MSTRG.27723.15	RAPGEF6	hsa-miR-548ap-5p	1311.00	-82.69	161.00	-15.54	2493126	19	15568	10757 14154 12798 4260 5933 444 14821 2034 14794
MSTRG.27723.15	RAPGEF6	hsa-miR-548e-5p	1308.00	-103.30	151.00	-16.66	1143270	22	15568	3533 13340 8523 14134 10080 1862 1879 8381 9385
MSTRG.27723.15	RAPGEF6	hsa-miR-548az-5p	1306.00	-106.77	164.00	-19.30	2718102	22	15568	15408 436 4757 8609 10755 634 798 1837 4834
MSTRG.27723.15	RAPGEF6	hsa-miR-6884-5p	1235.00	-185.63	164.00	-27.91	3196830	22	15568	749 882 9631 7645 5042 130 13061 1
MSTRG.27723.15	RAPGEF6	hsa-miR-3929	1224.00	-158.38	169.00	-25.90	1806426	23	15568	7645 882 748 9631 130 8747 6703 1
MSTRG.27723.15	RAPGEF6	hsa-miR-5009-5p	1223.00	-143.10	168.00	-23.00	2498358	24	15568	7271 14264 4137 3556 15469 9838 2682 5877
MSTRG.27723.15	RAPGEF6	hsa-miR-4509	1210.00	-119.84	168.00	-21.89	2007858	22	15568	58 8106 9304 10146 11967 427 5596 6378
MSTRG.27723.15	RAPGEF6	hsa-miR-641	1202.00	-121.36	166.00	-20.54	881670	24	15568	12267 10470 15219 458 14378 10069 1261 11524
MSTRG.27723.15	RAPGEF6	hsa-miR-4518	1200.00	-161.24	161.00	-25.62	2019630	26	15568	5861 15271 13693 6160 5788 5898 5266 13105
MSTRG.27723.15	RAPGEF6	hsa-miR-4459	1198.00	-223.21	172.00	-40.48	1918914	22	15568	9603 5205 13064 5790 4769 134 886 5045
MSTRG.27723.15	RAPGEF6	hsa-miR-3613-3p	1191.00	-57.39	162.00	-8.83	1656006	24	15568	643 12250 15172 4822 14361 10560 46 1354
MSTRG.27723.15	RAPGEF6	hsa-miR-5590-3p	1187.00	-87.98	155.00	-18.95	2605614	21	15568	1806 6495 248 7552 11431 8741 10691 1979
MSTRG.27723.15	RAPGEF6	hsa-miR-6738-3p	1186.00	-170.94	155.00	-30.52	2817510	24	15568	1444 6959 6117 10339 1574 5424 7423 11812
MSTRG.27723.15	RAPGEF6	hsa-miR-1273f	1186.00	-146.84	153.00	-22.36	2521902	19	15568	2584 2888 7279 11740 12546 15462 10180 11905
MSTRG.27723.15	RAPGEF6	hsa-miR-548p	1186.00	-85.64	154.00	-15.36	1236138	22	15568	6542 15191 14170 586 14159 4571 10489 1010
MSTRG.27723.15	RAPGEF6	hsa-miR-548aj-3p	1185.00	-60.60	154.00	-13.19	1930686	21	15568	7905 10427 4816 5767 5871 14639 10800 4535
MSTRG.27723.15	RAPGEF6	hsa-miR-548ae-3p	1185.00	-60.29	154.00	-14.86	1882290	21	15568	7905 10427 4816 5767 5871 14639 10800 4535
MSTRG.27723.15	RAPGEF6	hsa-miR-5692a	1181.00	-77.95	166.00	-16.32	2631774	22	15568	13886 14245 14735 4690 6697 12061 7718 9358
MSTRG.27723.15	RAPGEF6	hsa-miR-4703-5p	1180.00	-104.01	169.00	-22.36	2222370	23	15568	12178 467 14788 14956 9545 11433 14142 14225
MSTRG.27723.15	RAPGEF6	hsa-miR-3123	1177.00	-83.57	163.00	-14.35	1357782	17	15568	13693 2067 9505 15209 9528 13083 4203 5828
MSTRG.27723.15	RAPGEF6	hsa-miR-580-5p	1176.00	-86.27	153.00	-16.47	766566	22	15568	5921 546 1455 12789 4831 14357 7432 9091
MSTRG.27723.15	RAPGEF6	hsa-miR-944	1176.00	-67.24	156.00	-13.94	1089642	22	15568	12341 13453 5747 2425 10643 952 6537 9497
MSTRG.27723.15	RAPGEF6	hsa-miR-4511	1175.00	-99.19	161.00	-18.38	2010474	22	15568	12988 5395 5065 4817 2008 5797 10802 7733
MSTRG.27723.15	RAPGEF6	hsa-miR-3919	1174.00	-112.67	155.00	-18.83	1782882	21	15568	8101 7948 10084 2238 9227 10725 10550 2064
MSTRG.27723.15	RAPGEF6	hsa-miR-6739-3p	1172.00	-121.78	158.00	-22.16	2820126	21	15568	5674 8176 15135 11893 5484 8085 10874 12774
MSTRG.27723.15	RAPGEF6	hsa-miR-548x-3p	1171.00	-59.43	151.00	-12.70	1516050	20	15568	7907 10428 4817 14640 5767 10801 5872 4536
MSTRG.27723.15	RAPGEF6	hsa-miR-548j-3p	1170.00	-61.75	155.00	-14.39	1147194	21	15568	5766 10427 5870 7904 4818 14640 4540 10803
MSTRG.27723.15	RAPGEF6	hsa-miR-302c-3p	1168.00	-117.33	154.00	-23.47	396402	23	15568	9425 15346 2503 2808 3254 11662 7431 7199
MSTRG.27723.15	RAPGEF6	hsa-miR-5584-5p	1167.00	-110.51	155.00	-18.95	2583378	22	15568	9437 3995 10565 10083 9271 309 9873 7937
MSTRG.27723.15	RAPGEF6	hsa-miR-5787	1166.00	-216.78	161.00	-33.65	2659242	20	15568	7647 9632 884 3472 11879 929 3018 11793
MSTRG.27723.15	RAPGEF6	hsa-miR-4680-3p	1166.00	-108.23	154.00	-17.73	2175282	21	15568	952 2246 13935 13632 8342 6849 7727 14726
MSTRG.27723.15	RAPGEF6	hsa-miR-580-3p	1166.00	-99.25	152.00	-18.58	767874	22	15568	14075 6321 9522 13687 1967 11414 9819 13078
MSTRG.27723.15	RAPGEF6	hsa-miR-4760-5p	1166.00	-74.24	158.00	-12.60	2364942	22	15568	12070 12295 11977 5373 3592 10232 10166 536
MSTRG.27723.15	RAPGEF6	hsa-miR-526b-3p	1165.00	-123.68	151.00	-19.41	605682	22	15568	8606 2504 2809 3255 11663 7201 9427 435
MSTRG.27723.15	RAPGEF6	hsa-miR-1244	1160.00	-133.73	152.00	-22.95	1178586	26	15568	2635 2937 8601 3384 8856 8780 3524 7357
MSTRG.27723.15	RAPGEF6	hsa-miR-548ao-5p	1160.00	-98.35	151.00	-17.32	2485278	22	15568	14546 3106 6699 13658 10754 11498 9076 13094
MSTRG.27723.15	RAPGEF6	hsa-miR-520b	1159.00	-128.61	159.00	-19.44	617454	21	15568	9427 12947 8606 2504 2809 3255 11663 7201
MSTRG.27723.15	RAPGEF6	hsa-miR-29a-5p	1157.00	-99.13	156.00	-21.37	62862	22	15568	14477 4429 7370 11758 4047 6351 1920 3504
MSTRG.27723.15	RAPGEF6	hsa-miR-302b-3p	1146.00	-103.25	154.00	-21.13	393786	23	15568	9425 15346 2496 7199 2806 3252 11660 7431
MSTRG.27723.15	RAPGEF6	hsa-miR-141-3p	1083.00	-108.38	167.00	-17.36	262986	22	15568	8901 4113 10734 4242 10539 12756 13216
MSTRG.27723.15	RAPGEF6	hsa-miR-2054	1069.00	-59.38	165.00	-11.95	1313310	23	15568	5030 15508 12311 12592 13999 5397 3192
MSTRG.27723.15	RAPGEF6	hsa-miR-4753-3p	1065.00	-113.39	168.00	-24.02	2345322	22	15568	10871 9976 11613 13575 11933 7355 6017
MSTRG.27723.15	RAPGEF6	hsa-miR-3606-3p	1064.00	-59.49	160.00	-11.96	1645542	21	15568	14498 9985 625 10451 1769 14760 14512
MSTRG.27723.15	RAPGEF6	hsa-miR-374a-5p	1063.00	-62.20	164.00	-15.66	418638	22	15568	12593 3860 15006 5311 14245 13999 14195
MSTRG.27723.15	RAPGEF6	hsa-miR-200a-3p	1062.00	-100.81	163.00	-17.36	351930	22	15568	4113 8902 4245 10539 10734 12761 13216
MSTRG.27723.15	RAPGEF6	hsa-miR-548m	1062.00	-91.69	166.00	-17.83	1211286	21	15568	9245 12088 14854 9447 13731 8610 267
MSTRG.27723.15	RAPGEF6	hsa-miR-4524a-3p	1059.00	-148.75	162.00	-25.91	2031402	22	15568	3045 15295 3494 10021 742 1554 1663
MSTRG.27723.15	RAPGEF6	hsa-miR-4503	1058.00	-82.81	158.00	-13.34	1998702	22	15568	10636 8469 10495 1212 6545 472 11137
MSTRG.27723.15	RAPGEF6	hsa-miR-512-3p	1056.00	-117.66	159.00	-19.49	587370	22	15568	8113 7199 2501 2806 3252 11660 11285
MSTRG.27723.15	RAPGEF6	hsa-miR-185-5p	1051.00	-134.93	167.00	-25.69	313998	22	15568	9413 13080 13688 14310 13267 4335 5826
MSTRG.27723.15	RAPGEF6	hsa-miR-5002-5p	1050.00	-108.05	172.00	-24.09	2477430	24	15568	6915 11445 9320 13609 5939 8596 3195
MSTRG.27723.15	RAPGEF6	hsa-miR-548ax	1048.00	-102.93	158.00	-20.73	2620002	22	15568	14545 6699 13093 13302 10754 3106 8720
MSTRG.27723.15	RAPGEF6	hsa-miR-6740-5p	1047.00	-147.54	163.00	-24.77	2821434	22	15568	10984 14566 6667 8214 889 2321 14801
MSTRG.27723.15	RAPGEF6	hsa-miR-4768-3p	1047.00	-114.64	162.00	-20.40	2384562	20	15568	8052 107 4769 11369 6573 9623 1
MSTRG.27723.15	RAPGEF6	hsa-miR-1827	1045.00	-123.65	159.00	-22.89	1287150	18	15568	1 9630 9605 129 747 9463 4471
MSTRG.27723.15	RAPGEF6	hsa-miR-520g-3p	1043.00	-117.31	151.00	-21.11	640998	24	15568	2503 2808 3254 11662 7200 10623 1428
MSTRG.27723.15	RAPGEF6	hsa-miR-2117	1041.00	-121.50	158.00	-20.77	1323774	21	15568	5673 9978 7359 10874 11184 14496 13751
MSTRG.27723.15	RAPGEF6	hsa-miR-4257	1037.00	-144.44	164.00	-24.69	1574910	18	15568	5272 9767 11627 755 9599 182 3954
MSTRG.27723.15	RAPGEF6	hsa-miR-450a-1-3p	1034.00	-90.96	154.00	-15.33	511506	22	15568	6676 2394 8248 4300 11398 5769 12897
MSTRG.27723.15	RAPGEF6	hsa-miR-6836-3p	1033.00	-153.40	155.00	-35.90	3075186	21	15568	11837 4557 13532 2951 5685 5422 1574
MSTRG.27723.15	RAPGEF6	hsa-miR-5001-3p	1033.00	-149.64	154.00	-26.36	2476122	22	15568	11835 1447 6114 1574 6959 11809 10340
MSTRG.27723.15	RAPGEF6	hsa-miR-3152-5p	1033.00	-108.86	157.00	-19.11	1421874	22	15568	13535 3403 7348 5680 12963 5423 12275
MSTRG.27723.15	RAPGEF6	hsa-miR-9-3p	1032.00	-60.39	154.00	-10.69	283914	22	15568	7146 3142 8881 14666 407 13449 13599
MSTRG.27723.15	RAPGEF6	hsa-miR-29b-2-5p	1031.00	-139.57	161.00	-23.84	100794	22	15568	8598 3323 7247 1499 2573 2196 2877
MSTRG.27723.15	RAPGEF6	hsa-miR-570-3p	1031.00	-62.64	158.00	-11.97	749562	22	15568	9175 9871 15049 8905 8357 14137 3100
MSTRG.27723.15	RAPGEF6	hsa-miR-20b-3p	1029.00	-124.69	153.00	-20.02	504966	22	15568	21 904 152 5404 7667 3605 7828
MSTRG.27723.15	RAPGEF6	hsa-miR-548at-5p	1026.00	-72.28	152.00	-12.27	2575530	22	15568	6494 9060 8380 14666 12119 11413 8231
MSTRG.27723.15	RAPGEF6	hsa-miR-302d-3p	1023.00	-97.24	154.00	-16.64	399018	23	15568	9425 2801 3247 11655 2495 7199 15346
MSTRG.27723.15	RAPGEF6	hsa-miR-548an	1022.00	-90.27	162.00	-16.37	2056254	20	15568	13732 7134 3540 13341 11109 8104 9409
MSTRG.27723.15	RAPGEF6	hsa-miR-429	1021.00	-93.40	149.00	-18.79	507582	22	15568	9911 14331 4113 4242 8901 14954 10734
MSTRG.27723.15	RAPGEF6	hsa-miR-4668-5p	1020.00	-90.85	149.00	-17.90	2149122	23	15568	10082 10563 10723 517 7935 308 9270
MSTRG.27723.15	RAPGEF6	hsa-miR-212-5p	1016.00	-145.90	152.00	-23.89	184506	23	15568	3399 2817 3263 7210 11671 2995 7467
MSTRG.27723.15	RAPGEF6	hsa-miR-6807-5p	1014.00	-146.64	154.00	-30.56	2995398	22	15568	11638 1408 2786 1751 1 744 3233
MSTRG.27723.15	RAPGEF6	hsa-miR-520a-3p	1012.00	-94.10	166.00	-19.90	603066	22	15568	9426 12947 2502 2807 3253 7200 11661
MSTRG.27723.15	RAPGEF6	hsa-miR-6864-5p	1011.00	-120.24	154.00	-19.70	3144510	24	15568	7938 992 6662 508 4642 10119 11399
MSTRG.27723.15	RAPGEF6	hsa-miR-5681a	1011.00	-113.65	151.00	-20.82	2613462	22	15568	2747 6892 1232 13054 13138 3995 508
MSTRG.27723.15	RAPGEF6	hsa-miR-6878-5p	1010.00	-112.47	148.00	-22.34	3181134	23	15568	14821 4641 10065 13078 9619 7931 9500
MSTRG.27723.15	RAPGEF6	hsa-miR-181d-5p	1010.00	-98.21	154.00	-18.20	583446	23	15568	5952 1364 14282 5149 8161 10812 15256
MSTRG.27723.15	RAPGEF6	hsa-miR-545-3p	1010.00	-83.56	148.00	-20.95	711630	22	15568	2174 14170 590 14784 2310 10059 15192
MSTRG.27723.15	RAPGEF6	hsa-miR-520e	1009.00	-103.53	159.00	-19.36	589986	21	15568	9427 12947 2503 2808 3254 7201 11662
MSTRG.27723.15	RAPGEF6	hsa-miR-519d-3p	1009.00	-100.78	146.00	-15.47	633150	22	15568	2504 2809 3255 11663 435 7201 9427
MSTRG.27723.15	RAPGEF6	hsa-miR-302a-3p	1008.00	-100.80	154.00	-16.29	354546	23	15568	9425 2502 2807 3253 11661 7199 15346
MSTRG.27723.15	RAPGEF6	hsa-miR-3132	1004.00	-164.44	154.00	-28.84	1377402	24	15568	1138 7279 192 1104 9412 13141 13057
MSTRG.27723.15	RAPGEF6	hsa-miR-3653-5p	1004.00	-117.04	153.00	-25.56	1688706	20	15568	6149 11694 8694 3293 4431 6136 14482
MSTRG.27723.15	RAPGEF6	hsa-miR-520d-3p	1004.00	-111.61	162.00	-20.01	637074	22	15568	9427 12947 2502 2807 3253 7200 11661
MSTRG.27723.15	RAPGEF6	hsa-miR-7151-3p	1004.00	-110.12	146.00	-17.62	3254382	21	15568	3246 3377 11646 2796 7399 2491 11784
MSTRG.27723.15	RAPGEF6	hsa-miR-7-2-3p	1003.00	-57.47	148.00	-19.47	142650	22	15568	4225 1772 5577 7032 15043 4178 7990
MSTRG.27723.15	RAPGEF6	hsa-miR-2053	998.00	-51.08	148.00	-9.80	1312002	23	15568	6647 15370 10160 3918 5036 10137 10374
MSTRG.27723.15	RAPGEF6	hsa-miR-7-1-3p	995.00	-55.97	147.00	-14.67	141342	22	15568	1773 15041 14131 7031 4178 4227 7990
MSTRG.27723.15	RAPGEF6	hsa-miR-6890-5p	992.00	-133.30	148.00	-24.50	3212526	21	15568	3686 2577 10775 13226 14798 114 2882
MSTRG.27723.15	RAPGEF6	hsa-miR-106b-5p	975.00	-113.01	167.00	-20.77	344082	21	15568	2504 2809 3255 11663 7202 437
MSTRG.27723.15	RAPGEF6	hsa-miR-373-3p	971.00	-131.65	164.00	-26.04	417330	23	15568	2500 2805 11659 3252 9428 7198
MSTRG.27723.15	RAPGEF6	hsa-miR-20b-5p	965.00	-132.47	165.00	-25.69	503658	23	15568	2502 2807 3253 11661 7200 435
MSTRG.27723.15	RAPGEF6	hsa-miR-17-5p	961.00	-130.58	165.00	-25.69	23622	23	15568	2502 2807 3253 11661 7200 435
MSTRG.27723.15	RAPGEF6	hsa-miR-20a-5p	961.00	-121.63	165.00	-23.58	35394	23	15568	2502 2807 3253 11661 7200 435
MSTRG.27723.15	RAPGEF6	hsa-miR-106a-5p	961.00	-111.01	165.00	-21.45	107334	23	15568	2502 2807 3253 11661 7200 435
MSTRG.27723.15	RAPGEF6	hsa-miR-93-5p	959.00	-145.61	165.00	-29.07	79866	23	15568	2502 2807 3253 11661 7200 434
MSTRG.27723.15	RAPGEF6	hsa-miR-548t-3p	934.00	-77.56	178.00	-20.85	1397022	25	15568	7899 8310 10393 14186 12370 10807
MSTRG.27723.15	RAPGEF6	hsa-miR-548aa	934.00	-77.56	178.00	-20.85	1839126	25	15568	7899 8310 10393 14186 12370 10807
MSTRG.27723.15	RAPGEF6	hsa-miR-548ba	930.00	-90.93	174.00	-23.28	3321090	22	15568	960 8408 10754 6731 12086 5933
MSTRG.27723.15	RAPGEF6	hsa-miR-8061	927.00	-79.15	161.00	-18.02	3342018	21	15568	11983 12069 5378 12301 538 10197
MSTRG.27723.15	RAPGEF6	hsa-miR-143-5p	926.00	-136.49	167.00	-27.46	266910	22	15568	3462 11869 7482 3010 6634 14769
MSTRG.27723.15	RAPGEF6	hsa-miR-3135b	918.00	-169.02	159.00	-32.37	1924146	22	15568	3473 11880 2721 3020 1630 1062
MSTRG.27723.15	RAPGEF6	hsa-miR-3192-5p	916.00	-166.87	172.00	-37.90	1505586	23	15568	134 717 14752 888 8688 12221
MSTRG.27723.15	RAPGEF6	hsa-miR-372-3p	913.00	-110.75	155.00	-21.14	414714	23	15568	2801 3247 7200 11655 2503 9425
MSTRG.27723.15	RAPGEF6	hsa-miR-485-5p	909.00	-117.79	157.00	-27.13	538974	22	15568	7647 9632 176 884 749 2
MSTRG.27723.15	RAPGEF6	hsa-miR-4666a-5p	909.00	-100.04	165.00	-20.86	2143890	21	15568	6257 1703 10910 14012 13995 13778
MSTRG.27723.15	RAPGEF6	hsa-miR-574-5p	908.00	-133.47	161.00	-33.99	754794	23	15568	1724 12740 8848 603 2618 970
MSTRG.27723.15	RAPGEF6	hsa-miR-1285-3p	905.00	-148.39	188.00	-33.89	1149810	22	15568	671 7586 9722 11329 13183 1163
MSTRG.27723.15	RAPGEF6	hsa-miR-3133	905.00	-62.78	161.00	-15.65	1378710	22	15568	5586 11162 14433 2007 12764 13336
MSTRG.27723.15	RAPGEF6	hsa-miR-551b-5p	900.00	-99.28	158.00	-23.27	744330	22	15568	13667 14155 14581 2007 14030 3789
MSTRG.27723.15	RAPGEF6	hsa-miR-6844	900.00	-70.87	158.00	-16.03	3093498	21	15568	12777 12003 13724 13574 12317 12459
MSTRG.27723.15	RAPGEF6	hsa-miR-1324	898.00	-109.59	166.00	-22.53	1272762	24	15568	6653 10020 6420 7165 6192 3044
MSTRG.27723.15	RAPGEF6	hsa-miR-506-5p	896.00	-107.87	155.00	-21.51	686778	22	15568	5048 6411 4865 5793 13110 13046
MSTRG.27723.15	RAPGEF6	hsa-miR-9-5p	896.00	-93.00	175.00	-20.89	282606	23	15568	9961 12899 13571 4060 4995 13715
MSTRG.27723.15	RAPGEF6	hsa-miR-5001-5p	895.00	-148.51	153.00	-26.87	2474814	24	15568	3015 3468 6035 2720 7250 11874
MSTRG.27723.15	RAPGEF6	hsa-miR-6843-3p	893.00	-110.89	152.00	-20.37	3092190	21	15568	1498 3303 2856 7250 11709 7235
MSTRG.27723.15	RAPGEF6	hsa-miR-374b-5p	893.00	-46.00	159.00	-12.00	1053018	22	15568	12593 3859 15006 5313 14001 14245
MSTRG.27723.15	RAPGEF6	hsa-miR-143-3p	892.00	-101.15	158.00	-22.00	268218	21	15568	6363 15459 1061 3617 223 13227
MSTRG.27723.15	RAPGEF6	hsa-miR-520h	892.00	-85.03	150.00	-15.08	654078	22	15568	2504 2809 3255 7202 11663 1431
MSTRG.27723.15	RAPGEF6	hsa-miR-8058	892.00	-80.11	161.00	-17.83	3338094	22	15568	3559 7273 9846 14266 9864 12581
MSTRG.27723.15	RAPGEF6	hsa-miR-513c-5p	891.00	-92.46	160.00	-19.89	1266222	22	15568	8185 13695 1123 2946 7340 10652
MSTRG.27723.15	RAPGEF6	hsa-miR-380-3p	891.00	-52.19	155.00	-12.39	434334	22	15568	5031 15512 599 13680 8285 15008
MSTRG.27723.15	RAPGEF6	hsa-miR-3679-5p	890.00	-119.62	156.00	-30.29	1729254	23	15568	10105 5778 9817 14749 5358 6376
MSTRG.27723.15	RAPGEF6	hsa-miR-4797-5p	889.00	-106.28	156.00	-22.78	2451270	21	15568	3496 667 5299 3042 10302 14414
MSTRG.27723.15	RAPGEF6	hsa-miR-4773	888.00	-101.77	168.00	-30.80	2393718	22	15568	13068 5591 12726 10487 14885 1238
MSTRG.27723.15	RAPGEF6	hsa-miR-7515	887.00	-105.39	153.00	-23.27	3284466	18	15568	6665 4862 7943 9508 559 3994
MSTRG.27723.15	RAPGEF6	hsa-miR-1287-5p	886.00	-139.93	167.00	-30.79	1152426	22	15568	11350 4339 11874 9009 6111 7002
MSTRG.27723.15	RAPGEF6	hsa-miR-3652	886.00	-117.48	153.00	-20.79	1687398	18	15568	3022 2725 1638 3472 11879 5811
MSTRG.27723.15	RAPGEF6	hsa-miR-3973	885.00	-77.30	154.00	-18.39	2065410	23	15568	14149 10756 1879 4574 10269 6759
MSTRG.27723.15	RAPGEF6	hsa-miR-378c	884.00	-120.67	155.00	-24.59	1534362	25	15568	15472 10727 1915 3557 9843 9863
MSTRG.27723.15	RAPGEF6	hsa-miR-937-5p	884.00	-120.37	157.00	-25.74	1076562	20	15568	2271 9744 14451 6975 12479 10092
MSTRG.27723.15	RAPGEF6	hsa-miR-4644	883.00	-113.47	156.00	-23.13	2095494	23	15568	13078 10564 13688 10082 13263 9411
MSTRG.27723.15	RAPGEF6	hsa-miR-548b-3p	883.00	-82.70	155.00	-18.33	784878	22	15568	3728 5353 7904 3749 11164 8314
MSTRG.27723.15	RAPGEF6	hsa-miR-2467-3p	882.00	-118.68	158.00	-26.98	2426418	22	15568	9594 13250 9766 752 4841 9383
MSTRG.27723.15	RAPGEF6	hsa-miR-4698	882.00	-75.96	155.00	-15.52	2213214	23	15568	6232 833 1835 14359 1079 4831
MSTRG.27723.15	RAPGEF6	hsa-miR-6509-5p	881.00	-82.42	156.00	-15.33	2741646	21	15568	1142 3940 9279 9087 14962 11205
MSTRG.27723.15	RAPGEF6	hsa-miR-568	881.00	-60.51	159.00	-11.87	743022	20	15568	13959 8842 1708 2298 5313 6895
MSTRG.27723.15	RAPGEF6	hsa-let-7e-5p	880.00	-119.23	158.00	-25.34	11850	22	15568	9601 1 11621 9625 11941 126
MSTRG.27723.15	RAPGEF6	hsa-miR-142-5p	878.00	-54.02	151.00	-11.30	264294	21	15568	249 6496 4725 8546 14164 1804
MSTRG.27723.15	RAPGEF6	hsa-miR-6811-5p	875.00	-106.38	151.00	-22.19	3005862	22	15568	3375 7395 3972 2796 3242 11648
MSTRG.27723.15	RAPGEF6	hsa-miR-136-5p	875.00	-93.73	153.00	-21.05	298302	23	15568	818 6004 6947 616 3812 11254
MSTRG.27723.15	RAPGEF6	hsa-miR-3924	874.00	-86.03	162.00	-18.35	1793346	22	15568	365 1699 3657 8818 13999 14407
MSTRG.27723.15	RAPGEF6	hsa-miR-548x-5p	874.00	-82.49	148.00	-18.22	1514742	23	15568	587 1004 1036 14135 14223 14168
MSTRG.27723.15	RAPGEF6	hsa-miR-548g-5p	874.00	-82.49	148.00	-18.22	1203438	23	15568	587 1004 1036 14135 14223 14168
MSTRG.27723.15	RAPGEF6	hsa-miR-548aj-5p	874.00	-82.49	148.00	-18.22	1931994	23	15568	587 1004 1036 14135 14223 14168
MSTRG.27723.15	RAPGEF6	hsa-miR-4517	874.00	-63.67	159.00	-12.40	2018322	25	15568	4292 10244 12821 15006 13889 15398
MSTRG.27723.15	RAPGEF6	hsa-miR-6818-3p	873.00	-99.02	152.00	-23.42	3025482	22	15568	381 12003 5328 6098 8958 13514
MSTRG.27723.15	RAPGEF6	hsa-miR-8067	873.00	-65.30	152.00	-14.36	3349866	22	15568	9693 3899 6751 2280 13057 15489
MSTRG.27723.15	RAPGEF6	hsa-miR-1323	872.00	-78.68	150.00	-21.63	961458	22	15568	5871 12307 998 15019 4567 6539
MSTRG.27723.15	RAPGEF6	hsa-miR-520g-5p	871.00	-99.19	149.00	-19.93	639690	23	15568	11584 1252 8101 11622 11942 8909
MSTRG.27723.15	RAPGEF6	hsa-miR-7160-5p	870.00	-122.41	151.00	-22.03	3279234	21	15568	7644 1 9630 864 885 7627
MSTRG.27723.15	RAPGEF6	hsa-miR-329-3p	870.00	-103.52	150.00	-21.82	519354	22	15568	14881 3361 13651 7110 2914 160
MSTRG.27723.15	RAPGEF6	hsa-miR-5680	870.00	-59.35	152.00	-11.14	2612154	22	15568	2278 8496 10600 550 632 1987
MSTRG.27723.15	RAPGEF6	hsa-miR-4722-5p	869.00	-143.98	152.00	-32.11	2269458	23	15568	11366 9617 1 2628 855 7618
MSTRG.27723.15	RAPGEF6	hsa-miR-3174	869.00	-126.36	151.00	-28.58	1466346	23	15568	15251 497 703 14449 1279 14537
MSTRG.27723.15	RAPGEF6	hsa-miR-6830-3p	869.00	-106.39	155.00	-26.62	3056874	23	15568	10870 9197 4706 8158 1449 13539
MSTRG.27723.15	RAPGEF6	hsa-miR-4796-3p	869.00	-90.87	152.00	-18.96	2449962	22	15568	4756 248 12685 14826 14840 10763
MSTRG.27723.15	RAPGEF6	hsa-miR-125a-3p	868.00	-114.46	148.00	-25.88	286530	22	15568	2668 2835 13228 15319 3283 7434
MSTRG.27723.15	RAPGEF6	hsa-miR-200b-3p	866.00	-72.67	148.00	-14.37	215898	22	15568	14331 9911 4113 4245 8902 14951
MSTRG.27723.15	RAPGEF6	hsa-miR-4433a-3p	865.00	-121.44	149.00	-24.61	1875750	21	15568	856 2626 7617 9675 9740 7605
MSTRG.27723.15	RAPGEF6	hsa-miR-3664-3p	865.00	-107.01	147.00	-20.74	1708326	22	15568	9922 5790 9740 13109 14047 7617
MSTRG.27723.15	RAPGEF6	hsa-miR-3125	865.00	-101.64	149.00	-19.04	1363014	20	15568	11584 1254 1007 9264 10086 8908
MSTRG.27723.15	RAPGEF6	hsa-miR-4778-5p	864.00	-79.09	151.00	-17.51	2404182	22	15568	651 14278 1020 11949 14915 7070
MSTRG.27723.15	RAPGEF6	hsa-miR-329-5p	864.00	-75.37	155.00	-17.10	518046	23	15568	12608 6941 10525 3884 4926 12327
MSTRG.27723.15	RAPGEF6	hsa-miR-3164	862.00	-84.40	148.00	-18.91	1448034	22	15568	6080 4155 9997 1607 4662 6740
MSTRG.27723.15	RAPGEF6	hsa-miR-186-3p	861.00	-114.32	151.00	-19.75	317922	22	15568	14438 1434 2808 3254 7205 11662
MSTRG.27723.15	RAPGEF6	hsa-miR-374a-3p	860.00	-77.03	148.00	-16.41	419946	22	15568	5412 6528 5581 462 10354 9484
MSTRG.27723.15	RAPGEF6	hsa-miR-302e	860.00	-56.31	154.00	-13.21	1230906	17	15568	9431 7205 2507 2812 3258 11666
MSTRG.27723.15	RAPGEF6	hsa-miR-6833-5p	859.00	-102.38	153.00	-25.52	3063414	22	15568	4239 2179 13254 1292 2052 7967
MSTRG.27723.15	RAPGEF6	hsa-miR-6840-3p	858.00	-140.23	146.00	-31.81	3085650	22	15568	7660 9921 2558 9601 9781 5216
MSTRG.27723.15	RAPGEF6	hsa-miR-892c-3p	856.00	-84.16	148.00	-18.62	2783502	22	15568	4606 6727 11597 12001 6921 14656
MSTRG.27723.15	RAPGEF6	hsa-miR-8066	854.00	-53.81	145.00	-10.71	3348558	21	15568	6317 8376 10597 9944 8336 15403
MSTRG.27723.15	RAPGEF6	hsa-miR-186-5p	854.00	-53.60	146.00	-13.44	316614	22	15568	14514 3129 56 11244 427 15140
MSTRG.27723.15	RAPGEF6	hsa-miR-142-3p	849.00	-90.79	146.00	-18.30	265602	23	15568	10995 974 5975 4610 13346 14299
MSTRG.27723.15	RAPGEF6	hsa-miR-5096	818.00	-154.87	187.00	-37.28	2525826	21	15568	11728 2876 7269 3322 13025
MSTRG.27723.15	RAPGEF6	hsa-miR-1304-3p	818.00	-122.43	175.00	-31.02	1172046	22	15568	2696 1619 3443 11850 2083
MSTRG.27723.15	RAPGEF6	hsa-miR-4430	785.00	-130.73	163.00	-28.62	1867902	18	15568	3473 11880 3020 2726 1638
MSTRG.27723.15	RAPGEF6	hsa-miR-1285-5p	784.00	-154.51	171.00	-39.05	1148502	21	15568	2742 3489 1653 1499 3614
MSTRG.27723.15	RAPGEF6	hsa-miR-7851-3p	780.00	-143.33	184.00	-33.78	3313242	22	15568	723 673 9606 9578 138
MSTRG.27723.15	RAPGEF6	hsa-miR-548d-3p	778.00	-71.79	168.00	-21.73	902598	22	15568	8314 7904 14188 3748 3956
MSTRG.27723.15	RAPGEF6	hsa-miR-6780a-5p	774.00	-119.01	164.00	-27.64	2924766	23	15568	133 6662 885 14751 717
MSTRG.27723.15	RAPGEF6	hsa-miR-548z	773.00	-84.35	179.00	-24.20	1837818	23	15568	7902 8313 3747 14187 10431
MSTRG.27723.15	RAPGEF6	hsa-miR-548h-3p	773.00	-84.35	179.00	-24.20	1226982	23	15568	7902 8313 3747 14187 10431
MSTRG.27723.15	RAPGEF6	hsa-miR-6514-3p	769.00	-90.49	161.00	-21.72	2756034	21	15568	9656 773 6960 905 15346
MSTRG.27723.15	RAPGEF6	hsa-miR-579-3p	765.00	-77.52	171.00	-21.52	765258	23	15568	11449 9366 14803 3626 1763
MSTRG.27723.15	RAPGEF6	hsa-miR-1272	764.00	-81.83	166.00	-20.06	1223058	26	15568	15051 11087 2261 5536 111
MSTRG.27723.15	RAPGEF6	hsa-miR-7156-5p	762.00	-85.35	159.00	-24.63	3266154	23	15568	11294 5675 13749 13698 10875
MSTRG.27723.15	RAPGEF6	hsa-miR-3202	761.00	-96.24	160.00	-20.49	1527822	22	15568	7940 6662 9506 13382 3996
MSTRG.27723.15	RAPGEF6	hsa-miR-548ac	761.00	-79.35	161.00	-21.01	1858746	22	15568	7905 3749 14189 8315 10433
MSTRG.27723.15	RAPGEF6	hsa-miR-204-5p	761.00	-78.23	167.00	-20.00	174042	22	15568	5253 6093 12523 10859 11546
MSTRG.27723.15	RAPGEF6	hsa-miR-5572	760.00	-142.18	159.00	-34.62	2555910	21	15568	3760 14800 2634 11876 3687
MSTRG.27723.15	RAPGEF6	hsa-miR-548ag	759.00	-81.07	163.00	-19.82	1903218	21	15568	12087 961 10755 6732 8409
MSTRG.27723.15	RAPGEF6	hsa-miR-1305	758.00	-72.50	166.00	-23.10	1173354	22	15568	289 3793 299 13585 1910
MSTRG.27723.15	RAPGEF6	hsa-miR-196b-5p	756.00	-86.68	164.00	-20.45	489270	22	15568	11620 11940 6524 6887 8458
MSTRG.27723.15	RAPGEF6	hsa-miR-660-3p	755.00	-106.41	162.00	-22.35	931374	21	15568	1571 2975 7239 11835 7413
MSTRG.27723.15	RAPGEF6	hsa-miR-6893-5p	754.00	-106.98	158.00	-25.94	3220374	21	15568	126 9462 1 9625 6656
MSTRG.27723.15	RAPGEF6	hsa-miR-4306	754.00	-91.25	163.00	-24.48	1548750	17	15568	13085 9418 13272 13695 14315
MSTRG.27723.15	RAPGEF6	hsa-miR-4684-5p	753.00	-79.19	163.00	-17.96	2180514	22	15568	813 62 9699 617 8136
MSTRG.27723.15	RAPGEF6	hsa-miR-1224-3p	752.00	-114.80	157.00	-26.94	950994	21	15568	9646 3272 2657 12437 2826
MSTRG.27723.15	RAPGEF6	hsa-miR-3681-3p	751.00	-84.93	160.00	-21.36	1735794	22	15568	4160 6086 11287 74 5977
MSTRG.27723.15	RAPGEF6	hsa-miR-3668	751.00	-61.01	158.00	-14.36	1714866	21	15568	15524 12748 14527 8882 1511
MSTRG.27723.15	RAPGEF6	hsa-miR-16-1-3p	751.00	-58.25	162.00	-23.15	22314	22	15568	7017 3768 4403 8785 4975
MSTRG.27723.15	RAPGEF6	hsa-miR-6747-3p	750.00	-119.49	151.00	-25.12	2839746	21	15568	2953 2824 5423 11812 7422
MSTRG.27723.15	RAPGEF6	hsa-miR-1245b-3p	750.00	-83.24	159.00	-21.32	2423802	22	15568	198 6840 13229 9389 1457
MSTRG.27723.15	RAPGEF6	hsa-miR-6833-3p	749.00	-100.93	165.00	-25.31	3064722	21	15568	13540 5672 13504 12442 10868
MSTRG.27723.15	RAPGEF6	hsa-miR-34c-3p	749.00	-75.19	164.00	-24.31	361086	22	15568	5628 13877 9003 3367 12817
MSTRG.27723.15	RAPGEF6	hsa-miR-335-3p	749.00	-67.93	162.00	-21.93	480114	22	15568	11997 15394 4150 7076 14102
MSTRG.27723.15	RAPGEF6	hsa-miR-3591-5p	747.00	-76.57	160.00	-17.89	2324394	23	15568	7794 10046 10998 5318 13348
MSTRG.27723.15	RAPGEF6	hsa-miR-548ap-3p	747.00	-48.51	166.00	-16.15	2494434	19	15568	7907 8316 12376 14190 10398
MSTRG.27723.15	RAPGEF6	hsa-miR-8081	746.00	-87.71	155.00	-23.22	3368178	23	15568	7517 6974 14450 2270 9745
MSTRG.27723.15	RAPGEF6	hsa-miR-181c-5p	746.00	-61.50	159.00	-14.13	157038	22	15568	5952 15260 10813 1365 2168
MSTRG.27723.15	RAPGEF6	hsa-miR-6086	745.00	-120.38	166.00	-27.98	2686710	20	15568	9596 713 886 9112 9633
MSTRG.27723.15	RAPGEF6	hsa-miR-942-5p	745.00	-86.18	163.00	-23.36	1085718	22	15568	5488 13576 13542 4206 7356
MSTRG.27723.15	RAPGEF6	hsa-miR-4766-5p	745.00	-81.60	153.00	-19.30	2379330	21	15568	4669 9913 13128 5596 8754
MSTRG.27723.15	RAPGEF6	hsa-miR-570-5p	745.00	-61.89	167.00	-20.28	748254	22	15568	962 12086 10754 6733 6784
MSTRG.27723.15	RAPGEF6	hsa-miR-548ai	745.00	-61.89	167.00	-20.28	1929378	22	15568	962 12086 10754 6733 6784
MSTRG.27723.15	RAPGEF6	hsa-miR-6736-5p	744.00	-118.01	157.00	-27.79	2810970	21	15568	9760 10982 9570 14798 12032
MSTRG.27723.15	RAPGEF6	hsa-miR-8085	744.00	-110.92	160.00	-28.41	3373410	21	15568	9414 13081 13268 10174 13692
MSTRG.27723.15	RAPGEF6	hsa-miR-5000-5p	744.00	-77.10	155.00	-19.09	2472198	22	15568	4635 2717 13211 1125 2674
MSTRG.27723.15	RAPGEF6	hsa-miR-8084	744.00	-53.45	154.00	-12.51	3372102	23	15568	9689 11125 4021 14216 14634
MSTRG.27723.15	RAPGEF6	hsa-miR-1260a	743.00	-114.48	164.00	-26.01	1202130	18	15568	2662 12441 9649 3275 1586
MSTRG.27723.15	RAPGEF6	hsa-miR-211-5p	743.00	-70.20	156.00	-15.00	181890	22	15568	5253 6093 10859 12525 11546
MSTRG.27723.15	RAPGEF6	hsa-miR-3614-3p	742.00	-100.38	159.00	-25.99	1658622	23	15568	2508 2982 6113 15283 7341
MSTRG.27723.15	RAPGEF6	hsa-miR-4743-3p	742.00	-95.57	156.00	-24.15	2321778	21	15568	14697 6121 7069 12851 6965
MSTRG.27723.15	RAPGEF6	hsa-miR-4778-3p	742.00	-77.45	154.00	-19.97	2405490	22	15568	4075 10620 13025 4208 13579
MSTRG.27723.15	RAPGEF6	hsa-miR-653-5p	742.00	-64.94	158.00	-23.99	910446	21	15568	15368 5745 12381 3136 826
MSTRG.27723.15	RAPGEF6	hsa-let-7b-5p	741.00	-97.19	151.00	-23.04	4002	22	15568	11621 9601 11941 125 9625
MSTRG.27723.15	RAPGEF6	hsa-miR-562	741.00	-71.22	154.00	-18.73	736482	20	15568	11499 11797 2944 13659 5730
MSTRG.27723.15	RAPGEF6	hsa-miR-607	741.00	-49.94	154.00	-14.19	821502	21	15568	10811 10941 11570 4634 14499
MSTRG.27723.15	RAPGEF6	hsa-miR-891a-3p	740.00	-104.38	156.00	-22.76	1005930	22	15568	7477 3457 4347 780 915
MSTRG.27723.15	RAPGEF6	hsa-miR-145-5p	740.00	-97.91	156.00	-33.10	272142	23	15568	6072 8473 9102 12979 761
MSTRG.27723.15	RAPGEF6	hsa-let-7d-5p	740.00	-96.54	162.00	-27.20	9234	22	15568	9601 11621 11941 3936 9625
MSTRG.27723.15	RAPGEF6	hsa-miR-4284	740.00	-87.53	151.00	-19.57	1624614	18	15568	165 2702 2996 11856 9801
MSTRG.27723.15	RAPGEF6	hsa-miR-589-3p	740.00	-74.90	159.00	-19.74	788802	24	15568	11560 13066 12723 8096 325
MSTRG.27723.15	RAPGEF6	hsa-miR-5688	740.00	-73.17	158.00	-19.99	2625234	22	15568	10544 9175 351 14884 14127
MSTRG.27723.15	RAPGEF6	hsa-miR-3154	739.00	-105.77	153.00	-22.68	1428414	22	15568	9504 1102 13052 205 13139
MSTRG.27723.15	RAPGEF6	hsa-let-7f-5p	739.00	-80.58	155.00	-18.74	14466	22	15568	11621 9601 11941 1 9625
MSTRG.27723.15	RAPGEF6	hsa-miR-4478	738.00	-105.64	152.00	-25.05	1952922	17	15568	890 7651 9637 752 8754
MSTRG.27723.15	RAPGEF6	hsa-miR-6827-3p	738.00	-92.32	153.00	-20.42	3049026	21	15568	68 9703 2520 818 3431
MSTRG.27723.15	RAPGEF6	hsa-miR-6760-5p	737.00	-101.36	163.00	-24.20	2872446	23	15568	4642 9501 13081 3987 12669
MSTRG.27723.15	RAPGEF6	hsa-miR-4639-5p	737.00	-84.88	164.00	-18.81	2086338	22	15568	15303 5090 8111 1038 9695
MSTRG.27723.15	RAPGEF6	hsa-miR-205-3p	737.00	-79.50	163.00	-23.32	177966	21	15568	3120 14429 8478 13627 2718
MSTRG.27723.15	RAPGEF6	hsa-miR-8087	737.00	-76.18	152.00	-18.40	3376026	23	15568	4603 186 7973 1824 12307
MSTRG.27723.15	RAPGEF6	hsa-miR-6508-5p	737.00	-57.86	165.00	-18.12	2739030	21	15568	2281 7135 1990 14353 13058
MSTRG.27723.15	RAPGEF6	hsa-miR-4428	736.00	-98.07	159.00	-29.20	1865286	22	15568	13174 13694 10073 4768 9378
MSTRG.27723.15	RAPGEF6	hsa-miR-4772-5p	735.00	-78.81	159.00	-25.20	2391102	22	15568	2704 4766 9906 14962 11361
MSTRG.27723.15	RAPGEF6	hsa-miR-4694-3p	735.00	-57.15	155.00	-16.70	2205366	21	15568	4717 4736 515 1986 14075
MSTRG.27723.15	RAPGEF6	hsa-miR-4273	734.00	-79.59	158.00	-20.52	1608918	18	15568	13754 5677 10878 13705 11191
MSTRG.27723.15	RAPGEF6	hsa-miR-4460	734.00	-64.77	152.00	-18.04	1920222	22	15568	12692 2230 15159 978 3116
MSTRG.27723.15	RAPGEF6	hsa-miR-3682-5p	734.00	-64.42	151.00	-16.60	1737102	22	15568	10420 13543 5492 4045 11600
MSTRG.27723.15	RAPGEF6	hsa-miR-3137	733.00	-112.49	152.00	-30.31	1389174	24	15568	5402 1613 2690 14116 6427
MSTRG.27723.15	RAPGEF6	hsa-miR-6858-5p	733.00	-105.46	152.00	-28.11	3128814	22	15568	881 5829 14718 8689 13083
MSTRG.27723.15	RAPGEF6	hsa-miR-7153-5p	733.00	-86.86	157.00	-21.83	3258306	23	15568	2005 5394 7972 3616 9520
MSTRG.27723.15	RAPGEF6	hsa-miR-6859-5p	733.00	-85.06	164.00	-21.54	3131430	23	15568	9261 1253 2235 9436 11583
MSTRG.27723.15	RAPGEF6	hsa-miR-3925-5p	733.00	-79.17	152.00	-20.76	1794654	22	15568	1074 10187 7973 2006 8102
MSTRG.27723.15	RAPGEF6	hsa-miR-448	733.00	-71.32	151.00	-15.88	506274	22	15568	2221 3653 13997 14999 5467
MSTRG.27723.15	RAPGEF6	hsa-miR-578	733.00	-67.10	149.00	-20.20	762642	21	15568	8193 10372 6587 3031 5335
MSTRG.27723.15	RAPGEF6	hsa-miR-650	732.00	-97.39	159.00	-23.73	894750	21	15568	9602 4469 2178 7181 5203
MSTRG.27723.15	RAPGEF6	hsa-miR-3180-5p	732.00	-88.21	162.00	-20.47	1475502	25	15568	7594 6195 7906 8066 3391
MSTRG.27723.15	RAPGEF6	hsa-miR-548t-5p	732.00	-63.74	151.00	-17.09	1395714	21	15568	15409 437 4758 799 8610
MSTRG.27723.15	RAPGEF6	hsa-miR-515-3p	731.00	-85.30	154.00	-20.27	592602	22	15568	11301 5102 15348 8079 9425
MSTRG.27723.15	RAPGEF6	hsa-miR-6888-3p	731.00	-73.26	152.00	-17.24	3208602	21	15568	12845 653 7068 6271 6965
MSTRG.27723.15	RAPGEF6	hsa-miR-3190-3p	730.00	-101.81	158.00	-24.35	1501662	23	15568	2178 6666 14823 6210 14751
MSTRG.27723.15	RAPGEF6	hsa-miR-576-3p	730.00	-68.01	151.00	-15.97	760026	22	15568	8986 10221 1505 13228 8340
MSTRG.27723.15	RAPGEF6	hsa-miR-1468-3p	730.00	-60.47	151.00	-14.91	960150	22	15568	14151 8772 14248 10489 6763
MSTRG.27723.15	RAPGEF6	hsa-miR-548o-3p	730.00	-47.40	153.00	-11.24	1213902	22	15568	6539 12306 15019 4569 12121
MSTRG.27723.15	RAPGEF6	hsa-miR-4533	729.00	-88.15	157.00	-20.34	2044482	22	15568	13104 3990 14751 1901 6866
MSTRG.27723.15	RAPGEF6	hsa-miR-188-3p	729.00	-83.00	149.00	-18.40	320538	21	15568	11289 12231 373 6394 2018
MSTRG.27723.15	RAPGEF6	hsa-miR-6791-3p	728.00	-114.71	158.00	-27.08	2954850	21	15568	1573 7242 11836 13536 2977
MSTRG.27723.15	RAPGEF6	hsa-miR-3689d	728.00	-113.84	153.00	-26.54	1955538	22	15568	13242 1507 13383 3622 6172
MSTRG.27723.15	RAPGEF6	hsa-miR-4689	728.00	-106.42	156.00	-24.34	2193594	22	15568	5829 7035 883 2272 14718
MSTRG.27723.15	RAPGEF6	hsa-miR-6894-5p	728.00	-104.09	157.00	-23.86	3222990	24	15568	5358 15546 5784 11401 14063
MSTRG.27723.15	RAPGEF6	hsa-miR-6867-5p	728.00	-99.85	152.00	-27.29	3152358	23	15568	1710 1724 970 5303 12101
MSTRG.27723.15	RAPGEF6	hsa-miR-5697	728.00	-71.76	151.00	-18.01	2639622	22	15568	2942 11797 4664 8723 14740
MSTRG.27723.15	RAPGEF6	hsa-miR-6074	728.00	-67.79	152.00	-18.16	2671014	20	15568	6609 14370 5515 5954 14863
MSTRG.27723.15	RAPGEF6	hsa-miR-892c-5p	728.00	-67.52	148.00	-16.66	2782194	21	15568	14367 4696 11155 1361 1372
MSTRG.27723.15	RAPGEF6	hsa-miR-3611	728.00	-65.54	151.00	-16.68	1652082	21	15568	4526 8337 13379 7040 10977
MSTRG.27723.15	RAPGEF6	hsa-miR-141-5p	728.00	-64.07	149.00	-14.95	261678	22	15568	4436 5335 1217 1811 10619
MSTRG.27723.15	RAPGEF6	hsa-miR-3607-3p	728.00	-50.03	158.00	-15.63	1648158	20	15568	14952 422 9950 13330 1344
MSTRG.27723.15	RAPGEF6	hsa-miR-6779-5p	727.00	-125.56	152.00	-27.49	2922150	21	15568	723 890 138 13270 6662
MSTRG.27723.15	RAPGEF6	hsa-miR-5700	727.00	-54.67	151.00	-15.23	2644854	22	15568	10238 14997 1041 1966 6486
MSTRG.27723.15	RAPGEF6	hsa-miR-5583-3p	726.00	-57.56	147.00	-18.00	2582070	22	15568	4294 6985 10244 11440 10212
MSTRG.27723.15	RAPGEF6	hsa-miR-4729	726.00	-50.13	151.00	-13.52	2290386	22	15568	15061 1686 3812 11463 3165
MSTRG.27723.15	RAPGEF6	hsa-miR-6837-3p	725.00	-94.18	150.00	-24.04	3077802	23	15568	12643 1322 1935 7502 11849
MSTRG.27723.15	RAPGEF6	hsa-miR-126-5p	725.00	-43.46	148.00	-13.07	289146	21	15568	1302 4934 5373 10379 13454
MSTRG.27723.15	RAPGEF6	hsa-miR-645	724.00	-109.43	155.00	-23.36	888210	19	15568	1486 2536 3024 3477 11884
MSTRG.27723.15	RAPGEF6	hsa-miR-1255a	724.00	-66.87	156.00	-16.86	1196898	23	15568	1151 5889 223 3576 11347
MSTRG.27723.15	RAPGEF6	hsa-miR-8070	723.00	-70.47	152.00	-19.80	3353790	22	15568	11272 2708 8398 8372 11143
MSTRG.27723.15	RAPGEF6	hsa-miR-514b-5p	723.00	-67.75	154.00	-21.10	1525206	22	15568	13691 648 1127 8185 10651
MSTRG.27723.15	RAPGEF6	hsa-miR-4656	722.00	-141.22	156.00	-33.30	2120346	23	15568	9631 748 7642 1 883
MSTRG.27723.15	RAPGEF6	hsa-miR-6757-3p	722.00	-71.50	150.00	-16.46	2865906	22	15568	12761 10734 13218 12227 12517
MSTRG.27723.15	RAPGEF6	hsa-miR-362-5p	721.00	-96.13	147.00	-23.25	382014	24	15568	6680 12428 3842 7829 6054
MSTRG.27723.15	RAPGEF6	hsa-miR-4263	721.00	-54.13	150.00	-17.49	1602378	18	15568	14322 10683 10423 5695 9291
MSTRG.27723.15	RAPGEF6	hsa-miR-1252-3p	721.00	-37.00	146.00	-9.86	1251834	22	15568	6229 796 9822 5826 9529
MSTRG.27723.15	RAPGEF6	hsa-miR-3670	720.00	-98.53	149.00	-23.55	1716174	24	15568	3442 1621 7675 2672 6161
MSTRG.27723.15	RAPGEF6	hsa-miR-6873-5p	720.00	-97.10	148.00	-20.52	3168054	22	15568	1251 4860 3994 9273 13247
MSTRG.27723.15	RAPGEF6	hsa-miR-4465	720.00	-89.90	149.00	-23.36	1933302	22	15568	4939 4107 8184 7229 11795
MSTRG.27723.15	RAPGEF6	hsa-miR-6848-3p	720.00	-85.62	152.00	-21.05	3103962	19	15568	2858 7253 3305 1503 11710
MSTRG.27723.15	RAPGEF6	hsa-miR-942-3p	720.00	-76.93	156.00	-18.09	1087026	22	15568	9716 10067 13280 13981 12173
MSTRG.27723.15	RAPGEF6	hsa-miR-181b-5p	720.00	-65.58	150.00	-17.98	154422	23	15568	1364 5952 14282 10812 15256
MSTRG.27723.15	RAPGEF6	hsa-miR-30c-2-3p	719.00	-91.91	147.00	-22.53	132186	22	15568	9412 2389 6213 10063 13271
MSTRG.27723.15	RAPGEF6	hsa-miR-4657	719.00	-83.60	152.00	-19.90	2121654	23	15568	6366 11418 8337 15523 12745
MSTRG.27723.15	RAPGEF6	hsa-miR-5197-3p	719.00	-78.48	151.00	-19.52	2548062	23	15568	552 10080 10821 13267 14820
MSTRG.27723.15	RAPGEF6	hsa-miR-1243	719.00	-75.04	150.00	-20.10	1174662	22	15568	10221 7726 7000 956 9027
MSTRG.27723.15	RAPGEF6	hsa-miR-4668-3p	719.00	-54.55	148.00	-13.29	2150430	23	15568	305 11392 14509 5575 2074
MSTRG.27723.15	RAPGEF6	hsa-miR-4652-3p	719.00	-50.43	147.00	-13.70	2112498	22	15568	14914 1019 11190 8088 11598
MSTRG.27723.15	RAPGEF6	hsa-miR-4728-5p	718.00	-127.15	152.00	-27.74	2287770	23	15568	13079 6663 9414 3996 7939
MSTRG.27723.15	RAPGEF6	hsa-miR-6783-3p	718.00	-93.05	151.00	-23.02	2933922	22	15568	1466 2973 1569 1485 9418
MSTRG.27723.15	RAPGEF6	hsa-miR-1537-5p	718.00	-66.77	155.00	-19.54	1277994	22	15568	6429 14540 6292 904 13330
MSTRG.27723.15	RAPGEF6	hsa-miR-4528	717.00	-42.41	147.00	-13.00	2036634	22	15568	11324 4047 10258 2156 8231
MSTRG.27723.15	RAPGEF6	hsa-miR-3674	716.00	-50.62	147.00	-11.42	1720098	22	15568	4775 12455 3589 1511 2585
MSTRG.27723.15	RAPGEF6	hsa-miR-1270	715.00	-80.23	147.00	-19.62	1221750	23	15568	4906 6366 1507 4235 14524
MSTRG.27723.15	RAPGEF6	hsa-miR-4311	715.00	-66.67	146.00	-19.30	1555290	18	15568	7959 283 10078 10124 558
MSTRG.27723.15	RAPGEF6	hsa-miR-605-3p	715.00	-62.75	152.00	-15.92	818886	22	15568	9409 13408 13376 13730 14792
MSTRG.27723.15	RAPGEF6	hsa-miR-6742-3p	713.00	-72.80	145.00	-14.93	2827974	20	15568	2973 7444 1570 9579 12035
MSTRG.27723.15	RAPGEF6	hsa-miR-4633-5p	710.00	-75.32	146.00	-19.80	2075874	20	15568	7917 11314 4055 2781 12392
MSTRG.27723.15	RAPGEF6	hsa-miR-8062	710.00	-68.11	145.00	-17.81	3343326	21	15568	6936 3533 4158 7433 1922
MSTRG.27723.15	RAPGEF6	hsa-miR-4735-3p	710.00	-52.40	142.00	-14.04	2303466	21	15568	2504 2809 3255 8845 11663
MSTRG.27723.15	RAPGEF6	hsa-miR-1343-3p	709.00	-106.04	145.00	-29.21	2190978	22	15568	9418 1467 11830 1569 2972
MSTRG.27723.15	RAPGEF6	hsa-miR-532-3p	708.00	-112.25	147.00	-27.77	702474	22	15568	2661 4551 1583 6394 12438
MSTRG.27723.15	RAPGEF6	hsa-miR-4418	708.00	-90.24	143.00	-21.75	1846974	18	15568	9022 11788 11852 1620 2697
MSTRG.27723.15	RAPGEF6	hsa-miR-3658	708.00	-43.09	144.00	-9.37	1696554	22	15568	9209 4825 9852 1971 7981
MSTRG.27723.15	RAPGEF6	hsa-miR-633	706.00	-35.49	145.00	-14.72	871206	23	15568	13591 13887 10134 13088 15003
MSTRG.27723.15	RAPGEF6	hsa-miR-4716-5p	702.00	-65.16	142.00	-19.86	2255070	22	15568	5566 2870 3316 6969 11722
ENST00000605955	AC104958.2	hsa-miR-6780a-5p	870.00	-151.35	151.00	-28.55	2924774	23	1141	154 852 251 380 1021 1002
ENST00000605955	AC104958.2	hsa-miR-8089	781.00	-156.24	181.00	-39.16	3378650	24	1141	69 429 127 152 668
ENST00000605955	AC104958.2	hsa-miR-5196-5p	758.00	-128.18	166.00	-35.96	2544146	22	1141	1003 851 110 381 156
ENST00000605955	AC104958.2	hsa-miR-4667-5p	744.00	-112.87	162.00	-27.60	2146514	22	1141	73 434 130 672 157
ENST00000605955	AC104958.2	hsa-miR-6797-5p	741.00	-133.97	155.00	-29.53	2969246	25	1141	320 123 375 1023 149
ENST00000593576	IPO5P1	hsa-miR-5197-3p	1315.00	-144.12	155.00	-20.15	2548074	23	2887	1227 1989 1921 1463 2119 1858 228 1543 1712
ENST00000593576	IPO5P1	hsa-miR-499b-3p	1177.00	-97.04	153.00	-14.25	2354490	22	2887	1218 1530 2045 1194 2653 1389 2107 1774
ENST00000593576	IPO5P1	hsa-miR-499a-3p	1160.00	-113.02	152.00	-15.92	665862	22	2887	1218 2653 1189 1531 2046 1388 1774 2110
ENST00000593576	IPO5P1	hsa-miR-6808-5p	1040.00	-154.98	168.00	-27.48	2998026	22	2887	1160 1472 340 1727 1999 80 1872
ENST00000593576	IPO5P1	hsa-miR-4704-3p	1039.00	-119.91	161.00	-23.89	2226306	22	2887	1849 802 118 1703 1294 1532 1113
ENST00000593576	IPO5P1	hsa-miR-6893-5p	900.00	-127.87	162.00	-26.70	3220386	21	2887	1474 81 318 344 1161 1876
ENST00000593576	IPO5P1	hsa-miR-6818-5p	756.00	-97.46	158.00	-21.86	3024186	22	2887	2630 2100 771 734 2183
ENST00000593576	IPO5P1	hsa-miR-4703-5p	748.00	-61.82	156.00	-14.34	2222382	23	2887	1898 2023 1267 1366 1327
ENST00000593576	IPO5P1	hsa-miR-5192	745.00	-109.31	157.00	-28.03	2537610	22	2887	1703 1534 1296 940 1462
ENST00000593576	IPO5P1	hsa-miR-4428	738.00	-100.83	157.00	-22.06	1865298	22	2887	584 1858 227 1469 943
ENST00000593576	IPO5P1	hsa-miR-23c	728.00	-76.70	147.00	-18.81	1670406	22	2887	1532 2112 1698 1588 1849
ENST00000593576	IPO5P1	hsa-miR-940	722.00	-91.63	149.00	-20.59	1083114	21	2887	345 1161 81 1474 1876
ENST00000593576	IPO5P1	hsa-miR-4768-3p	721.00	-82.90	147.00	-25.91	2384574	20	2887	588 1475 1786 342 1992
MSTRG.10605.4	LINC01550	hsa-miR-3916	2043.00	-295.51	154.00	-27.68	1778972	26	10902	4274 8927 7524 28 10532 5323 6044 1134 5511 9188 10686 2840 7921 214
MSTRG.10605.4	LINC01550	hsa-miR-1249-5p	1753.00	-289.59	156.00	-30.02	1186448	24	10902	7715 8115 3897 4276 2857 2980 1975 7678 2667 2693 6826 5611
MSTRG.10605.4	LINC01550	hsa-miR-4768-5p	1600.00	-196.62	150.00	-24.96	2383268	22	10902	2202 9802 4432 4561 7103 1210 12 7132 7122 3293 8512
MSTRG.10605.4	LINC01550	hsa-miR-6758-5p	1490.00	-227.54	158.00	-27.10	2867228	23	10902	7527 7681 219 5614 3097 6829 665 3162 2851 1139
MSTRG.10605.4	LINC01550	hsa-miR-4739	1470.00	-277.49	163.00	-34.12	2312636	25	10902	2507 7524 7711 1133 7680 2696 446 216 9769 10190
MSTRG.10605.4	LINC01550	hsa-miR-6739-5p	1469.00	-154.19	162.00	-17.77	2818832	22	10902	10191 9209 2697 8840 7779 659 7930 7709 1173 8312
MSTRG.10605.4	LINC01550	hsa-miR-6797-5p	1464.00	-236.40	162.00	-28.06	2969252	25	10902	3896 1973 2981 7713 216 7678 1173 8111 5610 10531
MSTRG.10605.4	LINC01550	hsa-miR-6833-3p	1374.00	-195.14	170.00	-33.04	3064736	21	10902	7103 4563 2202 7120 8515 7134 3293 1213 14
MSTRG.10605.4	LINC01550	hsa-miR-4476	1357.00	-170.24	162.00	-24.15	1949012	22	10902	1134 4198 2667 7713 5324 8803 7986 5393 10690
MSTRG.10605.4	LINC01550	hsa-miR-4779	1335.00	-180.53	163.00	-23.65	2406812	22	10902	7714 2670 1176 8117 5609 3900 2686 10536 2983
MSTRG.10605.4	LINC01550	hsa-miR-3674	1327.00	-112.76	158.00	-16.40	1720112	22	10902	4149 7549 137 1591 9133 4528 8101 8251 10696
MSTRG.10605.4	LINC01550	hsa-miR-1303	1224.00	-176.51	180.00	-33.88	1169444	22	10902	10860 10694 9002 5456 6079 1048 5617 2436
MSTRG.10605.4	LINC01550	hsa-miR-29b-1-5p	1204.00	-151.82	163.00	-23.73	98192	24	10902	17 6278 2234 1293 1517 8659 9805 852
MSTRG.10605.4	LINC01550	hsa-miR-6859-5p	1200.00	-174.26	160.00	-26.50	3131444	23	10902	6979 1137 7525 9186 2849 5384 10033 10530
MSTRG.10605.4	LINC01550	hsa-miR-6830-3p	1197.00	-180.04	170.00	-32.49	3056888	23	10902	7122 2111 7079 6418 7103 2392 9832 9653
MSTRG.10605.4	LINC01550	hsa-miR-3152-5p	1196.00	-144.77	160.00	-21.87	1421888	22	10902	10838 6481 7360 5079 8357 10625 4780 6557
MSTRG.10605.4	LINC01550	hsa-miR-6868-3p	1182.00	-150.39	157.00	-20.10	3156296	21	10902	8738 1820 3275 6153 3251 10024 2206 7112
MSTRG.10605.4	LINC01550	hsa-miR-6809-3p	1181.00	-128.19	164.00	-25.78	3001952	21	10902	2107 7353 609 7103 4122 956 3294 1414
MSTRG.10605.4	LINC01550	hsa-miR-185-5p	1158.00	-145.23	158.00	-23.51	314012	22	10902	10531 2558 2982 8310 2695 10192 2583 7708
MSTRG.10605.4	LINC01550	hsa-miR-29b-2-5p	1155.00	-150.60	148.00	-24.24	100808	22	10902	2051 6279 1518 18 853 9804 2235 5705
MSTRG.10605.4	LINC01550	hsa-miR-4728-5p	1129.00	-177.90	145.00	-25.31	2287784	23	10902	1977 10179 219 2495 2683 3900 7682 7711
MSTRG.10605.4	LINC01550	hsa-miR-6873-3p	1098.00	-171.57	180.00	-33.85	3169376	23	10902	7113 4559 2200 2109 3289 7086 6408
MSTRG.10605.4	LINC01550	hsa-miR-6812-5p	1079.00	-198.51	169.00	-33.06	3008492	25	10902	8199 9337 667 4997 5394 42 638
MSTRG.10605.4	LINC01550	hsa-miR-4778-3p	1077.00	-128.55	170.00	-22.61	2405504	22	10902	1482 2103 1746 1072 7357 10769 6153
MSTRG.10605.4	LINC01550	hsa-miR-6856-5p	1055.00	-171.43	165.00	-28.15	3123596	24	10902	7528 7682 3163 2850 10684 3095 8926
MSTRG.10605.4	LINC01550	hsa-miR-505-5p	1055.00	-139.75	170.00	-25.17	681560	22	10902	2477 6056 8246 7611 7237 1255 4358
MSTRG.10605.4	LINC01550	hsa-miR-6756-5p	1054.00	-198.82	177.00	-36.22	2861996	23	10902	2570 566 674 3704 10175 2157 9692
MSTRG.10605.4	LINC01550	hsa-miR-4459	1050.00	-187.81	163.00	-34.56	1918928	22	10902	3135 3901 8119 1142 3098 9769 3407
MSTRG.10605.4	LINC01550	hsa-miR-586	1049.00	-84.06	159.00	-15.45	780968	22	10902	8756 10363 622 9523 2299 7030 9486
MSTRG.10605.4	LINC01550	hsa-miR-6738-3p	1046.00	-146.69	169.00	-26.88	2817524	24	10902	6480 3324 826 7074 4667 4966 6532
MSTRG.10605.4	LINC01550	hsa-miR-1245b-3p	1046.00	-100.55	154.00	-16.44	2423816	22	10902	9392 9164 4366 6359 5033 1193 2351
MSTRG.10605.4	LINC01550	hsa-miR-6780b-5p	1045.00	-173.94	164.00	-30.30	3071276	23	10902	5326 10071 4208 7676 4739 7714 1136
MSTRG.10605.4	LINC01550	hsa-miR-6876-5p	1042.00	-118.52	158.00	-21.60	3175916	22	10902	5324 7711 1134 2670 8313 4198 4231
MSTRG.10605.4	LINC01550	hsa-miR-5009-5p	1040.00	-140.79	162.00	-24.49	2498372	24	10902	3151 8390 7374 10265 4483 6776 6885
MSTRG.10605.4	LINC01550	hsa-miR-6133	1036.00	-157.80	161.00	-26.96	2706344	19	10902	3901 221 9775 8117 2588 4280 2861
MSTRG.10605.4	LINC01550	hsa-miR-4723-3p	1034.00	-155.63	156.00	-28.22	2274704	22	10902	9625 4562 10 3601 2189 6411 7124
MSTRG.10605.4	LINC01550	hsa-miR-4644	1034.00	-121.92	158.00	-22.66	2095508	23	10902	10533 10190 2980 8310 7685 2582 2694
MSTRG.10605.4	LINC01550	hsa-miR-6760-5p	1033.00	-150.95	162.00	-24.93	2872460	23	10902	3897 215 10158 2696 8112 10193 7681
MSTRG.10605.4	LINC01550	hsa-miR-548an	1033.00	-102.02	157.00	-20.87	2056268	20	10902	8350 92 3212 8044 7752 2871 7608
MSTRG.10605.4	LINC01550	hsa-miR-6127	1030.00	-173.75	157.00	-28.81	2697188	19	10902	3901 1178 220 8119 10510 7719 9774
MSTRG.10605.4	LINC01550	hsa-miR-6747-3p	1030.00	-155.04	156.00	-28.65	2839760	21	10902	8471 4438 822 6483 10632 9658 9836
MSTRG.10605.4	LINC01550	hsa-miR-153-5p	1030.00	-71.83	159.00	-15.26	278696	22	10902	9483 4177 9537 3333 7302 898 3932
MSTRG.10605.4	LINC01550	hsa-miR-6795-5p	1027.00	-180.64	155.00	-29.84	2964020	24	10902	8842 4725 8815 1975 4212 3897 7711
MSTRG.10605.4	LINC01550	hsa-miR-4307	1026.00	-72.17	154.00	-17.57	1551380	19	10902	8653 5908 1897 4127 8744 4619 7061
MSTRG.10605.4	LINC01550	hsa-miR-125a-3p	1024.00	-157.56	157.00	-24.99	286544	22	10902	10092 2409 2749 10642 2782 3032 3119
MSTRG.10605.4	LINC01550	hsa-miR-8085	1023.00	-159.71	165.00	-31.99	3373424	21	10902	219 2856 3897 10536 2510 7683 2698
MSTRG.10605.4	LINC01550	hsa-miR-6875-3p	1023.00	-127.64	159.00	-23.17	3174608	22	10902	5728 4430 2103 6882 10772 6421 1482
MSTRG.10605.4	LINC01550	hsa-miR-6846-5p	1021.00	-177.36	161.00	-30.18	3097436	22	10902	6582 2569 2779 3403 447 3037 9430
MSTRG.10605.4	LINC01550	hsa-miR-4695-5p	1021.00	-175.28	170.00	-28.58	2206688	22	10902	9771 3405 41 3137 2777 3918 10071
MSTRG.10605.4	LINC01550	hsa-miR-6754-5p	1019.00	-159.82	153.00	-28.58	2856764	22	10902	707 3167 3818 7719 3899 10161 219
MSTRG.10605.4	LINC01550	hsa-miR-6887-5p	1017.00	-176.56	160.00	-28.67	3204692	23	10902	8842 4213 8812 4726 1974 2508 5404
MSTRG.10605.4	LINC01550	hsa-miR-3609	1012.00	-92.15	149.00	-16.32	1649480	24	10902	2944 7758 1465 9589 6972 806 3367
MSTRG.10605.4	LINC01550	hsa-miR-4677-5p	1008.00	-104.83	148.00	-23.17	2168756	22	10902	7941 3832 8969 8629 2106 5668 4123
MSTRG.10605.4	LINC01550	hsa-miR-3154	1004.00	-157.31	150.00	-25.87	1428428	22	10902	5614 2587 10184 3211 4224 2694 3095
MSTRG.10605.4	LINC01550	hsa-miR-4428	998.00	-124.79	150.00	-20.50	1865300	22	10902	5344 160 7687 10537 6571 8314 2585
MSTRG.10605.4	LINC01550	hsa-miR-3185	995.00	-133.52	151.00	-25.64	1485980	23	10902	1832 9281 1192 3712 2694 6975 10184
MSTRG.10605.4	LINC01550	hsa-miR-3194-3p	923.00	-143.02	159.00	-31.39	1510832	22	10902	4666 1628 8611 9660 2197 4298
MSTRG.10605.4	LINC01550	hsa-miR-5683	917.00	-99.31	159.00	-20.50	2617400	24	10902	5139 1195 2351 9394 5035 627
MSTRG.10605.4	LINC01550	hsa-miR-1304-3p	914.00	-129.79	180.00	-32.48	1172060	22	10902	10804 992 3697 8206 2880 7401
MSTRG.10605.4	LINC01550	hsa-miR-4709-3p	912.00	-131.81	167.00	-28.37	2236772	23	10902	3709 10539 10558 3917 744 2691
MSTRG.10605.4	LINC01550	hsa-miR-9500	911.00	-109.27	157.00	-22.67	3381272	19	10902	7682 2629 4280 2860 3820 2513
MSTRG.10605.4	LINC01550	hsa-miR-6728-3p	909.00	-119.88	172.00	-27.09	2791364	21	10902	2199 1628 8609 4667 9884 4292
MSTRG.10605.4	LINC01550	hsa-miR-544b	908.00	-118.31	168.00	-26.00	1387880	22	10902	5091 560 1787 5652 5307 5895
MSTRG.10605.4	LINC01550	hsa-miR-6734-3p	901.00	-145.71	181.00	-32.11	2807060	23	10902	7354 7092 8591 2202 4307 6415
MSTRG.10605.4	LINC01550	hsa-miR-6871-5p	899.00	-152.28	157.00	-31.38	3162836	22	10902	9350 584 4376 1978 5974 278
MSTRG.10605.4	LINC01550	hsa-miR-20b-5p	897.00	-122.75	165.00	-23.41	503672	23	10902	806 7152 8157 6684 10615 10113
MSTRG.10605.4	LINC01550	hsa-miR-1285-3p	896.00	-136.00	160.00	-28.93	1149824	22	10902	367 5467 7162 5116 4871 533
MSTRG.10605.4	LINC01550	hsa-miR-6733-5p	896.00	-102.72	156.00	-22.04	2803136	22	10902	8313 9207 10195 8838 2697 659
MSTRG.10605.4	LINC01550	hsa-miR-6731-5p	895.00	-123.19	160.00	-26.71	2797904	22	10902	5345 221 3899 2697 2983 1140
MSTRG.10605.4	LINC01550	hsa-miR-4510	895.00	-121.02	156.00	-21.65	2009180	22	10902	3898 218 8118 2588 1138 5328
MSTRG.10605.4	LINC01550	hsa-miR-1246	895.00	-79.91	166.00	-22.10	1181216	19	10902	9448 2422 3754 3974 1554 10386
MSTRG.10605.4	LINC01550	hsa-miR-130a-5p	894.00	-88.32	160.00	-21.55	244688	22	10902	10376 7410 6314 4164 5027 4024
MSTRG.10605.4	LINC01550	hsa-miR-942-5p	891.00	-110.91	157.00	-21.83	1085732	22	10902	3841 2085 8612 2202 1818 1856
MSTRG.10605.4	LINC01550	hsa-miR-6791-3p	890.00	-133.49	161.00	-26.70	2954864	21	10902	979 5220 7360 10767 814 5421
MSTRG.10605.4	LINC01550	hsa-miR-92a-2-5p	889.00	-127.14	163.00	-22.65	78572	22	10902	2748 660 2572 2158 3029 636
MSTRG.10605.4	LINC01550	hsa-miR-4775	888.00	-55.02	157.00	-15.87	2397656	22	10902	898 4064 10712 3304 3282 10308
MSTRG.10605.4	LINC01550	hsa-miR-17-5p	886.00	-118.27	165.00	-21.88	23636	23	10902	806 7152 5149 6684 10615 10113
MSTRG.10605.4	LINC01550	hsa-miR-106a-5p	886.00	-109.39	165.00	-22.12	107348	23	10902	806 7152 5149 6684 10615 10113
MSTRG.10605.4	LINC01550	hsa-miR-3689c	885.00	-114.88	160.00	-22.11	1954244	22	10902	667 10495 583 1982 7988 9759
MSTRG.10605.4	LINC01550	hsa-miR-3689b-3p	885.00	-114.88	160.00	-22.11	1764584	22	10902	667 10495 583 1982 7988 9759
MSTRG.10605.4	LINC01550	hsa-miR-7974	884.00	-139.91	152.00	-32.19	3323720	24	10902	210 7554 259 6578 1624 123
MSTRG.10605.4	LINC01550	hsa-miR-6883-5p	884.00	-135.95	160.00	-26.86	3194228	22	10902	1978 2497 5326 10071 3894 6830
MSTRG.10605.4	LINC01550	hsa-miR-1236-3p	884.00	-131.14	155.00	-26.04	1123664	22	10902	7112 6880 6421 7339 1746 4660
MSTRG.10605.4	LINC01550	hsa-miR-519d-5p	884.00	-130.39	158.00	-29.76	631856	25	10902	10033 4541 6951 5638 6322 4773
MSTRG.10605.4	LINC01550	hsa-miR-6858-5p	883.00	-152.97	156.00	-28.02	3128828	22	10902	5328 3713 3918 155 2691 5380
MSTRG.10605.4	LINC01550	hsa-miR-6829-3p	883.00	-142.04	168.00	-32.02	3054272	20	10902	5221 7360 979 4312 6557 816
MSTRG.10605.4	LINC01550	hsa-miR-8060	883.00	-131.10	156.00	-24.18	3340724	24	10902	7002 1190 7692 9197 9772 10508
MSTRG.10605.4	LINC01550	hsa-miR-4649-3p	883.00	-119.31	159.00	-28.95	2105972	21	10902	1788 5652 10448 3485 7020 442
MSTRG.10605.4	LINC01550	hsa-miR-4419a	878.00	-118.76	162.00	-25.77	1848296	17	10902	223 8122 2863 3903 7688 4282
MSTRG.10605.4	LINC01550	hsa-miR-6848-5p	877.00	-153.80	164.00	-28.43	3102668	23	10902	6582 445 9066 3037 2779 9429
MSTRG.10605.4	LINC01550	hsa-miR-130b-5p	877.00	-106.69	150.00	-19.63	372872	21	10902	2253 1032 7116 7357 2099 7100
MSTRG.10605.4	LINC01550	hsa-miR-185-3p	876.00	-136.44	159.00	-31.20	315320	22	10902	8574 1525 4979 2567 5748 6582
MSTRG.10605.4	LINC01550	hsa-miR-6852-5p	876.00	-132.00	159.00	-31.70	3113132	21	10902	3043 5339 5003 2229 5650 10458
MSTRG.10605.4	LINC01550	hsa-miR-149-3p	873.00	-155.66	154.00	-28.82	306164	21	10902	1979 222 3902 7684 2686 2497
MSTRG.10605.4	LINC01550	hsa-miR-4518	872.00	-129.76	156.00	-25.93	2019644	26	10902	4978 4838 10775 8311 3394 8706
MSTRG.10605.4	LINC01550	hsa-miR-30c-1-3p	871.00	-141.73	154.00	-30.14	349328	22	10902	3894 658 224 2984 416 10227
MSTRG.10605.4	LINC01550	hsa-miR-6124	868.00	-90.10	152.00	-22.40	2693264	20	10902	4232 2484 7783 324 6027 9329
MSTRG.10605.4	LINC01550	hsa-miR-7113-5p	866.00	-124.40	155.00	-24.30	3246548	21	10902	8095 8192 3822 8983 2141 4843
MSTRG.10605.4	LINC01550	hsa-miR-520c-3p	864.00	-89.54	148.00	-18.39	622700	22	10902	3989 807 3884 1282 8158 7154
MSTRG.10605.4	LINC01550	hsa-miR-1237-3p	863.00	-103.27	150.00	-25.67	1126280	21	10902	4352 8736 10634 945 3274 10022
MSTRG.10605.4	LINC01550	hsa-miR-3202	862.00	-111.62	157.00	-24.56	1527836	22	10902	7708 5611 1136 2856 2696 3095
MSTRG.10605.4	LINC01550	hsa-miR-877-3p	861.00	-132.24	147.00	-28.01	1043876	21	10902	7085 2108 7344 12 4435 1747
MSTRG.10605.4	LINC01550	hsa-miR-520a-3p	847.00	-83.97	143.00	-18.23	603080	22	10902	1284 3986 3883 806 7154 8159
MSTRG.10605.4	LINC01550	hsa-miR-619-5p	829.00	-154.54	184.00	-44.34	842444	22	10902	801 932 10745 10301 10437
MSTRG.10605.4	LINC01550	hsa-miR-4668-5p	775.00	-76.39	181.00	-23.80	2149136	23	10902	4230 8839 5604 6025 4742
MSTRG.10605.4	LINC01550	hsa-miR-6849-3p	774.00	-117.14	158.00	-28.55	3106592	22	10902	373 10581 6878 539 4443
MSTRG.10605.4	LINC01550	hsa-miR-3620-5p	764.00	-133.79	159.00	-36.02	1671716	22	10902	5011 127 859 8573 8726
MSTRG.10605.4	LINC01550	hsa-miR-5001-5p	764.00	-126.21	160.00	-28.25	2474828	24	10902	855 1520 1017 4974 2561
MSTRG.10605.4	LINC01550	hsa-miR-6886-3p	763.00	-127.27	161.00	-32.12	3203384	21	10902	4435 10024 4661 7109 3253
MSTRG.10605.4	LINC01550	hsa-miR-193b-5p	763.00	-124.17	158.00	-27.70	578228	22	10902	4220 5335 7732 5892 10238
MSTRG.10605.4	LINC01550	hsa-miR-4524a-3p	762.00	-101.40	163.00	-24.09	2031416	22	10902	8999 8981 1046 10857 10605
MSTRG.10605.4	LINC01550	hsa-miR-3183	761.00	-112.48	166.00	-28.57	1482056	22	10902	9626 3601 4562 6411 7102
MSTRG.10605.4	LINC01550	hsa-miR-301a-5p	760.00	-90.36	167.00	-20.21	365024	22	10902	4557 9979 2185 842 1039
MSTRG.10605.4	LINC01550	hsa-miR-373-3p	758.00	-85.30	163.00	-23.14	417344	23	10902	805 3987 3884 7153 8161
MSTRG.10605.4	LINC01550	hsa-miR-6881-3p	757.00	-103.36	175.00	-24.57	3190304	22	10902	2099 7342 7366 10768 11
MSTRG.10605.4	LINC01550	hsa-miR-4761-5p	757.00	-95.30	159.00	-24.93	2367572	21	10902	3398 2822 2765 2411 5817
MSTRG.10605.4	LINC01550	hsa-miR-6809-5p	754.00	-106.30	164.00	-25.85	3000644	22	10902	7723 5112 9288 10192 9332
MSTRG.10605.4	LINC01550	hsa-miR-1587	753.00	-114.02	158.00	-29.14	2052344	20	10902	5013 128 861 8578 8728
MSTRG.10605.4	LINC01550	hsa-miR-6817-3p	753.00	-92.76	160.00	-24.53	3022880	19	10902	4561 2192 9626 2206 8566
MSTRG.10605.4	LINC01550	hsa-miR-5196-5p	752.00	-145.25	155.00	-34.23	2544152	22	10902	2696 1134 2589 10190 2505
MSTRG.10605.4	LINC01550	hsa-miR-3160-5p	752.00	-74.07	159.00	-21.27	1440200	22	10902	2891 6940 7809 2490 9177
MSTRG.10605.4	LINC01550	hsa-miR-6764-5p	751.00	-131.13	160.00	-29.38	2882924	22	10902	4843 5792 8094 9821 10048
MSTRG.10605.4	LINC01550	hsa-miR-5088-3p	751.00	-104.52	163.00	-28.46	2510144	21	10902	4434 7111 4662 3253 10023
MSTRG.10605.4	LINC01550	hsa-miR-660-3p	751.00	-101.43	162.00	-24.90	931388	21	10902	976 6132 813 10635 5093
MSTRG.10605.4	LINC01550	hsa-miR-3682-5p	751.00	-76.30	163.00	-18.41	1737116	22	10902	4084 1856 6773 5851 6345
MSTRG.10605.4	LINC01550	hsa-miR-1255b-5p	750.00	-82.84	166.00	-21.14	1253156	22	10902	7511 1170 6240 3869 2862
MSTRG.10605.4	LINC01550	hsa-miR-548e-5p	750.00	-70.22	156.00	-16.84	1143284	22	10902	7751 5595 9737 741 7955
MSTRG.10605.4	LINC01550	hsa-miR-4651	749.00	-139.53	158.00	-34.69	2109896	20	10902	1 577 3708 9343 675
MSTRG.10605.4	LINC01550	hsa-miR-20a-5p	749.00	-97.25	165.00	-24.38	35408	23	10902	806 7152 8157 6684 10615
MSTRG.10605.4	LINC01550	hsa-miR-449c-5p	749.00	-90.35	155.00	-21.38	973244	25	10902	3729 3156 9765 8032 8082
MSTRG.10605.4	LINC01550	hsa-miR-516b-5p	748.00	-96.05	154.00	-26.37	642320	22	10902	8074 9174 1259 3272 3035
MSTRG.10605.4	LINC01550	hsa-miR-1255a	748.00	-80.03	163.00	-18.89	1196912	23	10902	7510 1169 6239 2861 3868
MSTRG.10605.4	LINC01550	hsa-miR-3910	747.00	-54.68	156.00	-14.54	1768508	20	10902	91 7606 10072 5325 1184
MSTRG.10605.4	LINC01550	hsa-miR-20b-3p	746.00	-93.28	157.00	-25.52	504980	22	10902	464 4035 10826 8176 5213
MSTRG.10605.4	LINC01550	hsa-miR-596	745.00	-111.60	161.00	-26.99	801896	21	10902	2902 10760 4720 824 4300
MSTRG.10605.4	LINC01550	hsa-miR-766-5p	745.00	-96.28	166.00	-23.72	979784	22	10902	8070 3026 7716 2557 2667
MSTRG.10605.4	LINC01550	hsa-miR-10b-3p	744.00	-90.72	158.00	-25.51	147896	22	10902	10057 3956 9811 2336 10315
MSTRG.10605.4	LINC01550	hsa-miR-5197-3p	744.00	-78.93	156.00	-18.90	2548076	23	10902	10180 6979 2692 5262 8927
MSTRG.10605.4	LINC01550	hsa-miR-580-3p	744.00	-66.40	155.00	-15.91	767888	22	10902	1695 9271 4468 3862 7590
MSTRG.10605.4	LINC01550	hsa-miR-219b-3p	743.00	-68.36	154.00	-15.92	2153060	23	10902	10461 8359 4367 6928 7963
MSTRG.10605.4	LINC01550	hsa-miR-518c-5p	742.00	-97.24	166.00	-22.62	624008	23	10902	5076 2083 1256 9621 6100
MSTRG.10605.4	LINC01550	hsa-miR-3188	741.00	-97.54	165.00	-26.70	1495136	23	10902	2778 8801 5788 1784 7856
MSTRG.10605.4	LINC01550	hsa-miR-6130	741.00	-92.29	155.00	-21.07	2702420	19	10902	221 3902 8120 1140 8071
MSTRG.10605.4	LINC01550	hsa-miR-8058	741.00	-89.03	157.00	-24.08	3338108	22	10902	7382 8975 6774 8393 8232
MSTRG.10605.4	LINC01550	hsa-miR-4753-3p	741.00	-81.90	152.00	-22.27	2345336	22	10902	4117 9106 7122 2101 7103
MSTRG.10605.4	LINC01550	hsa-miR-5699-3p	740.00	-110.06	159.00	-25.53	2643560	22	10902	954 6126 9657 8468 823
MSTRG.10605.4	LINC01550	hsa-miR-4254	740.00	-96.78	154.00	-22.68	1582772	23	10902	2226 4256 3269 8071 3034
MSTRG.10605.4	LINC01550	hsa-miR-6734-5p	739.00	-124.52	165.00	-30.05	2805752	23	10902	4212 2860 5327 7522 6179
MSTRG.10605.4	LINC01550	hsa-miR-5698	739.00	-119.67	152.00	-28.53	2640944	22	10902	4722 9070 222 8118 7323
MSTRG.10605.4	LINC01550	hsa-miR-6807-3p	738.00	-101.30	158.00	-31.49	2996720	23	10902	378 731 5849 9669 6246
MSTRG.10605.4	LINC01550	hsa-miR-3689a-3p	738.00	-100.08	152.00	-21.63	1750196	22	10902	667 10495 9759 583 1982
MSTRG.10605.4	LINC01550	hsa-miR-3173-3p	738.00	-90.32	158.00	-21.45	1461128	22	10902	7715 9771 5513 3407 10507
MSTRG.10605.4	LINC01550	hsa-miR-1290	738.00	-76.45	153.00	-25.59	1156364	19	10902	9446 10242 2419 5338 4196
MSTRG.10605.4	LINC01550	hsa-miR-302d-3p	738.00	-71.38	156.00	-18.32	399032	23	10902	3987 8161 800 1284 7153
MSTRG.10605.4	LINC01550	hsa-miR-637	737.00	-135.41	156.00	-32.77	876452	24	10902	3040 4722 5336 4451 4745
MSTRG.10605.4	LINC01550	hsa-miR-4632-5p	737.00	-117.85	160.00	-32.58	2073272	23	10902	3092 5636 9815 7565 7244
MSTRG.10605.4	LINC01550	hsa-miR-6844	737.00	-66.25	154.00	-17.40	3093512	21	10902	3745 8625 8971 9105 3840
MSTRG.10605.4	LINC01550	hsa-miR-576-5p	737.00	-57.82	166.00	-17.63	758732	22	10902	10312 2381 7800 8685 3631
MSTRG.10605.4	LINC01550	hsa-miR-6511a-3p	736.00	-116.43	160.00	-26.90	2748200	22	10902	3190 8964 3063 4568 5587
MSTRG.10605.4	LINC01550	hsa-miR-7156-5p	736.00	-90.16	157.00	-22.76	3266168	23	10902	5670 2190 1926 4122 6924
MSTRG.10605.4	LINC01550	hsa-miR-4797-5p	736.00	-78.42	160.00	-18.34	2451284	21	10902	361 1041 10609 2757 6686
MSTRG.10605.4	LINC01550	hsa-miR-3667-3p	735.00	-100.48	152.00	-23.24	1713572	22	10902	6130 5418 10773 6551 1326
MSTRG.10605.4	LINC01550	hsa-miR-649	735.00	-83.78	162.00	-20.70	893456	22	10902	2281 4298 5803 6649 9363
MSTRG.10605.4	LINC01550	hsa-miR-3125	735.00	-80.45	157.00	-19.06	1363028	20	10902	9194 2852 1140 7531 7718
MSTRG.10605.4	LINC01550	hsa-miR-302c-3p	734.00	-80.46	151.00	-21.72	396416	23	10902	3989 1282 7153 807 8158
MSTRG.10605.4	LINC01550	hsa-miR-3124-3p	734.00	-72.94	159.00	-18.60	1360412	22	10902	6415 9652 7354 3277 5987
MSTRG.10605.4	LINC01550	hsa-miR-6757-5p	733.00	-115.09	167.00	-25.08	2864612	22	10902	5610 7519 7255 7710 4220
MSTRG.10605.4	LINC01550	hsa-miR-6165	733.00	-114.13	152.00	-32.28	2708960	19	10902	329 3907 1147 8126 3780
MSTRG.10605.4	LINC01550	hsa-miR-6783-3p	733.00	-110.25	151.00	-30.02	2933936	22	10902	10651 975 1788 5089 10438
MSTRG.10605.4	LINC01550	hsa-miR-6766-5p	733.00	-110.15	151.00	-24.08	2888156	24	10902	9435 9688 2570 10174 3702
MSTRG.10605.4	LINC01550	hsa-miR-4436b-3p	733.00	-103.34	157.00	-26.02	2410736	22	10902	3092 7509 8040 9817 5637
MSTRG.10605.4	LINC01550	hsa-miR-34b-5p	733.00	-81.56	151.00	-18.94	357176	23	10902	9768 8036 1304 3733 3163
MSTRG.10605.4	LINC01550	hsa-miR-6800-5p	732.00	-92.69	151.00	-30.24	2977100	21	10902	10092 10564 834 2750 8288
MSTRG.10605.4	LINC01550	hsa-miR-3191-5p	732.00	-82.01	152.00	-20.59	1502984	22	10902	8562 9616 2086 9624 6101
MSTRG.10605.4	LINC01550	hsa-miR-627-3p	732.00	-65.25	156.00	-22.23	858140	20	10902	5984 3276 182 2937 7085
MSTRG.10605.4	LINC01550	hsa-miR-769-5p	731.00	-111.60	157.00	-32.93	977168	22	10902	2807 9990 3572 5200 5343
MSTRG.10605.4	LINC01550	hsa-miR-6515-5p	731.00	-92.04	155.00	-22.31	2757356	21	10902	2798 5741 8072 6831 8816
MSTRG.10605.4	LINC01550	hsa-miR-1262	731.00	-88.36	157.00	-26.25	1207376	22	10902	2600 2748 5406 10177 2875
MSTRG.10605.4	LINC01550	hsa-miR-7109-5p	730.00	-112.01	153.00	-31.32	3236084	21	10902	8845 4727 9478 4214 9433
MSTRG.10605.4	LINC01550	hsa-miR-6805-3p	730.00	-89.09	153.00	-30.90	2991488	23	10902	4667 4294 4489 6645 9645
MSTRG.10605.4	LINC01550	hsa-miR-488-3p	730.00	-77.03	155.00	-18.13	548144	21	10902	3212 1223 5350 7641 9737
MSTRG.10605.4	LINC01550	hsa-miR-381-3p	730.00	-63.33	156.00	-15.45	436964	22	10902	498 1354 7535 3462 5070
MSTRG.10605.4	LINC01550	hsa-miR-4723-5p	729.00	-122.24	153.00	-27.22	2273396	24	10902	4723 9068 2777 7320 5326
MSTRG.10605.4	LINC01550	hsa-miR-6879-5p	729.00	-115.74	165.00	-27.20	3183764	22	10902	3095 8041 7567 9817 5637
MSTRG.10605.4	LINC01550	hsa-miR-6874-3p	729.00	-103.24	153.00	-28.66	3171992	23	10902	1630 4668 163 8469 2905
MSTRG.10605.4	LINC01550	hsa-miR-6834-5p	728.00	-106.34	153.00	-27.52	3066044	21	10902	1177 5385 2857 3900 3028
MSTRG.10605.4	LINC01550	hsa-miR-5691	728.00	-83.50	153.00	-23.99	2630480	22	10902	9981 9643 4297 4490 6645
MSTRG.10605.4	LINC01550	hsa-miR-6825-5p	727.00	-129.15	158.00	-30.03	3042500	22	10902	2778 6831 9069 2497 10182
MSTRG.10605.4	LINC01550	hsa-miR-661	727.00	-127.72	156.00	-26.90	903920	24	10902	10454 5004 4976 5306 3492
MSTRG.10605.4	LINC01550	hsa-miR-500b-3p	727.00	-102.55	148.00	-22.88	1639016	20	10902	779 2165 9466 8305 10587
MSTRG.10605.4	LINC01550	hsa-miR-4656	726.00	-134.18	156.00	-33.30	2120360	23	10902	444 9063 7515 7013 8573
MSTRG.10605.4	LINC01550	hsa-miR-6769b-3p	726.00	-88.94	151.00	-21.78	3135368	21	10902	4565 6412 9626 7124 3602
MSTRG.10605.4	LINC01550	hsa-miR-4784	725.00	-96.20	151.00	-23.83	2419892	20	10902	158 2509 5349 7863 10538
MSTRG.10605.4	LINC01550	hsa-miR-203a-3p	725.00	-65.07	154.00	-15.08	172748	22	10902	2347 4051 3667 5195 10233
MSTRG.10605.4	LINC01550	hsa-miR-4713-5p	724.00	-109.42	152.00	-25.46	2247236	22	10902	3068 9799 1870 4673 4333
MSTRG.10605.4	LINC01550	hsa-miR-4306	724.00	-78.48	152.00	-19.98	1548764	17	10902	10540 2563 2987 10197 2588
MSTRG.10605.4	LINC01550	hsa-miR-302a-3p	724.00	-76.19	157.00	-18.80	354560	23	10902	3988 1283 806 7153 8158
MSTRG.10605.4	LINC01550	hsa-miR-6793-5p	723.00	-116.87	147.00	-28.36	2958788	22	10902	9445 3591 4387 4811 202
MSTRG.10605.4	LINC01550	hsa-miR-3152-3p	723.00	-84.57	152.00	-19.38	1423196	22	10902	2930 803 8898 3238 7152
MSTRG.10605.4	LINC01550	hsa-miR-4498	722.00	-106.74	159.00	-22.79	1990868	22	10902	2566 1022 858 1523 4978
MSTRG.10605.4	LINC01550	hsa-miR-6514-5p	722.00	-94.69	150.00	-21.49	2754740	23	10902	4360 677 640 7862 8939
MSTRG.10605.4	LINC01550	hsa-miR-4722-5p	721.00	-118.75	146.00	-25.65	2269472	23	10902	435 1142 3137 6231 3089
MSTRG.10605.4	LINC01550	hsa-miR-6742-5p	721.00	-107.57	156.00	-23.75	2826680	22	10902	640 8202 673 5403 9341
MSTRG.10605.4	LINC01550	hsa-miR-6866-5p	721.00	-82.29	148.00	-24.55	3149756	23	10902	7610 5452 6076 2637 7958
MSTRG.10605.4	LINC01550	hsa-miR-3145-3p	721.00	-52.86	148.00	-15.18	1407500	24	10902	7160 3425 8688 8789 346
MSTRG.10605.4	LINC01550	hsa-miR-4647	720.00	-90.98	147.00	-23.50	2102048	23	10902	10270 2529 9206 2553 9446
MSTRG.10605.4	LINC01550	hsa-miR-3974	720.00	-70.56	149.00	-15.83	2066732	23	10902	2956 3372 6795 3554 6109
MSTRG.10605.4	LINC01550	hsa-miR-302b-3p	720.00	-65.24	151.00	-19.12	393800	23	10902	3989 1283 7153 805 8161
MSTRG.10605.4	LINC01550	hsa-miR-4716-3p	719.00	-109.28	146.00	-28.42	2256392	22	10902	9064 4278 7519 7716 8843
MSTRG.10605.4	LINC01550	hsa-miR-653-3p	719.00	-73.55	147.00	-16.80	911768	22	10902	5471 8205 4599 4750 2880
MSTRG.10605.4	LINC01550	hsa-miR-6840-3p	717.00	-117.64	151.00	-27.71	3085664	22	10902	5935 8589 2136 2523 2986
MSTRG.10605.4	LINC01550	hsa-miR-7107-3p	717.00	-89.99	148.00	-20.93	3232160	27	10902	5764 4878 9123 4703 10351
MSTRG.10605.4	LINC01550	hsa-miR-520d-3p	717.00	-83.35	149.00	-22.63	637088	22	10902	3989 3882 8164 806 7154
MSTRG.10605.4	LINC01550	hsa-miR-520e	717.00	-66.35	151.00	-18.50	590000	21	10902	3990 1285 807 7155 8160
MSTRG.10605.4	LINC01550	hsa-miR-330-5p	716.00	-106.19	148.00	-23.75	446120	22	10902	2606 5565 9117 9619 8561
MSTRG.10605.4	LINC01550	hsa-miR-6814-5p	715.00	-99.76	146.00	-21.54	3013724	22	10902	10048 192 3660 5792 9862
MSTRG.10605.4	LINC01550	hsa-miR-548n	715.00	-57.54	147.00	-13.57	1209992	22	10902	1162 7196 9737 5428 7751
MSTRG.10605.4	LINC01550	hsa-miR-4787-5p	714.00	-132.74	148.00	-31.80	2430356	22	10902	409 9301 9477 50 2678
MSTRG.10605.4	LINC01550	hsa-miR-548d-5p	714.00	-63.71	147.00	-15.86	901304	22	10902	1161 3555 5096 7750 2946
MSTRG.10605.4	LINC01550	hsa-miR-3179	713.00	-78.65	150.00	-20.10	1474208	22	10902	5611 10181 1138 2586 7711
MSTRG.10605.4	LINC01550	hsa-miR-520b	712.00	-68.39	147.00	-17.78	617468	21	10902	3989 3885 808 7155 8160
MSTRG.10605.4	LINC01550	hsa-miR-3150b-3p	708.00	-91.49	144.00	-21.02	1785512	21	10902	160 5511 7859 2507 10537
MSTRG.10605.4	LINC01550	hsa-miR-6813-5p	705.00	-127.69	142.00	-29.62	3011108	23	10902	9067 936 1526 1881 3708
ENST00000429456	LINC01238	hsa-miR-4459	745.00	-126.35	159.00	-26.73	1918931	22	2170	1013 1342 110 904 2086
ENST00000429456	LINC01238	hsa-miR-3190-3p	743.00	-105.31	159.00	-25.28	1501679	23	2170	2004 1194 913 1809 122
ENST00000429456	LINC01238	hsa-miR-765	739.00	-117.93	159.00	-26.23	998099	21	2170	904 176 1471 107 1902
ENST00000429456	LINC01238	hsa-miR-4722-5p	737.00	-137.14	157.00	-33.16	2269475	23	2170	871 1015 112 1218 906
ENST00000429456	LINC01238	hsa-miR-1249-5p	714.00	-118.97	148.00	-27.60	1186451	24	2170	1808 1383 2001 1300 107
ENST00000520249	SLC26A7	hsa-miR-4775	1063.00	-61.42	162.00	-11.83	2397660	22	4140	2246 2383 2320 1872 3484 618 3474
ENST00000520249	SLC26A7	hsa-miR-590-3p	911.00	-49.14	162.00	-11.11	794052	21	4140	1413 2383 1469 3475 3548 2203
ENST00000520249	SLC26A7	hsa-miR-335-3p	902.00	-63.24	162.00	-16.67	480132	22	4140	2875 1873 3765 1 1630 2546
ENST00000520249	SLC26A7	hsa-miR-1277-5p	899.00	-50.61	162.00	-13.45	1233540	24	4140	2171 2881 3833 446 1998 3429
ENST00000520249	SLC26A7	hsa-miR-548ab	887.00	-68.46	157.00	-14.07	1844376	22	4140	1576 4022 1288 1424 3325 3402
ENST00000520249	SLC26A7	hsa-miR-616-3p	875.00	-111.71	155.00	-26.14	835908	22	4140	3229 770 2800 538 961 1181
ENST00000520249	SLC26A7	hsa-miR-3163	874.00	-53.97	156.00	-12.59	1446744	22	4140	1351 1289 1884 2768 1806 668
ENST00000520249	SLC26A7	hsa-miR-3145-3p	861.00	-63.08	153.00	-16.41	1407504	24	4140	1554 395 555 1570 2881 4116
ENST00000520249	SLC26A7	hsa-miR-1468-3p	752.00	-62.25	161.00	-17.11	960168	22	4140	1146 2911 1754 3329 2888
ENST00000520249	SLC26A7	hsa-miR-545-3p	751.00	-59.45	160.00	-14.55	711648	22	4140	2891 466 1754 310 1852
ENST00000520249	SLC26A7	hsa-miR-3973	747.00	-63.00	157.00	-14.52	2065428	23	4140	3878 3328 3683 1578 3967
ENST00000520249	SLC26A7	hsa-miR-4760-3p	742.00	-62.31	160.00	-14.83	2366268	22	4140	3400 3289 2612 2858 2680
ENST00000520249	SLC26A7	hsa-miR-4528	737.00	-47.69	159.00	-14.91	2036652	22	4140	2459 2942 3451 1993 512
ENST00000520249	SLC26A7	hsa-miR-548d-5p	734.00	-57.02	161.00	-13.31	901308	22	4140	1576 4023 3401 1288 1369
ENST00000520249	SLC26A7	hsa-miR-130a-5p	732.00	-78.31	153.00	-18.28	244692	22	4140	1206 3733 740 2077 1594
ENST00000520249	SLC26A7	hsa-miR-548ay-5p	732.00	-57.02	161.00	-13.31	2712888	21	4140	1577 4024 1289 1370 3402
ENST00000520249	SLC26A7	hsa-miR-570-5p	729.00	-61.11	153.00	-16.65	748272	22	4140	3419 850 2080 1576 4052
ENST00000520249	SLC26A7	hsa-miR-548ai	729.00	-61.11	153.00	-16.65	1929396	22	4140	3419 850 2080 1576 4052
ENST00000520249	SLC26A7	hsa-miR-548bb-5p	728.00	-50.85	153.00	-11.10	3382584	22	4140	1576 1288 1369 4023 2347
ENST00000520249	SLC26A7	hsa-miR-23a-3p	720.00	-79.23	148.00	-17.93	44568	21	4140	3733 18 475 410 2477
ENST00000419499	LINC00402	hsa-miR-3916	859.00	-118.07	151.00	-22.20	1778984	26	3340	2633 2806 3025 2111 760 1702
ENST00000419499	LINC00402	hsa-miR-466	774.00	-123.86	176.00	-34.49	1383968	23	3340	1547 1525 2023 1755 2511
ENST00000419499	LINC00402	hsa-miR-8085	740.00	-114.97	155.00	-26.54	3373436	21	3340	1188 2283 899 1705 2749
ENST00000419499	LINC00402	hsa-miR-3153	731.00	-92.77	150.00	-22.29	1424516	23	3340	1185 2708 3027 2729 1704
ENST00000419499	LINC00402	hsa-miR-5582-3p	727.00	-57.04	150.00	-19.05	2579480	22	3340	2937 1166 1403 984 3174
ENST00000647917	MIR4432HG	hsa-miR-6739-3p	1000.00	-101.58	147.00	-22.05	2820159	21	5176	14 3510 3322 3736 4458 1388 4881
ENST00000647917	MIR4432HG	hsa-miR-4743-3p	914.00	-112.33	166.00	-23.02	2321811	21	5176	1690 1384 3319 4893 3444 4921
ENST00000647917	MIR4432HG	hsa-miR-939-5p	888.00	-171.38	160.00	-35.94	1080519	24	5176	1402 4813 4194 3647 3202 2955
ENST00000647917	MIR4432HG	hsa-miR-1207-5p	887.00	-147.96	157.00	-29.87	1139379	21	5176	1726 4340 2651 3726 2912 4594
ENST00000647917	MIR4432HG	hsa-miR-1252-3p	887.00	-76.70	161.00	-18.43	1251867	22	5176	581 1227 4042 1978 4851 718
ENST00000647917	MIR4432HG	hsa-miR-6763-5p	885.00	-145.17	157.00	-30.11	2880327	19	5176	4823 57 4204 1728 521 3210
ENST00000647917	MIR4432HG	hsa-miR-4727-5p	880.00	-125.82	157.00	-24.27	2285187	21	5176	1374 1285 1908 268 3363 495
ENST00000647917	MIR4432HG	hsa-miR-548i	880.00	-81.46	155.00	-18.03	1237479	22	5176	3794 827 4438 742 4469 5143
ENST00000647917	MIR4432HG	hsa-miR-6874-3p	878.00	-111.71	152.00	-27.04	3172011	23	5176	3318 1839 1291 4265 4457 3120
ENST00000647917	MIR4432HG	hsa-miR-6738-3p	787.00	-147.10	165.00	-33.81	2817543	24	5176	1375 4890 172 4915 2784
ENST00000647917	MIR4432HG	hsa-miR-4763-3p	769.00	-137.41	180.00	-39.56	2374131	24	5176	1722 2647 3723 4337 4312
ENST00000647917	MIR4432HG	hsa-miR-4667-5p	760.00	-125.57	166.00	-28.89	2146539	22	5176	4821 520 4610 55 1405
ENST00000647917	MIR4432HG	hsa-miR-6885-3p	756.00	-75.41	165.00	-22.75	3200787	21	5176	3072 2636 4881 5119 3290
ENST00000647917	MIR4432HG	hsa-miR-765	752.00	-118.86	158.00	-28.08	998115	21	5176	2420 5098 514 1785 1642
ENST00000647917	MIR4432HG	hsa-miR-4524a-3p	751.00	-101.40	162.00	-22.11	2031435	22	5176	394 229 4314 3011 4576
ENST00000647917	MIR4432HG	hsa-miR-761	751.00	-100.66	162.00	-24.83	994191	22	5176	4313 4991 2021 4354 4421
ENST00000647917	MIR4432HG	hsa-miR-3660	751.00	-96.12	179.00	-28.30	1700511	21	5176	1496 938 2977 3575 4835
ENST00000647917	MIR4432HG	hsa-miR-3174	751.00	-89.91	160.00	-19.71	1466379	23	5176	1317 1875 81 4553 3980
ENST00000647917	MIR4432HG	hsa-miR-6872-3p	749.00	-102.01	162.00	-29.62	3166779	21	5176	4248 1372 990 4689 261
ENST00000647917	MIR4432HG	hsa-miR-5001-3p	748.00	-103.96	157.00	-23.76	2476155	22	5176	326 4893 173 1388 2785
ENST00000647917	MIR4432HG	hsa-miR-5197-3p	748.00	-82.13	155.00	-20.02	2548095	23	5176	1783 1489 537 1169 2421
ENST00000647917	MIR4432HG	hsa-miR-6783-3p	747.00	-105.20	168.00	-27.63	2933955	22	5176	3670 2814 3650 2583 3556
ENST00000647917	MIR4432HG	hsa-miR-4277	747.00	-96.73	159.00	-22.56	1615491	21	5176	2661 3210 3122 2103 2491
ENST00000647917	MIR4432HG	hsa-miR-4659a-5p	746.00	-86.65	156.00	-21.00	2124303	22	5176	992 1373 486 2433 3595
ENST00000647917	MIR4432HG	hsa-miR-4519	743.00	-96.47	171.00	-34.29	2020971	18	5176	3203 93 3274 1403 4331
ENST00000647917	MIR4432HG	hsa-miR-548ab	743.00	-62.52	154.00	-18.03	1844391	22	5176	827 3794 4438 744 4469
ENST00000647917	MIR4432HG	hsa-miR-6837-3p	739.00	-93.46	159.00	-23.33	3077835	23	5176	3859 4898 4783 2708 339
ENST00000647917	MIR4432HG	hsa-miR-548as-5p	737.00	-68.92	153.00	-17.76	2562483	22	5176	4437 3794 827 742 4469
ENST00000647917	MIR4432HG	hsa-miR-4659b-5p	735.00	-81.33	154.00	-21.00	2133459	19	5176	995 1376 495 2436 3598
ENST00000647917	MIR4432HG	hsa-miR-6812-5p	734.00	-136.04	161.00	-30.63	3008511	25	5176	1712 2146 1500 1727 2907
ENST00000647917	MIR4432HG	hsa-miR-6726-5p	733.00	-132.99	160.00	-29.52	2784843	21	5176	3648 1403 3261 4432 2959
ENST00000647917	MIR4432HG	hsa-miR-548b-5p	730.00	-55.22	152.00	-14.55	783603	22	5176	826 4468 4437 742 3793
ENST00000647917	MIR4432HG	hsa-miR-6772-3p	729.00	-114.90	154.00	-25.47	2905179	23	5176	2624 1697 2842 3056 2693
ENST00000647917	MIR4432HG	hsa-miR-548d-5p	725.00	-57.86	146.00	-16.26	901323	22	5176	826 3793 4437 4467 742
ENST00000647917	MIR4432HG	hsa-miR-548c-5p	725.00	-56.44	147.00	-16.26	837231	22	5176	3794 826 4437 4468 742
ENST00000647917	MIR4432HG	hsa-miR-548o-5p	725.00	-56.44	147.00	-16.26	1840467	22	5176	3794 826 4437 4468 742
ENST00000647917	MIR4432HG	hsa-miR-548am-5p	725.00	-56.44	147.00	-16.26	2049747	22	5176	3794 826 4437 4468 742
ENST00000647917	MIR4432HG	hsa-miR-548ay-5p	725.00	-54.27	146.00	-14.30	2712903	21	5176	827 3794 4438 4468 743
ENST00000647917	MIR4432HG	hsa-miR-548au-5p	725.00	-53.25	147.00	-13.49	2593875	21	5176	3795 827 4438 4469 743
ENST00000647917	MIR4432HG	hsa-miR-29b-2-5p	723.00	-73.12	151.00	-18.06	100827	22	5176	3139 222 5139 1912 3753
ENST00000647917	MIR4432HG	hsa-miR-3192-5p	722.00	-119.67	148.00	-26.56	1505619	23	5176	3648 2452 3529 4291 519
ENST00000647917	MIR4432HG	hsa-miR-548ae-5p	720.00	-50.05	146.00	-12.97	1883631	20	5176	828 4439 4469 744 3795
ENST00000647917	MIR4432HG	hsa-miR-548ad-5p	720.00	-50.05	146.00	-12.97	1869243	20	5176	828 4439 4469 744 3795
ENST00000647917	MIR4432HG	hsa-miR-548y	719.00	-42.10	148.00	-14.17	1815615	22	5176	4468 3794 4043 741 4190
ENST00000647917	MIR4432HG	hsa-miR-6728-3p	717.00	-108.60	150.00	-32.84	2791383	21	5176	22 4875 1841 1289 2632
ENST00000647917	MIR4432HG	hsa-miR-7977	714.00	-89.60	153.00	-27.04	3327663	18	5176	2695 1299 785 2029 2058
ENST00000647917	MIR4432HG	hsa-miR-6858-5p	713.00	-124.44	145.00	-33.14	3128847	22	5176	2139 477 1505 1641 1000
ENST00000647917	MIR4432HG	hsa-miR-3160-5p	710.00	-98.18	144.00	-23.44	1440219	22	5176	2822 3678 3067 2048 4828
MSTRG.35572.9	SEPT6	hsa-miR-619-5p	1677.00	-309.68	192.00	-42.14	842471	22	6653	2514 3687 3384 3520 2649 2367 4650 3822 4440 1024
MSTRG.35572.9	SEPT6	hsa-miR-3613-3p	1664.00	-93.54	162.00	-13.43	1656047	24	6653	5742 433 4169 2217 414 6047 736 1 2243 2468 5727
MSTRG.35572.9	SEPT6	hsa-miR-5787	1476.00	-285.54	165.00	-34.57	2659283	20	6653	4462 5688 538 4442 3910 54 3610 3826 2737 4653
MSTRG.35572.9	SEPT6	hsa-miR-4739	1454.00	-274.23	161.00	-37.70	2312663	25	6653	4661 4333 5680 4269 1753 4531 4891 5477 4447 5365
MSTRG.35572.9	SEPT6	hsa-miR-5001-5p	1346.00	-220.82	173.00	-34.76	2474855	24	6653	4763 5684 3606 3906 5298 3438 49 2733 2421
MSTRG.35572.9	SEPT6	hsa-miR-6855-5p	1191.00	-200.18	159.00	-29.19	3121007	25	6653	1723 3379 952 2686 5687 2509 3682 3515
MSTRG.35572.9	SEPT6	hsa-miR-4498	1169.00	-167.70	162.00	-23.72	1990895	22	6653	5688 52 2736 3611 3912 5300 4543 4765
MSTRG.35572.9	SEPT6	hsa-miR-645	1166.00	-177.86	165.00	-23.36	888251	19	6653	4960 2576 59 2430 2743 3615 3916 3447
MSTRG.35572.9	SEPT6	hsa-miR-6785-5p	1165.00	-208.76	154.00	-29.89	2937887	22	6653	4445 4328 5479 5367 4664 4849 4478 4534
MSTRG.35572.9	SEPT6	hsa-miR-6506-5p	1160.00	-137.99	154.00	-23.61	2733839	23	6653	4436 3385 4648 2513 3519 3686 1027 2648
MSTRG.35572.9	SEPT6	hsa-miR-3609	1146.00	-127.10	150.00	-23.34	1649507	24	6653	4141 3389 2197 882 4215 2519 3692 5753
MSTRG.35572.9	SEPT6	hsa-miR-1303	1092.00	-186.18	160.00	-34.74	1169471	22	6653	3770 3938 2599 2765 4277 4898 82
MSTRG.35572.9	SEPT6	hsa-miR-3159	1071.00	-154.30	168.00	-26.78	1438919	22	6653	2365 2512 3518 3685 197 2647 3382
MSTRG.35572.9	SEPT6	hsa-miR-6738-3p	1044.00	-180.57	169.00	-32.09	2817551	24	6653	1903 3712 3844 3542 6550 2533 2671
MSTRG.35572.9	SEPT6	hsa-miR-6883-5p	1044.00	-174.35	160.00	-31.10	3194255	22	6653	4330 4446 4848 5367 4661 540 1851
MSTRG.35572.9	SEPT6	hsa-miR-5089-5p	1031.00	-105.07	152.00	-16.17	2511479	21	6653	3384 5083 2512 3685 2365 2650 3520
MSTRG.35572.9	SEPT6	hsa-miR-6778-3p	1018.00	-117.76	151.00	-21.82	2920883	21	6653	1803 3836 3866 2381 3398 3701 2663
MSTRG.35572.9	SEPT6	hsa-miR-6867-5p	1016.00	-105.56	150.00	-16.11	3152399	23	6653	2784 2792 2800 2808 2816 2824 5767
MSTRG.35572.9	SEPT6	hsa-miR-5196-5p	1013.00	-177.93	155.00	-30.15	2544179	22	6653	2090 5480 3169 4849 4765 4534 4742
MSTRG.35572.9	SEPT6	hsa-miR-1207-5p	1012.00	-207.52	150.00	-36.46	1139387	21	6653	4343 4474 5475 5626 4449 497 5688
MSTRG.35572.9	SEPT6	hsa-miR-4430	943.00	-146.66	163.00	-28.62	1867943	18	6653	3611 3912 55 2739 4768 5303
MSTRG.35572.9	SEPT6	hsa-miR-143-5p	916.00	-129.45	175.00	-29.85	266951	22	6653	3901 3600 2729 1576 4800 1175
MSTRG.35572.9	SEPT6	hsa-miR-6803-5p	913.00	-203.03	164.00	-38.78	2984975	22	6653	5620 4458 4679 5689 6582 1724
MSTRG.35572.9	SEPT6	hsa-miR-6779-5p	911.00	-164.56	164.00	-35.49	2922191	21	6653	4448 4851 543 4772 679 5681
MSTRG.35572.9	SEPT6	hsa-miR-6848-5p	899.00	-171.15	161.00	-32.40	3102695	23	6653	4442 799 489 536 5688 4545
MSTRG.35572.9	SEPT6	hsa-miR-4742-3p	899.00	-104.28	163.00	-20.37	2319203	23	6653	789 5924 1898 379 1085 3189
MSTRG.35572.9	SEPT6	hsa-miR-3652	886.00	-112.28	154.00	-21.89	1687439	18	6653	57 2741 3610 3911 5304 4768
MSTRG.35572.9	SEPT6	hsa-miR-3929	884.00	-125.09	158.00	-24.26	1806467	23	6653	2086 537 3156 5545 672 6122
MSTRG.35572.9	SEPT6	hsa-miR-6809-3p	881.00	-136.26	152.00	-26.06	3001979	21	6653	6511 2674 3847 3545 158 5245
MSTRG.35572.9	SEPT6	hsa-miR-4763-5p	880.00	-165.04	152.00	-33.01	2372831	21	6653	3544 3506 3711 3845 2672 2537
MSTRG.35572.9	SEPT6	hsa-let-7e-5p	871.00	-115.64	150.00	-21.94	11891	22	6653	341 2019 5716 5677 666 2001
MSTRG.35572.9	SEPT6	hsa-miR-19b-1-5p	871.00	-99.04	155.00	-23.08	31511	23	6653	1202 1655 876 772 2755 3928
MSTRG.35572.9	SEPT6	hsa-miR-302a-3p	871.00	-92.49	151.00	-18.79	354587	23	6653	3389 2183 2370 5898 2519 3692
MSTRG.35572.9	SEPT6	hsa-miR-6751-5p	870.00	-166.19	152.00	-31.32	2848943	23	6653	4455 4686 1724 5615 6584 3069
MSTRG.35572.9	SEPT6	hsa-miR-186-3p	870.00	-106.00	156.00	-20.21	317963	22	6653	5591 3390 4734 2373 3693 5342
MSTRG.35572.9	SEPT6	hsa-miR-4425	864.00	-137.05	153.00	-25.40	1861403	22	6653	6586 3825 2513 3686 5685 2651
MSTRG.35572.9	SEPT6	hsa-miR-302b-3p	864.00	-65.56	150.00	-16.10	393827	23	6653	2183 2370 3389 2518 3691 5899
MSTRG.35572.9	SEPT6	hsa-miR-5096	852.00	-162.20	191.00	-40.96	2525867	21	6653	2588 2441 3759 3458 3148
MSTRG.35572.9	SEPT6	hsa-miR-106b-5p	795.00	-87.45	167.00	-20.77	344123	21	6653	2521 3694 3391 2374 5901
MSTRG.35572.9	SEPT6	hsa-miR-373-3p	793.00	-99.12	168.00	-24.26	417371	23	6653	3387 2517 3690 2370 2181
MSTRG.35572.9	SEPT6	hsa-miR-17-5p	792.00	-100.45	165.00	-24.32	23663	23	6653	2519 3692 3389 2372 5899
MSTRG.35572.9	SEPT6	hsa-miR-106a-5p	792.00	-85.12	165.00	-20.08	107375	23	6653	2519 3692 3389 2372 5899
MSTRG.35572.9	SEPT6	hsa-miR-93-5p	789.00	-112.78	165.00	-27.70	79907	23	6653	2519 3692 3389 2370 5901
MSTRG.35572.9	SEPT6	hsa-miR-20b-5p	789.00	-99.78	165.00	-24.32	503699	23	6653	2519 3692 3389 2372 5897
MSTRG.35572.9	SEPT6	hsa-miR-20a-5p	788.00	-92.91	165.00	-22.21	35435	23	6653	2519 3692 3389 2372 5899
MSTRG.35572.9	SEPT6	hsa-miR-1273g-3p	784.00	-127.76	190.00	-38.67	2524559	21	6653	476 3669 3192 2708 3578
MSTRG.35572.9	SEPT6	hsa-miR-4459	780.00	-142.56	176.00	-40.46	1918955	22	6653	509 6577 4342 4641 3161
MSTRG.35572.9	SEPT6	hsa-miR-504-3p	769.00	-121.21	162.00	-28.24	680279	21	6653	3604 49 3906 2733 5637
MSTRG.35572.9	SEPT6	hsa-miR-378a-5p	768.00	-123.82	160.00	-26.65	427835	22	6653	3727 3426 2556 3330 1798
MSTRG.35572.9	SEPT6	hsa-miR-130b-3p	764.00	-87.01	163.00	-22.96	374207	22	6653	1425 2730 46 1176 6300
MSTRG.35572.9	SEPT6	hsa-miR-3135a	758.00	-153.12	162.00	-35.68	1382675	22	6653	3614 58 2429 3915 2742
MSTRG.35572.9	SEPT6	hsa-miR-1273h-5p	756.00	-125.60	166.00	-30.97	3298895	21	6653	678 541 4447 5687 1506
MSTRG.35572.9	SEPT6	hsa-miR-5087	756.00	-87.87	159.00	-24.94	2507555	23	6653	6007 2994 6077 6307 848
MSTRG.35572.9	SEPT6	hsa-miR-6778-5p	749.00	-143.25	155.00	-32.68	2919575	22	6653	676 6586 1506 5685 4538
MSTRG.35572.9	SEPT6	hsa-miR-6754-5p	749.00	-130.71	160.00	-33.46	2856791	22	6653	4662 493 1758 4233 4471
MSTRG.35572.9	SEPT6	hsa-miR-4698	749.00	-69.39	166.00	-20.25	2213255	23	6653	1931 5193 4216 4487 3997
MSTRG.35572.9	SEPT6	hsa-miR-6780a-5p	748.00	-105.85	156.00	-25.51	2924807	23	6653	675 5681 4451 539 1504
MSTRG.35572.9	SEPT6	hsa-miR-2110	746.00	-101.32	153.00	-24.08	1314659	22	6653	1102 1604 4890 6231 6274
MSTRG.35572.9	SEPT6	hsa-miR-3666	745.00	-82.71	151.00	-19.84	1710983	21	6653	46 1181 2730 1426 6330
MSTRG.35572.9	SEPT6	hsa-miR-6846-5p	744.00	-145.48	158.00	-36.33	3097463	22	6653	4545 800 4442 5691 4468
MSTRG.35572.9	SEPT6	hsa-miR-520g-3p	744.00	-77.31	152.00	-17.96	641039	24	6653	2370 2520 3693 3389 5085
MSTRG.35572.9	SEPT6	hsa-miR-1273f	741.00	-100.60	158.00	-22.35	2521943	19	6653	2764 3637 81 2453 3771
MSTRG.35572.9	SEPT6	hsa-miR-520h	740.00	-65.44	150.00	-15.08	654119	22	6653	2374 2521 3391 3694 5087
MSTRG.35572.9	SEPT6	hsa-miR-4695-5p	738.00	-128.34	151.00	-29.70	2206715	22	6653	506 3160 5683 6577 4639
MSTRG.35572.9	SEPT6	hsa-miR-6780b-5p	738.00	-113.79	157.00	-26.73	3071303	23	6653	4480 2141 6272 4849 4534
MSTRG.35572.9	SEPT6	hsa-miR-892b	738.00	-103.48	159.00	-25.22	1020359	22	6653	6127 6010 1396 5059 6558
MSTRG.35572.9	SEPT6	hsa-miR-3689b-3p	738.00	-101.93	154.00	-28.68	1764611	22	6653	5680 540 2090 4449 676
MSTRG.35572.9	SEPT6	hsa-miR-3689c	738.00	-101.93	154.00	-28.68	1954271	22	6653	5680 540 2090 4449 676
MSTRG.35572.9	SEPT6	hsa-miR-485-5p	738.00	-98.70	165.00	-24.07	539015	22	6653	538 4206 6217 3158 4731
MSTRG.35572.9	SEPT6	hsa-miR-5681a	738.00	-90.71	158.00	-23.83	2613503	22	6653	4276 4769 4531 4246 4742
MSTRG.35572.9	SEPT6	hsa-miR-302d-3p	738.00	-72.63	152.00	-16.12	399059	23	6653	2370 2513 3387 3686 2183
MSTRG.35572.9	SEPT6	hsa-miR-6796-5p	736.00	-117.25	156.00	-28.73	2966663	23	6653	4482 5690 6278 4912 3068
MSTRG.35572.9	SEPT6	hsa-miR-4252	736.00	-99.65	149.00	-22.82	1585415	19	6653	477 3221 3671 5396 3196
MSTRG.35572.9	SEPT6	hsa-miR-29b-2-5p	736.00	-97.46	154.00	-22.41	100835	22	6653	2589 3459 2442 3760 6420
MSTRG.35572.9	SEPT6	hsa-miR-4654	735.00	-118.17	155.00	-27.24	2116463	22	6653	4437 4911 2650 5083 3521
MSTRG.35572.9	SEPT6	hsa-miR-3653-5p	731.00	-81.13	152.00	-22.42	1688747	20	6653	4693 2552 3533 3726 3429
MSTRG.35572.9	SEPT6	hsa-miR-526b-3p	730.00	-68.39	148.00	-16.66	605723	22	6653	5901 2521 3694 2373 3390
MSTRG.35572.9	SEPT6	hsa-miR-7843-3p	725.00	-90.96	155.00	-23.50	3294971	22	6653	6181 611 1807 211 4717
MSTRG.35572.9	SEPT6	hsa-let-7b-5p	722.00	-95.35	150.00	-21.94	4043	22	6653	2021 5716 340 667 5677
MSTRG.35572.9	SEPT6	hsa-miR-519d-3p	721.00	-63.31	148.00	-14.53	633191	22	6653	5901 2521 3694 2374 3390
MSTRG.35572.9	SEPT6	hsa-miR-302c-3p	721.00	-63.29	148.00	-13.91	396443	23	6653	2370 2520 3693 2183 3388
MSTRG.35572.9	SEPT6	hsa-miR-183-3p	721.00	-61.28	155.00	-16.46	163619	22	6653	1562 6377 3017 5159 988
MSTRG.35572.9	SEPT6	hsa-miR-329-5p	720.00	-80.31	152.00	-22.12	518087	23	6653	219 4368 2099 6108 1270
MSTRG.35572.9	SEPT6	hsa-miR-5572	719.00	-137.11	150.00	-30.81	2555951	21	6653	1731 51 3908 3606 2024
MSTRG.35572.9	SEPT6	hsa-miR-8089	715.00	-132.51	146.00	-35.57	3378683	24	6653	4688 1813 6229 650 2310
MSTRG.35572.9	SEPT6	hsa-miR-6739-3p	715.00	-92.78	145.00	-23.60	2820167	21	6653	5976 2752 3925 2163 4934
MSTRG.35572.9	SEPT6	hsa-miR-6832-5p	710.00	-93.84	145.00	-21.60	3060839	23	6653	1964 3769 5469 2453 2598
MSTRG.35572.9	SEPT6	hsa-miR-4694-3p	706.00	-59.46	143.00	-17.74	2205407	21	6653	5161 1383 1418 4192 5544
MSTRG.35572.9	SEPT6	hsa-miR-4735-3p	706.00	-51.14	142.00	-11.73	2303507	21	6653	2374 2521 3694 41 3391
MSTRG.35494.2	SLC25A53	hsa-miR-190a-3p	1191.00	-37.87	164.00	-10.87	323199	21	3353	943 962 978 994 2896 1833 1955 2652
MSTRG.35494.2	SLC25A53	hsa-miR-1277-5p	832.00	-72.67	174.00	-18.49	1233567	24	3353	956 972 988 931 2894
MSTRG.35494.2	SLC25A53	hsa-miR-126-5p	733.00	-51.49	171.00	-18.55	289191	21	3353	2451 625 1847 271 3130
MSTRG.35494.2	SLC25A53	hsa-miR-4775	732.00	-43.78	160.00	-12.20	2397687	22	3353	1757 1808 70 2478 2299
MSTRG.667.1	AL353622.1	hsa-miR-1273h-5p	912.00	-158.24	167.00	-32.88	3298903	21	1853	1393 951 786 1560 817 1425
MSTRG.667.1	AL353622.1	hsa-miR-6511a-5p	900.00	-127.49	159.00	-23.62	2746927	23	1853	1387 804 30 1338 126 547
MSTRG.667.1	AL353622.1	hsa-miR-3929	758.00	-94.24	156.00	-22.54	1806475	23	1853	812 1420 1290 944 1554
ENST00000449175	MIR600HG	hsa-miR-1976	1313.00	-212.12	162.00	-31.53	1309444	20	5984	5388 132 753 4078 2075 2514 556 3388 5228
ENST00000449175	MIR600HG	hsa-miR-6829-3p	1187.00	-187.01	162.00	-31.04	3054316	20	5984	5395 788 2113 462 2048 3171 3333 520
ENST00000449175	MIR600HG	hsa-miR-6882-3p	1176.00	-221.45	156.00	-34.47	3192964	24	5984	2016 548 3434 748 5377 3150 3383 5809
ENST00000449175	MIR600HG	hsa-miR-6734-3p	1170.00	-186.89	155.00	-30.42	2807104	23	5984	744 5131 5278 5380 1950 2360 3389 516
ENST00000449175	MIR600HG	hsa-miR-6747-3p	1069.00	-189.40	167.00	-33.09	2839804	21	5984	750 3386 5385 2015 554 3435 3246
ENST00000449175	MIR600HG	hsa-miR-6791-3p	1060.00	-171.23	160.00	-32.20	2954908	21	5984	3171 5391 2047 466 2112 3331 787
ENST00000449175	MIR600HG	hsa-miR-4685-5p	1056.00	-206.89	163.00	-35.57	2183188	26	5984	78 4387 3422 3908 358 5189 4321
ENST00000449175	MIR600HG	hsa-miR-328-3p	1054.00	-187.53	165.00	-35.10	450088	22	5984	805 2164 5146 1143 2368 1493 136
ENST00000449175	MIR600HG	hsa-miR-4446-3p	1046.00	-192.46	163.00	-31.25	1898044	22	5984	80 3908 4325 5171 3297 1332 1547
ENST00000449175	MIR600HG	hsa-miR-7152-3p	1034.00	-163.65	157.00	-30.42	3257056	20	5984	2157 1496 2078 454 3251 5151 693
ENST00000449175	MIR600HG	hsa-miR-4667-3p	1031.00	-170.75	158.00	-35.47	2147872	21	5984	3389 5389 4660 220 2164 788 2231
ENST00000449175	MIR600HG	hsa-miR-6819-3p	1021.00	-165.77	154.00	-31.64	3028156	21	5984	5136 483 2366 2726 231 5392 897
ENST00000449175	MIR600HG	hsa-miR-6764-5p	908.00	-151.21	163.00	-32.91	2882968	22	5984	369 83 630 3544 2764 3428
ENST00000449175	MIR600HG	hsa-miR-7156-3p	903.00	-154.69	155.00	-32.18	3267520	23	5984	3549 4320 2046 2832 3785 1688
ENST00000449175	MIR600HG	hsa-miR-5193	903.00	-127.19	165.00	-29.95	2538964	22	5984	5390 783 3168 2045 4659 2110
ENST00000449175	MIR600HG	hsa-miR-3922-3p	895.00	-122.68	156.00	-24.10	1790788	22	5984	1247 3904 1353 575 5149 3259
ENST00000449175	MIR600HG	hsa-miR-877-3p	891.00	-150.20	158.00	-30.01	1043920	21	5984	3166 5390 5136 133 549 1908
ENST00000449175	MIR600HG	hsa-miR-3127-5p	891.00	-131.22	158.00	-24.97	1366996	23	5984	4326 5903 2006 5171 4388 366
ENST00000449175	MIR600HG	hsa-miR-612	884.00	-169.55	156.00	-32.83	828100	25	5984	5342 3896 2219 105 694 3203
ENST00000449175	MIR600HG	hsa-miR-6765-3p	884.00	-145.27	152.00	-29.54	2886892	21	5984	3372 3796 1358 5151 1957 4787
ENST00000449175	MIR600HG	hsa-miR-1306-5p	880.00	-134.19	153.00	-25.77	1258432	22	5984	4095 2745 3392 3198 5291 5125
ENST00000449175	MIR600HG	hsa-miR-6132	878.00	-139.29	155.00	-24.92	2705080	19	5984	3913 5175 1552 1283 1468 4329
ENST00000449175	MIR600HG	hsa-miR-4723-3p	877.00	-135.72	151.00	-28.92	2274748	22	5984	516 2363 3390 3431 134 4093
ENST00000449175	MIR600HG	hsa-miR-4685-3p	876.00	-154.61	153.00	-32.07	2184496	22	5984	2743 2925 512 223 3392 2066
ENST00000449175	MIR600HG	hsa-miR-2682-3p	875.00	-123.26	153.00	-28.28	1336912	22	5984	3431 482 550 5133 463 1425
ENST00000449175	MIR600HG	hsa-miR-6762-3p	875.00	-109.97	154.00	-26.75	2879044	23	5984	5723 1573 1378 530 3412 3123
ENST00000449175	MIR600HG	hsa-miR-6881-3p	872.00	-133.81	154.00	-28.80	3190348	22	5984	1906 5388 134 3164 610 307
ENST00000449175	MIR600HG	hsa-miR-660-3p	867.00	-111.11	154.00	-20.90	931432	21	5984	2230 2162 5388 220 465 3332
ENST00000449175	MIR600HG	hsa-miR-3667-3p	864.00	-137.54	150.00	-32.33	1713616	22	5984	3436 3847 553 5379 2063 5282
ENST00000449175	MIR600HG	hsa-miR-6733-5p	863.00	-97.83	150.00	-22.90	2803180	22	5984	2893 1117 2479 4041 4561 5421
ENST00000449175	MIR600HG	hsa-miR-3153	859.00	-106.52	147.00	-25.14	1424548	23	5984	4921 1116 4863 4646 4157 5420
ENST00000449175	MIR600HG	hsa-miR-4268	853.00	-132.13	148.00	-25.67	1599820	21	5984	137 892 3168 4659 313 4767
ENST00000449175	MIR600HG	hsa-miR-345-5p	770.00	-118.22	162.00	-26.99	484096	22	5984	459 228 3329 4027 960
ENST00000449175	MIR600HG	hsa-miR-3916	769.00	-107.05	166.00	-25.44	1779016	26	5984	3470 4158 2652 2892 4037
ENST00000449175	MIR600HG	hsa-miR-6837-5p	764.00	-125.67	165.00	-26.87	3076552	21	5984	83 3427 369 4392 5197
ENST00000449175	MIR600HG	hsa-miR-6751-3p	758.00	-120.23	161.00	-28.86	2850268	21	5984	2172 1299 4664 1947 2371
ENST00000449175	MIR600HG	hsa-miR-6783-3p	757.00	-123.38	167.00	-30.03	2933980	22	5984	217 3229 145 1954 4736
ENST00000449175	MIR600HG	hsa-miR-2861	756.00	-144.64	169.00	-34.18	1340836	19	5984	5369 104 3426 582 2790
ENST00000449175	MIR600HG	hsa-miR-6722-3p	756.00	-135.04	171.00	-32.28	2778328	22	5984	3916 1659 57 2601 1531
ENST00000449175	MIR600HG	hsa-miR-1236-3p	756.00	-127.15	163.00	-30.50	1123708	22	5984	3533 2362 1905 5392 5135
ENST00000449175	MIR600HG	hsa-miR-4708-5p	752.00	-110.02	167.00	-27.14	2232892	21	5984	874 564 810 1505 1813
ENST00000449175	MIR600HG	hsa-miR-1237-3p	751.00	-119.93	158.00	-31.30	1126324	21	5984	2994 3331 5387 3528 540
ENST00000449175	MIR600HG	hsa-miR-5001-5p	750.00	-143.33	163.00	-36.30	2474872	24	5984	3905 946 81 4776 3297
ENST00000449175	MIR600HG	hsa-miR-4763-5p	750.00	-127.44	155.00	-30.23	2372848	21	5984	3138 101 2012 3421 231
ENST00000449175	MIR600HG	hsa-miR-4722-3p	750.00	-110.82	162.00	-28.86	2270824	22	5984	96 3419 5119 329 4348
ENST00000449175	MIR600HG	hsa-miR-3661	748.00	-124.00	164.00	-27.00	1701844	22	5984	112 5153 3794 4783 1960
ENST00000449175	MIR600HG	hsa-miR-6781-3p	747.00	-119.60	162.00	-30.27	2928748	22	5984	482 5136 2365 3168 3052
ENST00000449175	MIR600HG	hsa-miR-6836-3p	747.00	-117.65	163.00	-31.00	3075244	21	5984	5383 4822 518 3172 465
ENST00000449175	MIR600HG	hsa-miR-1224-3p	746.00	-116.63	154.00	-28.59	951052	21	5984	332 2998 1918 5287 3201
ENST00000449175	MIR600HG	hsa-miR-1343-3p	745.00	-126.31	154.00	-34.40	2191036	22	5984	214 3230 146 2059 4736
ENST00000449175	MIR600HG	hsa-miR-6727-3p	743.00	-105.00	157.00	-26.80	2788792	20	5984	329 101 3421 1308 5120
ENST00000449175	MIR600HG	hsa-miR-587	742.00	-82.43	163.00	-24.78	782320	21	5984	1077 1868 3715 3630 2276
ENST00000449175	MIR600HG	hsa-miR-8073	739.00	-116.83	155.00	-28.28	3357772	22	5984	3791 2977 3864 60 2958
ENST00000449175	MIR600HG	hsa-miR-6886-3p	738.00	-126.81	155.00	-33.15	3203428	21	5984	1983 286 4661 894 5132
ENST00000449175	MIR600HG	hsa-miR-550a-5p	738.00	-126.14	155.00	-30.18	790168	23	5984	3867 3924 2468 2129 4316
ENST00000449175	MIR600HG	hsa-miR-6811-3p	738.00	-99.96	164.00	-27.70	3007228	21	5984	3258 2132 3931 3099 574
ENST00000449175	MIR600HG	hsa-miR-939-3p	737.00	-157.53	159.00	-37.58	1081852	21	5984	2371 1301 2174 1949 5145
ENST00000449175	MIR600HG	hsa-miR-2467-3p	736.00	-109.89	156.00	-29.71	2426476	22	5984	4163 3182 587 21 1531
ENST00000449175	MIR600HG	hsa-miR-1184	736.00	-93.61	154.00	-21.66	1102780	23	5984	5885 3785 4322 2049 3272
ENST00000449175	MIR600HG	hsa-miR-4688	735.00	-121.63	154.00	-29.95	2192344	22	5984	3915 2597 3541 3353 3179
ENST00000449175	MIR600HG	hsa-miR-4254	735.00	-119.91	159.00	-35.02	1582816	23	5984	2059 3641 3836 5807 4781
ENST00000449175	MIR600HG	hsa-miR-1915-5p	733.00	-127.84	157.00	-30.36	1304212	22	5984	467 3142 748 4386 3336
ENST00000449175	MIR600HG	hsa-miR-6829-5p	733.00	-119.76	152.00	-28.68	3053008	20	5984	3127 4323 5178 5260 3416
ENST00000449175	MIR600HG	hsa-miR-6884-3p	733.00	-103.92	155.00	-29.86	3198196	23	5984	614 3202 4341 2705 2827
ENST00000449175	MIR600HG	hsa-miR-6743-5p	732.00	-129.21	159.00	-32.39	2829340	22	5984	3914 3179 2598 3355 3541
ENST00000449175	MIR600HG	hsa-miR-6860	731.00	-128.31	154.00	-28.05	3136720	22	5984	3899 2223 5757 5345 1546
ENST00000449175	MIR600HG	hsa-miR-3909	731.00	-121.54	155.00	-26.93	1767244	22	5984	307 2807 2278 783 4708
ENST00000449175	MIR600HG	hsa-miR-6510-5p	730.00	-112.58	156.00	-27.37	2744320	22	5984	59 2482 4047 3957 5790
ENST00000449175	MIR600HG	hsa-miR-1915-3p	727.00	-109.08	153.00	-26.47	1305520	20	5984	84 3545 371 631 2765
ENST00000449175	MIR600HG	hsa-miR-4319	727.00	-98.59	151.00	-24.12	1564504	17	5984	2178 4600 1953 2232 3906
ENST00000449175	MIR600HG	hsa-miR-6779-3p	727.00	-77.05	149.00	-20.47	2923516	21	5984	3221 1640 1943 4811 3063
ENST00000449175	MIR600HG	hsa-miR-6780a-5p	726.00	-139.78	152.00	-32.42	2924824	23	5984	2896 4731 1761 52 4796
ENST00000449175	MIR600HG	hsa-miR-5584-5p	726.00	-82.92	151.00	-25.53	2583436	22	5984	3954 4921 4044 4565 5422
ENST00000449175	MIR600HG	hsa-miR-2276-5p	724.00	-105.53	148.00	-26.78	1326448	22	5984	783 421 540 4708 2904
ENST00000449175	MIR600HG	hsa-miR-1200	722.00	-129.45	149.00	-26.99	1130248	22	5984	2227 148 1998 1946 1297
ENST00000449175	MIR600HG	hsa-miR-6873-5p	722.00	-84.06	147.00	-18.88	3168112	22	5984	3621 3285 3577 4455 2897
ENST00000449175	MIR600HG	hsa-miR-762	721.00	-131.87	150.00	-29.88	985060	22	5984	3909 79 4778 5018 3299
ENST00000449175	MIR600HG	hsa-miR-1301-3p	721.00	-108.06	149.00	-26.95	966748	24	5984	3209 3550 2929 1370 2832
ENST00000449175	MIR600HG	hsa-miR-6754-5p	719.00	-118.02	148.00	-26.71	2856808	22	5984	4282 56 1803 2327 72
ENST00000449175	MIR600HG	hsa-miR-485-5p	719.00	-108.09	145.00	-24.28	539032	22	5984	4152 4779 3300 4589 578
ENST00000449175	MIR600HG	hsa-miR-5699-3p	718.00	-129.71	154.00	-31.27	2643604	22	5984	747 553 5382 207 3435
ENST00000449175	MIR600HG	hsa-miR-6749-3p	712.00	-136.69	146.00	-31.65	2845036	21	5984	5380 4656 3392 3143 516
ENST00000449175	MIR600HG	hsa-miR-661	711.00	-131.99	146.00	-29.88	903964	24	5984	110 1959 4942 140 216
ENST00000449175	MIR600HG	hsa-miR-4691-3p	710.00	-101.59	146.00	-24.96	2198884	23	5984	2828 5828 2290 3549 4999
ENST00000449175	MIR600HG	hsa-miR-6078	709.00	-102.85	145.00	-28.24	2676304	19	5984	2471 1305 2801 2230 3904
ENST00000524003	OTUD6B-AS1	hsa-miR-590-3p	742.00	-42.77	157.00	-9.98	794098	21	2171	2100 1228 1720 1996 1787
ENST00000588925	AC027097.2	hsa-miR-3662	730.00	-62.54	150.00	-14.89	1703161	24	1976	1943 368 32 77 383
ENST00000588925	AC027097.2	hsa-miR-4739	725.00	-155.01	150.00	-32.48	2312689	25	1976	793 479 124 1322 289
ENST00000399196	LINC00243	hsa-miR-6809-3p	734.00	-98.66	154.00	-27.11	3002030	21	2052	361 1937 568 292 42
MSTRG.24402.1	LINC01215	hsa-miR-6855-5p	1349.00	-217.81	176.00	-31.85	3121060	25	5088	498 1980 4447 259 4095 4359 307 1574 194
MSTRG.24402.1	LINC01215	hsa-miR-2467-3p	1039.00	-156.78	158.00	-24.97	2426512	22	5088	123 4086 1895 2146 2909 3702 4815
MSTRG.24402.1	LINC01215	hsa-miR-1827	1037.00	-121.61	155.00	-20.72	1287244	18	5088	1592 3094 2911 4814 1570 2154 4018
MSTRG.24402.1	LINC01215	hsa-miR-4763-3p	1003.00	-197.90	148.00	-34.93	2374192	24	5088	1563 4087 1582 4070 2145 668 1969
MSTRG.24402.1	LINC01215	hsa-miR-559	883.00	-49.35	154.00	-9.51	732652	21	5088	4533 3078 2546 2699 4738 3053
MSTRG.24402.1	LINC01215	hsa-miR-3680-3p	865.00	-77.56	153.00	-20.41	1733272	23	5088	150 3991 2656 3309 4418 1267
MSTRG.24402.1	LINC01215	hsa-miR-940	853.00	-97.36	145.00	-19.10	1083196	21	5088	1567 4811 1588 2906 4090 2153
MSTRG.24402.1	LINC01215	hsa-miR-6808-5p	794.00	-118.08	171.00	-28.11	2998108	22	5088	1565 2906 4810 1587 2150
MSTRG.24402.1	LINC01215	hsa-miR-3662	782.00	-69.42	166.00	-19.45	1703188	24	5088	2792 2875 1905 645 4157
MSTRG.24402.1	LINC01215	hsa-miR-6893-5p	769.00	-115.40	163.00	-30.37	3220468	21	5088	2153 1584 1564 2906 4811
MSTRG.24402.1	LINC01215	hsa-miR-548i	753.00	-48.29	159.00	-14.81	1237540	22	5088	3075 3051 2547 2698 4533
MSTRG.24402.1	LINC01215	hsa-miR-548ab	750.00	-43.52	155.00	-13.14	1844452	22	5088	3075 2698 3054 2547 4533
MSTRG.24402.1	LINC01215	hsa-miR-3613-3p	750.00	-35.12	161.00	-8.60	1656100	24	5088	4989 4739 4566 4979 2963
MSTRG.24402.1	LINC01215	hsa-miR-548bb-5p	749.00	-35.78	159.00	-8.95	3382660	22	5088	3051 2546 4534 2698 3078
MSTRG.24402.1	LINC01215	hsa-miR-1910-3p	747.00	-89.96	156.00	-22.86	1295092	20	5088	4091 3707 2150 1687 4818
MSTRG.24402.1	LINC01215	hsa-miR-548d-5p	747.00	-41.43	159.00	-10.69	901384	22	5088	3051 2546 3075 4534 2698
MSTRG.24402.1	LINC01215	hsa-miR-548b-5p	746.00	-44.82	154.00	-11.38	783664	22	5088	2546 3050 2698 3077 4533
MSTRG.24402.1	LINC01215	hsa-miR-3170	744.00	-93.45	161.00	-26.01	1457284	22	5088	261 500 4099 316 4450
MSTRG.24402.1	LINC01215	hsa-miR-6511a-5p	742.00	-109.93	157.00	-25.64	2746972	23	5088	4088 706 3704 2146 1685
MSTRG.24402.1	LINC01215	hsa-miR-548ay-5p	742.00	-40.56	158.00	-10.69	2712964	21	5088	3052 2547 3076 2699 4534
MSTRG.24402.1	LINC01215	hsa-miR-548as-5p	741.00	-50.65	155.00	-14.64	2562544	22	5088	3051 3075 2545 4533 2698
MSTRG.24402.1	LINC01215	hsa-miR-6740-5p	738.00	-103.37	152.00	-23.96	2821528	22	5088	4315 497 1977 4821 87
MSTRG.24402.1	LINC01215	hsa-miR-548ae-5p	736.00	-38.83	153.00	-10.42	1883692	20	5088	3053 2548 2700 3079 4535
MSTRG.24402.1	LINC01215	hsa-miR-548ad-5p	736.00	-38.83	153.00	-10.42	1869304	20	5088	3053 2548 2700 3079 4535
MSTRG.24402.1	LINC01215	hsa-miR-30d-3p	735.00	-73.23	156.00	-20.53	134896	22	5088	2042 1084 177 2429 3214
[truncated: 9,893 more rows]
